# Supplementary material for: Analysis of IDH1 and IDH2 mutations as causes of the hypermethylator phenotype in colorectal cancer
Source: J Pathol. 2025 Jun 22;267(1):40–55. doi: 10.1002/path.6446 (PMC12337813; doi:10.1002/path.6446)
Supplement: Supplementary file 2 — Table S1. PCR primers and conditions Table S2. Frequency of canonical IDH1/2 mutations in CRC datasets Table S3. Clinical features and CIMP statuses of CRCs from public datasets Table S4. Association between overall survival and molecular and clinicopathological variables in CRCs Table S5. DMPs in IDH1 R132C Caco‐2 cells Table S6. DMPs in IDH1 R132G Caco‐2 cells Table S7. Association between overall survival and molecular and clinicopathological variables in CIMP‐positive CRCs Table S8. DMPs in IDH‐mutant TCGA‐COADREAD CRCs Table S9. DMPs in IDH1‐mutant S:CORT CRCs [file PATH-267-40-s002.xlsx]

## Sheet: Cover page
		Analysis of IDH1 and IDH2 mutations as causes of the hypermethylator phenotype in colorectal cancer
		JC Ward, M Morgan, J Wood et al. J Pathol https://doi.org/10.1002/path.6446
		Supplementary Tables S1–S9
		Table S1. PCR primers and conditions
		Table S2. Frequency of canonical IDH1/2 mutations in CRC datasets
		Table S3. Clinical features and CIMP statuses of CRCs from public datasets
		Table S4. Association between overall survival and molecular and clinicopathological variables in CRCs
		Table S5. DMPs in IDH1R132C Caco-2 cells
		Table S6. DMPs in IDH1R132G Caco-2 cells
		Table S7. Association between overall survival and molecular and clinicopathological variables in CIMP-positive CRCs
		Table S8. DMPs in IDH-mutant TCGA-COADREAD CRCs
		Table S9. DMPs in IDH1-mutant S:CORT CRCs

## Sheet: Table S1
Table S1. PCR primers and conditions. The primer sequences and PCR conditions for genotyping of Idh1fl(R132H)/+ non-recombined allele (a), Idh1R132H/+ recombined 'knock-in' allele (b), and Vil1-cre (c, d). Primer pair (a) were designed specifically by Bardella et al, doi: 10.1016/j.ccell.2016.08.017. Primer pair (b) were designed for this study and utilise part of the loxP sequence remaining in t…
		FW Primer (5'>3')	RV Primer (5'>3')	Expected band size Idh1+/+	Expected band size Idh1fl(R132H)/+
(a)	Idh1fl(R132H)/+ (non-recombined)	GGTTGGACTTGGCTTTAATTTG	ATTGGTGGCATCACGATTCT	393bp	393bp + 551bp
(b)	Idh1R132H/+ (recombined)	CCTGCAGGAAGTACCGAGC	TAGGTCCCTCGAAGAGGTTC	None	~110bp
	PCR Conditions
	Step	Temperature (°C)	Time
	Initial Denaturation	94	2 minutes
	Cycling (x35)	94	15 seconds
		55	30 seconds
		72	3 minutes
	Final Extension	72	7 minutes
		FW Primer (5'>3')	RV Primer (5'>3')	Expected band size Vil1-CreNegative	Expected band size Vil1-CrePositive
(c)	Vil1-Cre Internal Control	AGTGGCCTCTTCCAGAAATG	TGCGACTGTGTCTGATTTCC	521bp	521bp
(d)	Vil1-Cre Transgene	CCAGTTTCCCTTCTTCTTCTG	CGGTTATTCAACTTGCACCA	None	~280bp
	PCR Conditions
	Step	Temperature (°C)	Time
	Initial Denaturation	95	5 minutes
	Cycling (x35)	94	1 minute
		55	1 minute
		72	1 minute
	Final Extension	72	10 minutes

## Sheet: Table S2
Table S2. Frequency of canonical IDH1/2 mutations in CRC datasets.
Study	Number of Samples	Number of canonical IDH1/2 Mutants	IDH1R132C	IDH2R172S	IDH2R172K	Othera
TCGA	623	5 (0.80%)	2	1	0	2
S:CORT*	666	4 (0.60%)	4	0	0	0
DANA-FARBER	619	5 (0.81%)	2	2	0	1
MSKCC	1099	5 (0.45%)	3	0	2	0
HARTWIG	372	1 (0.27%)	1	0	0	0
QUASAR2	511	2 (0.39%)	2	0	0	0
100,000 Genomes Project	2779	16 (0.58%)	13	1	1	1
* S:CORT FOCUS, "Spinal" and NewEPOC cohorts
a Denotes IDH1/2 mutations occurring in single cases, including IDH1R100Q, IDH1R132G, IDH2R140W and IDH2R172G

## Sheet: Table S3
Table S3. Clinical features and CIMP statuses of CRCs from public datasets. Consensus molecular sub-type (CMS) classification obtained from www.synapse.org; ID syn2623706. WT, Wildtype; ND, Not Defined.
Sample ID	Study	Sex	Tumour Location	Tumour Histology	Stage at Diagnosis	Age at Diagnosis	MSI Status	IDH Status	CIMP Status	CMS Classication
TCGA-3L-AA1B	TCGA-COADREAD	Female	Proximal	Adenocarcinoma	1	61	MSS	WT	CIMP.Low	ND
TCGA-4N-A93T	TCGA-COADREAD	Male	Proximal	Adenocarcinoma	3	67	MSS	WT	Cluster3	ND
TCGA-4T-AA8H	TCGA-COADREAD	Female	Distal	Mucinous Adenocarcinoma	2	42	MSS	WT	CIMP.Low	ND
TCGA-5M-AAT4	TCGA-COADREAD	Male	Proximal	Adenocarcinoma	4	74	MSS	WT	CIMP.Low	ND
TCGA-5M-AAT5	TCGA-COADREAD	ND	Distal	Adenocarcinoma	3	ND	MSS	WT	ND	ND
TCGA-5M-AAT6	TCGA-COADREAD	Female	Proximal	Adenocarcinoma	4	40	MSI	WT	Cluster4	ND
TCGA-5M-AATA	TCGA-COADREAD	ND	Distal	Adenocarcinoma	3	ND	MSS	WT	ND	ND
TCGA-5M-AATE	TCGA-COADREAD	Male	Proximal	Adenocarcinoma	2	76	MSS	WT	Cluster3	ND
TCGA-A6-2671	TCGA-COADREAD	Male	Distal	Adenocarcinoma	4	85	MSS	WT	Cluster3	CMS4
TCGA-A6-2672	TCGA-COADREAD	Female	Proximal	Adenocarcinoma	3	82	MSI	WT	CIMP.High	CMS1
TCGA-A6-2674	TCGA-COADREAD	Male	Distal	Mucinous Adenocarcinoma	4	71	MSS	WT	Cluster4	CMS4
TCGA-A6-2675	TCGA-COADREAD	Male	Distal	Adenocarcinoma	2	78	MSS	WT	Cluster4	CMS4
TCGA-A6-2676	TCGA-COADREAD	Female	Proximal	Adenocarcinoma	2	75	MSI	ND	ND	CMS1
TCGA-A6-2677	TCGA-COADREAD	Female	Proximal	Adenocarcinoma	3	68	MSS	WT	Cluster3	CMS2
TCGA-A6-2678	TCGA-COADREAD	Female	Proximal	Adenocarcinoma	3	43	MSS	WT	ND	ND
TCGA-A6-2679	TCGA-COADREAD	Female	Proximal	Adenocarcinoma	2	73	MSS	ND	CIMP.Low	ND
TCGA-A6-2680	TCGA-COADREAD	Female	Proximal	Adenocarcinoma	2	72	MSS	ND	Cluster3	CMS2
TCGA-A6-2681	TCGA-COADREAD	Female	ND	Adenocarcinoma	2	73	MSS	WT	Cluster3	CMS4
TCGA-A6-2682	TCGA-COADREAD	Male	ND	Adenocarcinoma	4	70	MSS	ND	Cluster4	CMS4
TCGA-A6-2683	TCGA-COADREAD	Female	Proximal	Adenocarcinoma	4	57	MSS	WT	ND	CMS2
TCGA-A6-2684	TCGA-COADREAD	Female	ND	Adenocarcinoma	1	75	ND	WT	Cluster3	CMS4
TCGA-A6-2685	TCGA-COADREAD	Female	ND	Adenocarcinoma	2	48	MSS	WT	Cluster4	CMS4
TCGA-A6-2686	TCGA-COADREAD	Female	ND	Adenocarcinoma	2	81	MSI	WT	CIMP.High	ND
TCGA-A6-3807	TCGA-COADREAD	Female	Distal	Adenocarcinoma	3	53	MSS	WT	Cluster4	CMS4
TCGA-A6-3808	TCGA-COADREAD	Male	ND	Mucinous Adenocarcinoma	2	73	MSS	WT	Cluster3	CMS4
TCGA-A6-3809	TCGA-COADREAD	Female	Proximal	Mucinous Adenocarcinoma	2	71	MSI	WT	CIMP.High	CMS1
TCGA-A6-3810	TCGA-COADREAD	Male	ND	Adenocarcinoma	2	62	MSS	WT	Cluster4	CMS4
TCGA-A6-4105	TCGA-COADREAD	Male	Proximal	Adenocarcinoma	2	79	MSS	WT	CIMP.High	ND
TCGA-A6-4107	TCGA-COADREAD	Female	Proximal	Adenocarcinoma	3	57	MSS	WT	CIMP.High	CMS4
TCGA-A6-5656	TCGA-COADREAD	Male	Distal	Adenocarcinoma	1	74	ND	WT	Cluster3	CMS2
TCGA-A6-5657	TCGA-COADREAD	Male	Proximal	Adenocarcinoma	3	65	MSS	WT	CIMP.Low	ND
TCGA-A6-5659	TCGA-COADREAD	Male	Proximal	Adenocarcinoma	1	82	ND	WT	CIMP.High	CMS2
TCGA-A6-5660	TCGA-COADREAD	Male	Proximal	Adenocarcinoma	3	73	MSS	WT	CIMP.Low	CMS2
TCGA-A6-5661	TCGA-COADREAD	Female	Proximal	Adenocarcinoma	2	80	MSI	WT	CIMP.High	CMS1
TCGA-A6-5662	TCGA-COADREAD	Male	Distal	Adenocarcinoma	4	46	MSS	WT	ND	CMS2
TCGA-A6-5664	TCGA-COADREAD	Male	Proximal	Adenocarcinoma	3	80	MSS	WT	Cluster3	CMS4
TCGA-A6-5665	TCGA-COADREAD	Female	Proximal	Adenocarcinoma	2	84	MSI	WT	CIMP.High	CMS1
TCGA-A6-5666	TCGA-COADREAD	Male	ND	Adenocarcinoma	2	78	MSS	WT	Cluster3	CMS2
TCGA-A6-5667	TCGA-COADREAD	Female	Distal	Adenocarcinoma	3	40	MSS	WT	Cluster4	CMS2
TCGA-A6-6137	TCGA-COADREAD	Male	Proximal	Adenocarcinoma	3	55	MSS	WT	Cluster3	CMS2
TCGA-A6-6138	TCGA-COADREAD	Male	Proximal	Adenocarcinoma	1	61	MSS	WT	CIMP.Low	ND
TCGA-A6-6140	TCGA-COADREAD	Male	Distal	Adenocarcinoma	3	62	ND	ND	ND	CMS2
TCGA-A6-6141	TCGA-COADREAD	Male	Proximal	Adenocarcinoma	2	31	ND	ND	ND	CMS3
TCGA-A6-6142	TCGA-COADREAD	Female	Distal	Adenocarcinoma	4	56	MSS	WT	Cluster4	CMS4
TCGA-A6-6648	TCGA-COADREAD	Male	Distal	Adenocarcinoma	4	56	MSS	WT	Cluster4	CMS2
TCGA-A6-6649	TCGA-COADREAD	Male	Distal	Adenocarcinoma	3	66	MSS	WT	CIMP.High	ND
TCGA-A6-6650	TCGA-COADREAD	Female	Distal	Adenocarcinoma	2	69	ND	ND	Cluster3	CMS2
TCGA-A6-6651	TCGA-COADREAD	Female	ND	Adenocarcinoma	3	55	MSS	WT	Cluster4	CMS4
TCGA-A6-6652	TCGA-COADREAD	Male	Distal	Adenocarcinoma	4	59	MSS	WT	Cluster3	CMS2
TCGA-A6-6653	TCGA-COADREAD	Male	Proximal	Adenocarcinoma	1	82	MSI	WT	CIMP.High	CMS1
TCGA-A6-6654	TCGA-COADREAD	Female	Distal	Adenocarcinoma	3	65	MSS	WT	CIMP.Low	CMS4
TCGA-A6-6780	TCGA-COADREAD	Male	Proximal	Mucinous Adenocarcinoma	2	74	ND	WT	CIMP.Low	CMS1
TCGA-A6-6781	TCGA-COADREAD	Male	ND	Mucinous Adenocarcinoma	3	43	MSI	WT	Cluster3	CMS4
TCGA-A6-6782	TCGA-COADREAD	Male	Proximal	Adenocarcinoma	2	82	MSS	WT	Cluster3	CMS4
TCGA-A6-A565	TCGA-COADREAD	Female	Proximal	Mucinous Signet Ring	3	34	MSI	WT	Cluster4	CMS4
TCGA-A6-A566	TCGA-COADREAD	Female	Distal	Mucinous Adenocarcinoma	3	55	MSS	WT	CIMP.High	CMS4
TCGA-A6-A567	TCGA-COADREAD	Male	Distal	Adenocarcinoma	4	56	MSS	WT	Cluster4	CMS2
TCGA-A6-A56B	TCGA-COADREAD	Male	Distal	Adenocarcinoma	3	57	MSS	WT	CIMP.Low	CMS4
TCGA-A6-A5ZU	TCGA-COADREAD	Male	Proximal	Adenocarcinoma	3	59	ND	ND	ND	CMS4
TCGA-AA-3488	TCGA-COADREAD	Male	Distal	Adenocarcinoma	4	58	ND	ND	Cluster3	CMS2
TCGA-AA-3489	TCGA-COADREAD	Male	Distal	Adenocarcinoma	2	75	MSS	WT	Cluster3	CMS4
TCGA-AA-3492	TCGA-COADREAD	Female	Proximal	Adenocarcinoma	2	90	MSI	WT	CIMP.High	CMS1
TCGA-AA-3494	TCGA-COADREAD	Male	Distal	Adenocarcinoma	4	55	ND	ND	Cluster4	CMS2
TCGA-AA-3495	TCGA-COADREAD	Male	Proximal	Adenocarcinoma	1	79	ND	ND	CIMP.Low	CMS2
TCGA-AA-3496	TCGA-COADREAD	Female	Proximal	Adenocarcinoma	3	83	MSS	WT	CIMP.Low	ND
TCGA-AA-3502	TCGA-COADREAD	Male	ND	Adenocarcinoma	1	73	MSS	WT	CIMP.Low	CMS3
TCGA-AA-3506	TCGA-COADREAD	Male	Proximal	Adenocarcinoma	1	77	ND	WT	CIMP.Low	CMS2
TCGA-AA-3509	TCGA-COADREAD	Female	Distal	Adenocarcinoma	2	ND	MSS	ND	Cluster3	CMS2
TCGA-AA-3510	TCGA-COADREAD	Male	Proximal	Adenocarcinoma	2	70	ND	WT	Cluster3	ND
TCGA-AA-3511	TCGA-COADREAD	Male	Distal	Adenocarcinoma	2	64	MSS	WT	Cluster3	ND
TCGA-AA-3514	TCGA-COADREAD	Female	Proximal	Adenocarcinoma	1	81	MSS	WT	ND	CMS4
TCGA-AA-3516	TCGA-COADREAD	Female	Proximal	Mucinous Adenocarcinoma	3	74	MSI	WT	ND	CMS1
TCGA-AA-3517	TCGA-COADREAD	Male	Proximal	Adenocarcinoma	2	60	MSS	WT	ND	CMS2
TCGA-AA-3518	TCGA-COADREAD	Female	Proximal	Adenocarcinoma	2	81	MSI	WT	ND	CMS1
TCGA-AA-3519	TCGA-COADREAD	Male	Distal	Adenocarcinoma	3	63	MSS	WT	ND	CMS2
TCGA-AA-3520	TCGA-COADREAD	Female	Proximal	Adenocarcinoma	2	86	MSS	WT	ND	CMS4
TCGA-AA-3521	TCGA-COADREAD	Male	Distal	Adenocarcinoma	2	87	MSS	WT	ND	CMS2
TCGA-AA-3522	TCGA-COADREAD	Male	Proximal	Adenocarcinoma	2	67	MSS	WT	ND	CMS3
TCGA-AA-3524	TCGA-COADREAD	Male	Distal	Adenocarcinoma	2	85	MSS	WT	ND	CMS2
TCGA-AA-3525	TCGA-COADREAD	Male	Proximal	Adenocarcinoma	3	90	MSI	WT	ND	CMS1
TCGA-AA-3526	TCGA-COADREAD	Male	Distal	Adenocarcinoma	1	57	MSS	WT	ND	ND
TCGA-AA-3527	TCGA-COADREAD	Female	Proximal	Adenocarcinoma	2	90	MSS	WT	ND	CMS4
TCGA-AA-3529	TCGA-COADREAD	Male	Proximal	Adenocarcinoma	1	80	MSS	WT	ND	CMS2
TCGA-AA-3530	TCGA-COADREAD	Male	Proximal	Adenocarcinoma	1	80	ND	WT	Cluster4	CMS2
TCGA-AA-3531	TCGA-COADREAD	Female	Distal	Adenocarcinoma	2	75	MSS	WT	ND	CMS2
TCGA-AA-3532	TCGA-COADREAD	Male	Distal	Adenocarcinoma	2	63	MSS	WT	ND	CMS4
TCGA-AA-3534	TCGA-COADREAD	Female	Proximal	Adenocarcinoma	2	78	MSS	WT	ND	CMS2
TCGA-AA-3538	TCGA-COADREAD	Female	Distal	Adenocarcinoma	1	54	MSS	WT	ND	CMS2
TCGA-AA-3542	TCGA-COADREAD	Male	Distal	Adenocarcinoma	3	69	MSS	WT	ND	CMS2
TCGA-AA-3543	TCGA-COADREAD	Male	Proximal	Mucinous Adenocarcinoma	1	84	MSI	WT	ND	CMS1
TCGA-AA-3544	TCGA-COADREAD	Male	Distal	Adenocarcinoma	1	68	MSS	WT	ND	ND
TCGA-AA-3548	TCGA-COADREAD	Female	Proximal	Adenocarcinoma	3	71	MSS	WT	ND	ND
TCGA-AA-3549	TCGA-COADREAD	Male	Proximal	Adenocarcinoma	1	69	MSS	WT	ND	CMS2
TCGA-AA-3552	TCGA-COADREAD	Male	Proximal	Adenocarcinoma	3	85	MSS	WT	ND	CMS2
TCGA-AA-3553	TCGA-COADREAD	Female	Distal	Adenocarcinoma	1	61	MSS	WT	ND	ND
TCGA-AA-3554	TCGA-COADREAD	Female	Proximal	Adenocarcinoma	2	62	MSI	WT	ND	CMS1
TCGA-AA-3555	TCGA-COADREAD	Female	Proximal	Mucinous Adenocarcinoma	2	81	MSS	IDH1R132C	CIMP.Low	CMS1
TCGA-AA-3556	TCGA-COADREAD	Male	Distal	Mucinous Adenocarcinoma	1	78	MSS	IDH2R172S	CIMP.High	CMS3
TCGA-AA-3560	TCGA-COADREAD	Female	Distal	Adenocarcinoma	3	72	MSS	WT	ND	CMS3
TCGA-AA-3561	TCGA-COADREAD	Male	Proximal	Adenocarcinoma	2	72	MSS	WT	ND	CMS2
TCGA-AA-3562	TCGA-COADREAD	Male	Distal	Adenocarcinoma	3	82	MSS	WT	ND	CMS2
TCGA-AA-3655	TCGA-COADREAD	Male	Distal	Adenocarcinoma	2	68	MSS	WT	Cluster3	CMS3
TCGA-AA-3660	TCGA-COADREAD	Female	ND	Adenocarcinoma	2	51	MSS	WT	CIMP.Low	CMS2
TCGA-AA-3662	TCGA-COADREAD	Female	Distal	Adenocarcinoma	4	80	ND	ND	Cluster3	CMS2
TCGA-AA-3663	TCGA-COADREAD	Male	Proximal	Adenocarcinoma	2	42	MSI	WT	CIMP.High	CMS3
TCGA-AA-3664	TCGA-COADREAD	Female	Proximal	Adenocarcinoma	2	74	MSS	WT	CIMP.High	CMS1
TCGA-AA-3666	TCGA-COADREAD	Male	ND	Adenocarcinoma	3	68	MSS	WT	Cluster4	ND
TCGA-AA-3667	TCGA-COADREAD	Female	ND	Adenocarcinoma	1	36	MSS	WT	Cluster4	CMS2
TCGA-AA-3672	TCGA-COADREAD	Female	Proximal	Adenocarcinoma	3	90	MSI	IDH2R140W	CIMP.High	CMS1
TCGA-AA-3673	TCGA-COADREAD	Female	Proximal	Adenocarcinoma	2	53	MSS	WT	CIMP.Low	CMS2
TCGA-AA-3675	TCGA-COADREAD	Male	Proximal	Adenocarcinoma	2	84	MSS	WT	ND	ND
TCGA-AA-3678	TCGA-COADREAD	Female	Distal	Adenocarcinoma	3	60	MSS	WT	Cluster4	CMS2
TCGA-AA-3679	TCGA-COADREAD	Male	ND	Adenocarcinoma	4	59	MSS	WT	Cluster4	CMS2
TCGA-AA-3680	TCGA-COADREAD	Female	Proximal	Adenocarcinoma	4	67	MSS	WT	CIMP.Low	CMS3
TCGA-AA-3681	TCGA-COADREAD	Female	Proximal	Adenocarcinoma	3	77	MSS	WT	CIMP.Low	ND
TCGA-AA-3684	TCGA-COADREAD	Female	Proximal	Mucinous Adenocarcinoma	4	65	MSS	WT	CIMP.Low	CMS4
TCGA-AA-3685	TCGA-COADREAD	Male	Distal	Adenocarcinoma	2	69	MSS	WT	Cluster4	ND
TCGA-AA-3688	TCGA-COADREAD	Male	Distal	Adenocarcinoma	4	80	MSS	WT	Cluster4	CMS2
TCGA-AA-3692	TCGA-COADREAD	Female	Distal	Mucinous Adenocarcinoma	4	47	MSS	WT	Cluster4	ND
TCGA-AA-3693	TCGA-COADREAD	Female	Distal	Adenocarcinoma	4	77	MSS	WT	Cluster4	CMS2
TCGA-AA-3695	TCGA-COADREAD	Female	Proximal	Adenocarcinoma	4	63	MSS	WT	CIMP.High	ND
TCGA-AA-3696	TCGA-COADREAD	Female	Distal	Adenocarcinoma	4	75	ND	WT	Cluster4	CMS2
TCGA-AA-3697	TCGA-COADREAD	Male	Distal	Adenocarcinoma	2	77	ND	ND	Cluster3	CMS2
TCGA-AA-3710	TCGA-COADREAD	Female	Proximal	Adenocarcinoma	2	80	MSI	WT	ND	CMS1
TCGA-AA-3712	TCGA-COADREAD	Male	Distal	Adenocarcinoma	3	65	MSS	WT	Cluster3	CMS2
TCGA-AA-3713	TCGA-COADREAD	Male	ND	Adenocarcinoma	4	68	MSI	WT	CIMP.High	CMS1
TCGA-AA-3715	TCGA-COADREAD	Male	Proximal	Adenocarcinoma	2	77	MSI	WT	CIMP.High	CMS1
TCGA-AA-3811	TCGA-COADREAD	Female	Proximal	Adenocarcinoma	3	84	MSI	WT	Cluster4	CMS1
TCGA-AA-3812	TCGA-COADREAD	Female	Distal	Adenocarcinoma	2	82	MSS	WT	Cluster4	CMS4
TCGA-AA-3814	TCGA-COADREAD	Female	Proximal	Adenocarcinoma	2	85	MSS	WT	Cluster3	CMS4
TCGA-AA-3815	TCGA-COADREAD	Female	Proximal	Adenocarcinoma	2	65	MSI	ND	CIMP.High	CMS1
TCGA-AA-3818	TCGA-COADREAD	Female	Proximal	Adenocarcinoma	2	78	MSS	WT	CIMP.Low	CMS3
TCGA-AA-3819	TCGA-COADREAD	Female	Distal	Adenocarcinoma	2	41	MSS	WT	Cluster3	CMS2
TCGA-AA-3821	TCGA-COADREAD	Female	Proximal	Mucinous Adenocarcinoma	1	81	MSI	WT	CIMP.High	CMS1
TCGA-AA-3831	TCGA-COADREAD	Male	Distal	Adenocarcinoma	2	66	MSS	WT	CIMP.Low	CMS2
TCGA-AA-3833	TCGA-COADREAD	Female	Proximal	Adenocarcinoma	2	63	MSI	WT	CIMP.High	CMS4
TCGA-AA-3837	TCGA-COADREAD	Male	Proximal	Mucinous Adenocarcinoma	2	67	MSS	WT	CIMP.High	ND
TCGA-AA-3841	TCGA-COADREAD	Male	Distal	Adenocarcinoma	2	66	ND	WT	Cluster4	CMS2
TCGA-AA-3842	TCGA-COADREAD	Male	Distal	Adenocarcinoma	3	51	MSS	WT	CIMP.Low	ND
TCGA-AA-3844	TCGA-COADREAD	Female	Distal	Adenocarcinoma	3	78	MSS	WT	Cluster3	ND
TCGA-AA-3845	TCGA-COADREAD	Female	Proximal	Adenocarcinoma	2	86	MSI	WT	CIMP.High	CMS1
TCGA-AA-3846	TCGA-COADREAD	Female	Distal	Adenocarcinoma	2	74	MSS	WT	Cluster3	CMS2
TCGA-AA-3848	TCGA-COADREAD	Female	Distal	Adenocarcinoma	3	82	MSS	WT	CIMP.Low	CMS2
TCGA-AA-3850	TCGA-COADREAD	Male	Proximal	Adenocarcinoma	1	74	MSS	WT	CIMP.Low	ND
TCGA-AA-3851	TCGA-COADREAD	Male	Proximal	Adenocarcinoma	2	74	MSS	WT	Cluster3	CMS3
TCGA-AA-3852	TCGA-COADREAD	Male	Proximal	Mucinous Adenocarcinoma	2	88	MSS	WT	CIMP.High	CMS4
TCGA-AA-3854	TCGA-COADREAD	Female	Distal	Mucinous Adenocarcinoma	1	71	MSS	WT	CIMP.Low	CMS3
TCGA-AA-3855	TCGA-COADREAD	Male	Distal	Adenocarcinoma	1	72	MSS	WT	CIMP.Low	CMS2
TCGA-AA-3856	TCGA-COADREAD	Male	Distal	Adenocarcinoma	2	59	MSS	WT	Cluster4	CMS2
TCGA-AA-3858	TCGA-COADREAD	Male	Distal	Adenocarcinoma	1	67	MSS	WT	Cluster3	CMS2
TCGA-AA-3860	TCGA-COADREAD	Female	Distal	Adenocarcinoma	3	53	MSS	WT	Cluster4	CMS4
TCGA-AA-3861	TCGA-COADREAD	Male	Proximal	Adenocarcinoma	2	72	MSS	ND	CIMP.Low	CMS3
TCGA-AA-3862	TCGA-COADREAD	Male	Proximal	Adenocarcinoma	2	82	MSS	ND	Cluster4	ND
TCGA-AA-3864	TCGA-COADREAD	Male	Proximal	Adenocarcinoma	2	71	MSI	WT	Cluster3	CMS1
TCGA-AA-3866	TCGA-COADREAD	Female	Proximal	Adenocarcinoma	1	78	MSS	WT	Cluster3	CMS4
TCGA-AA-3867	TCGA-COADREAD	Male	Distal	Adenocarcinoma	4	74	MSS	WT	Cluster4	CMS4
TCGA-AA-3869	TCGA-COADREAD	Male	Proximal	Adenocarcinoma	4	76	MSS	WT	Cluster4	ND
TCGA-AA-3870	TCGA-COADREAD	Female	Proximal	Adenocarcinoma	4	71	MSS	WT	CIMP.High	CMS4
TCGA-AA-3872	TCGA-COADREAD	Male	Distal	Adenocarcinoma	4	45	MSS	WT	Cluster4	CMS4
TCGA-AA-3875	TCGA-COADREAD	Female	Proximal	Adenocarcinoma	1	78	MSS	WT	Cluster3	CMS2
TCGA-AA-3877	TCGA-COADREAD	Female	Proximal	Mucinous Adenocarcinoma	1	83	MSI	WT	CIMP.High	CMS1
TCGA-AA-3930	TCGA-COADREAD	Male	Proximal	Adenocarcinoma	4	66	MSS	WT	CIMP.Low	CMS1
TCGA-AA-3939	TCGA-COADREAD	Male	Proximal	Adenocarcinoma	2	83	MSS	WT	Cluster3	CMS3
TCGA-AA-3941	TCGA-COADREAD	Female	Proximal	Adenocarcinoma	4	84	MSS	WT	CIMP.High	ND
TCGA-AA-3947	TCGA-COADREAD	Female	ND	Mucinous Adenocarcinoma	2	60	MSI	WT	CIMP.High	ND
TCGA-AA-3949	TCGA-COADREAD	Female	Proximal	Mucinous Adenocarcinoma	3	87	MSI	WT	CIMP.High	CMS1
TCGA-AA-3950	TCGA-COADREAD	Female	Proximal	Mucinous Adenocarcinoma	2	79	MSI	WT	CIMP.High	CMS1
TCGA-AA-3952	TCGA-COADREAD	Male	Distal	Adenocarcinoma	3	68	MSS	WT	Cluster4	CMS4
TCGA-AA-3955	TCGA-COADREAD	Male	Distal	Adenocarcinoma	3	38	MSS	WT	Cluster4	CMS2
TCGA-AA-3956	TCGA-COADREAD	Male	Proximal	Adenocarcinoma	2	65	MSS	WT	CIMP.Low	CMS2
TCGA-AA-3966	TCGA-COADREAD	Female	Proximal	Mucinous Adenocarcinoma	2	89	MSI	WT	CIMP.High	CMS1
TCGA-AA-3968	TCGA-COADREAD	Female	Distal	Adenocarcinoma	1	55	MSS	WT	Cluster3	CMS2
TCGA-AA-3970	TCGA-COADREAD	Male	Distal	Adenocarcinoma	2	65	MSS	ND	ND	CMS2
TCGA-AA-3971	TCGA-COADREAD	Male	ND	Adenocarcinoma	3	58	MSS	WT	Cluster4	CMS2
TCGA-AA-3972	TCGA-COADREAD	Male	Distal	Adenocarcinoma	4	72	MSS	WT	CIMP.Low	CMS2
TCGA-AA-3973	TCGA-COADREAD	Male	ND	Adenocarcinoma	4	69	MSS	WT	Cluster4	CMS2
TCGA-AA-3975	TCGA-COADREAD	Male	Distal	Adenocarcinoma	1	80	MSS	WT	Cluster4	CMS2
TCGA-AA-3976	TCGA-COADREAD	Male	Distal	Adenocarcinoma	3	70	MSS	WT	Cluster3	CMS2
TCGA-AA-3977	TCGA-COADREAD	Male	Distal	Adenocarcinoma	ND	65	MSS	WT	Cluster3	CMS1
TCGA-AA-3979	TCGA-COADREAD	Male	Distal	Adenocarcinoma	2	84	MSS	WT	CIMP.Low	CMS2
TCGA-AA-3980	TCGA-COADREAD	Female	Distal	Adenocarcinoma	1	89	MSS	WT	Cluster3	ND
TCGA-AA-3982	TCGA-COADREAD	Male	Distal	Adenocarcinoma	3	75	MSS	WT	CIMP.Low	CMS2
TCGA-AA-3984	TCGA-COADREAD	Female	Distal	Adenocarcinoma	2	61	ND	WT	Cluster3	ND
TCGA-AA-3986	TCGA-COADREAD	Male	Proximal	Adenocarcinoma	1	73	ND	WT	CIMP.Low	CMS2
TCGA-AA-3989	TCGA-COADREAD	Male	Distal	Adenocarcinoma	4	84	MSS	WT	CIMP.Low	CMS2
TCGA-AA-3994	TCGA-COADREAD	Male	Proximal	Mucinous Adenocarcinoma	3	69	MSS	WT	CIMP.High	ND
TCGA-AA-A004	TCGA-COADREAD	Male	Distal	Adenocarcinoma	2	76	MSS	WT	CIMP.Low	ND
TCGA-AA-A00A	TCGA-COADREAD	Male	Proximal	Adenocarcinoma	2	80	MSI	WT	ND	CMS1
TCGA-AA-A00D	TCGA-COADREAD	Male	Proximal	Adenocarcinoma	1	70	MSS	WT	ND	ND
TCGA-AA-A00E	TCGA-COADREAD	Male	Proximal	Adenocarcinoma	2	65	MSI	WT	ND	CMS1
TCGA-AA-A00F	TCGA-COADREAD	Male	Distal	Adenocarcinoma	3	66	MSS	WT	ND	CMS4
TCGA-AA-A00J	TCGA-COADREAD	Male	Proximal	Mucinous Adenocarcinoma	3	80	MSI	WT	ND	CMS1
TCGA-AA-AooK	TCGA-COADREAD	Male	Distal	Adenocarcinoma	2	79	MSS	WT	ND	CMS3
TCGA-AA-A00L	TCGA-COADREAD	Male	Proximal	Adenocarcinoma	2	66	MSS	WT	ND	CMS2
TCGA-AA-A00N	TCGA-COADREAD	Male	Proximal	Mucinous Adenocarcinoma	2	75	MSS	WT	Cluster4	CMS4
TCGA-AA-A00O	TCGA-COADREAD	Female	Distal	Adenocarcinoma	3	83	MSS	WT	ND	CMS4
TCGA-AA-A00Q	TCGA-COADREAD	Female	Distal	Adenocarcinoma	3	66	MSS	WT	ND	CMS2
TCGA-AA-A00R	TCGA-COADREAD	Female	Proximal	Adenocarcinoma	1	64	MSI	WT	ND	CMS1
TCGA-AA-A00U	TCGA-COADREAD	Male	Proximal	Adenocarcinoma	3	50	MSS	WT	ND	CMS3
TCGA-AA-A00W	TCGA-COADREAD	Male	Distal	Adenocarcinoma	1	80	MSS	WT	ND	CMS2
TCGA-AA-A00Z	TCGA-COADREAD	Male	Distal	Adenocarcinoma	2	70	MSS	WT	ND	CMS2
TCGA-AA-A010	TCGA-COADREAD	Female	Proximal	Adenocarcinoma	2	46	ND	WT	Cluster4	ND
TCGA-AA-A017	TCGA-COADREAD	Female	Distal	Adenocarcinoma	2	57	MSS	WT	Cluster4	CMS2
TCGA-AA-A01C	TCGA-COADREAD	Male	Proximal	Adenocarcinoma	3	75	MSS	WT	Cluster4	CMS4
TCGA-AA-A01D	TCGA-COADREAD	Male	Distal	Mucinous Adenocarcinoma	3	70	MSS	WT	ND	CMS4
TCGA-AA-A01F	TCGA-COADREAD	Male	Distal	Adenocarcinoma	3	72	MSS	WT	ND	CMS2
TCGA-AA-A01G	TCGA-COADREAD	Male	Proximal	Mucinous Adenocarcinoma	2	63	MSS	WT	ND	CMS2
TCGA-AA-A01I	TCGA-COADREAD	Male	Distal	Adenocarcinoma	1	76	MSS	WT	CIMP.Low	CMS2
TCGA-AA-A01K	TCGA-COADREAD	Female	Distal	Adenocarcinoma	3	74	MSS	WT	ND	CMS4
TCGA-AA-A01P	TCGA-COADREAD	Female	Proximal	Adenocarcinoma	3	80	MSI	WT	CIMP.High	CMS1
TCGA-AA-A01Q	TCGA-COADREAD	Female	Proximal	Adenocarcinoma	2	48	MSI	WT	ND	CMS1
TCGA-AA-A01R	TCGA-COADREAD	Male	Proximal	Mucinous Adenocarcinoma	3	47	MSI	WT	CIMP.Low	CMS1
TCGA-AA-A01S	TCGA-COADREAD	Female	Distal	Adenocarcinoma	3	47	MSS	WT	Cluster4	CMS2
TCGA-AA-A01T	TCGA-COADREAD	Female	Distal	Adenocarcinoma	3	63	MSS	WT	Cluster4	CMS2
TCGA-AA-A01V	TCGA-COADREAD	Male	Proximal	Adenocarcinoma	1	59	MSS	WT	CIMP.High	CMS3
TCGA-AA-A01X	TCGA-COADREAD	Female	Distal	Adenocarcinoma	3	80	MSS	WT	Cluster4	CMS2
TCGA-AA-A01Z	TCGA-COADREAD	Male	Proximal	Adenocarcinoma	2	68	MSS	WT	CIMP.Low	ND
TCGA-AA-A022	TCGA-COADREAD	Female	Proximal	Neuroendocrine	2	88	MSI	WT	CIMP.High	CMS1
TCGA-AA-A024	TCGA-COADREAD	Male	Distal	Adenocarcinoma	2	81	MSS	WT	Cluster3	CMS3
TCGA-AA-A029	TCGA-COADREAD	Male	Proximal	Adenocarcinoma	2	67	MSS	WT	ND	CMS3
TCGA-AA-A02E	TCGA-COADREAD	Female	Proximal	Adenocarcinoma	4	82	MSS	WT	Cluster3	CMS2
TCGA-AA-A02F	TCGA-COADREAD	Female	Distal	Adenocarcinoma	4	68	MSS	WT	Cluster4	CMS2
TCGA-AA-A02H	TCGA-COADREAD	Female	Distal	Adenocarcinoma	4	74	MSS	WT	Cluster3	CMS2
TCGA-AA-A02J	TCGA-COADREAD	Female	Distal	Adenocarcinoma	4	70	MSS	WT	ND	CMS2
TCGA-AA-A02K	TCGA-COADREAD	Male	Proximal	Adenocarcinoma	4	50	ND	ND	Cluster3	CMS2
TCGA-AA-A02O	TCGA-COADREAD	Male	Proximal	Adenocarcinoma	2	82	MSS	WT	CIMP.High	CMS3
TCGA-AA-A02R	TCGA-COADREAD	Female	Proximal	Adenocarcinoma	2	84	MSI	WT	CIMP.High	CMS1
TCGA-AA-A02W	TCGA-COADREAD	Female	Distal	Adenocarcinoma	1	73	MSS	WT	Cluster4	CMS2
TCGA-AA-A02Y	TCGA-COADREAD	Male	Proximal	Adenocarcinoma	1	73	MSS	WT	CIMP.Low	ND
TCGA-AA-A03F	TCGA-COADREAD	Female	Proximal	Mucinous Adenocarcinoma	3	90	MSS	WT	CIMP.High	CMS3
TCGA-AA-A03J	TCGA-COADREAD	Female	Distal	Adenocarcinoma	1	65	MSS	WT	CIMP.Low	CMS2
TCGA-AD-5900	TCGA-COADREAD	Male	Proximal	Mucinous Adenocarcinoma	1	67	MSI	WT	CIMP.High	CMS1
TCGA-AD-6548	TCGA-COADREAD	Female	Distal	Adenocarcinoma	1	81	MSS	WT	CIMP.Low	ND
TCGA-AD-6888	TCGA-COADREAD	Male	Proximal	Adenocarcinoma	3	73	MSS	WT	Cluster4	CMS2
TCGA-AD-6889	TCGA-COADREAD	Male	Proximal	Adenocarcinoma	2	76	MSI	WT	CIMP.High	CMS1
TCGA-AD-6890	TCGA-COADREAD	Male	Proximal	Adenocarcinoma	ND	65	MSS	WT	Cluster3	CMS2
TCGA-AD-6895	TCGA-COADREAD	Male	Proximal	Adenocarcinoma	3	84	MSI	WT	CIMP.High	CMS1
TCGA-AD-6899	TCGA-COADREAD	Male	Proximal	Mucinous Adenocarcinoma	3	84	MSS	WT	CIMP.Low	CMS4
TCGA-AD-6901	TCGA-COADREAD	Male	Proximal	Adenocarcinoma	ND	78	MSS	WT	CIMP.Low	CMS4
TCGA-AD-6963	TCGA-COADREAD	Male	Proximal	Adenocarcinoma	ND	58	MSS	WT	Cluster4	CMS2
TCGA-AD-6964	TCGA-COADREAD	Male	Proximal	Adenocarcinoma	ND	58	MSI	WT	Cluster4	CMS4
TCGA-AD-6965	TCGA-COADREAD	Male	Proximal	Adenocarcinoma	3	62	MSS	WT	CIMP.Low	CMS2
TCGA-AD-A5EJ	TCGA-COADREAD	Female	Proximal	Adenocarcinoma	2	74	MSI	WT	CIMP.High	ND
TCGA-AD-A5EK	TCGA-COADREAD	Male	Proximal	Adenocarcinoma	1	51	MSS	WT	CIMP.Low	CMS2
TCGA-AF-2687	TCGA-COADREAD	Male	Rectum	Adenocarcinoma	3	57	MSS	WT	Cluster4	CMS4
TCGA-AF-2690	TCGA-COADREAD	Female	Rectum	Adenocarcinoma	3	76	MSS	WT	Cluster4	CMS4
TCGA-AF-2691	TCGA-COADREAD	Female	Rectum	Adenocarcinoma	1	48	MSS	WT	ND	CMS4
TCGA-AF-2692	TCGA-COADREAD	Female	Rectum	Adenocarcinoma	2	54	MSS	WT	ND	CMS2
TCGA-AF-2693	TCGA-COADREAD	Male	Distal	Adenocarcinoma	1	75	MSS	WT	Cluster4	CMS2
TCGA-AF-3400	TCGA-COADREAD	Male	Rectum	Adenocarcinoma	2	54	MSS	WT	ND	CMS4
TCGA-AF-3911	TCGA-COADREAD	Male	Rectum	Adenocarcinoma	3	48	MSS	WT	Cluster4	CMS2
TCGA-AF-3913	TCGA-COADREAD	Male	Rectum	Adenocarcinoma	4	60	MSS	WT	Cluster4	CMS4
TCGA-AF-4110	TCGA-COADREAD	Male	Rectum	Adenocarcinoma	4	77	MSS	WT	Cluster4	CMS4
TCGA-AF-5654	TCGA-COADREAD	Female	Rectum	Adenocarcinoma	1	73	MSS	WT	ND	CMS2
TCGA-AF-6136	TCGA-COADREAD	Female	Rectum	Adenocarcinoma	3	72	MSS	WT	Cluster3	CMS2
TCGA-AF-6655	TCGA-COADREAD	Male	Rectum	Adenocarcinoma	3	66	MSS	WT	Cluster4	CMS4
TCGA-AF-6672	TCGA-COADREAD	Male	Rectum	Adenocarcinoma	4	43	MSS	WT	Cluster4	CMS3
TCGA-AF-A56K	TCGA-COADREAD	Male	Rectum	Adenocarcinoma	2	56	MSS	WT	Cluster4	ND
TCGA-AF-A56L	TCGA-COADREAD	Female	Distal	Adenocarcinoma	3	48	MSS	WT	Cluster3	ND
TCGA-AF-A56N	TCGA-COADREAD	Female	Rectum	Adenocarcinoma	2	47	MSS	WT	Cluster3	ND
TCGA-AG-3574	TCGA-COADREAD	Female	Rectum	Adenocarcinoma	2	89	MSS	WT	ND	CMS2
TCGA-AG-3575	TCGA-COADREAD	Male	Rectum	Adenocarcinoma	2	51	MSS	WT	ND	CMS4
TCGA-AG-3578	TCGA-COADREAD	Female	Rectum	Adenocarcinoma	2	76	MSS	WT	ND	CMS3
TCGA-AG-3580	TCGA-COADREAD	Male	Rectum	Adenocarcinoma	1	67	MSS	WT	ND	CMS2
TCGA-AG-3581	TCGA-COADREAD	Male	Rectum	Adenocarcinoma	1	63	MSS	WT	ND	CMS2
TCGA-AG-3582	TCGA-COADREAD	Male	Rectum	Adenocarcinoma	4	75	MSS	WT	ND	CMS2
TCGA-AG-3583	TCGA-COADREAD	Male	Rectum	Adenocarcinoma	4	66	MSS	WT	ND	CMS2
TCGA-AG-3584	TCGA-COADREAD	Male	Rectum	Adenocarcinoma	4	60	MSS	WT	ND	CMS2
TCGA-AG-3586	TCGA-COADREAD	Female	Rectum	Adenocarcinoma	3	72	MSS	WT	ND	CMS2
TCGA-AG-3587	TCGA-COADREAD	Male	Rectum	Adenocarcinoma	1	65	MSS	WT	ND	CMS2
TCGA-AG-3591	TCGA-COADREAD	Female	Rectum	Adenocarcinoma	2	66	MSS	WT	Cluster3	CMS3
TCGA-AG-3592	TCGA-COADREAD	Male	Rectum	Adenocarcinoma	2	68	MSS	WT	CIMP.Low	CMS2
TCGA-AG-3593	TCGA-COADREAD	Female	Rectum	Adenocarcinoma	2	72	MSS	WT	ND	CMS2
TCGA-AG-3594	TCGA-COADREAD	Male	Rectum	Adenocarcinoma	2	77	MSS	WT	ND	CMS3
TCGA-AG-3598	TCGA-COADREAD	Male	Rectum	Adenocarcinoma	2	69	MSS	WT	ND	CMS2
TCGA-AG-3599	TCGA-COADREAD	Male	Rectum	Adenocarcinoma	1	70	MSS	WT	ND	CMS3
TCGA-AG-3600	TCGA-COADREAD	Male	Rectum	Adenocarcinoma	3	62	MSS	WT	ND	CMS1
TCGA-AG-3601	TCGA-COADREAD	Male	Rectum	Adenocarcinoma	3	68	MSS	WT	ND	CMS2
TCGA-AG-3602	TCGA-COADREAD	Female	Rectum	Adenocarcinoma	3	66	MSS	WT	ND	ND
TCGA-AG-3605	TCGA-COADREAD	Female	Rectum	Adenocarcinoma	4	85	MSS	WT	ND	CMS2
TCGA-AG-3608	TCGA-COADREAD	Female	Rectum	Adenocarcinoma	2	79	ND	WT	ND	CMS2
TCGA-AG-3609	TCGA-COADREAD	Female	Rectum	Adenocarcinoma	3	65	MSS	WT	ND	CMS4
TCGA-AG-3611	TCGA-COADREAD	Male	Rectum	Adenocarcinoma	2	72	MSS	WT	ND	CMS3
TCGA-AG-3612	TCGA-COADREAD	Female	Rectum	Adenocarcinoma	3	55	MSS	WT	ND	CMS4
TCGA-AG-3725	TCGA-COADREAD	Female	Rectum	Adenocarcinoma	3	90	MSS	WT	Cluster3	CMS3
TCGA-AG-3726	TCGA-COADREAD	Female	Rectum	Adenocarcinoma	1	63	MSS	WT	Cluster3	ND
TCGA-AG-3727	TCGA-COADREAD	Female	Rectum	Adenocarcinoma	3	78	MSS	WT	Cluster3	ND
TCGA-AG-3728	TCGA-COADREAD	Male	Rectum	Adenocarcinoma	3	73	MSS	ND	ND	CMS4
TCGA-AG-3731	TCGA-COADREAD	Male	Rectum	Adenocarcinoma	4	65	MSS	WT	CIMP.Low	ND
TCGA-AG-3732	TCGA-COADREAD	Female	Rectum	Adenocarcinoma	1	78	MSS	WT	Cluster3	CMS3
TCGA-AG-3742	TCGA-COADREAD	Female	Rectum	Adenocarcinoma	1	85	MSS	WT	CIMP.Low	CMS2
TCGA-AG-3878	TCGA-COADREAD	Male	Rectum	Adenocarcinoma	1	64	MSS	WT	CIMP.Low	CMS4
TCGA-AG-3881	TCGA-COADREAD	Female	Rectum	Mucinous Adenocarcinoma	2	83	MSS	WT	CIMP.Low	CMS4
TCGA-AG-3882	TCGA-COADREAD	Female	Rectum	Adenocarcinoma	1	66	MSS	WT	Cluster4	ND
TCGA-AG-3883	TCGA-COADREAD	Male	Rectum	Adenocarcinoma	1	69	MSS	WT	Cluster3	CMS4
TCGA-AG-3885	TCGA-COADREAD	Female	Rectum	Adenocarcinoma	3	71	MSS	WT	CIMP.Low	ND
TCGA-AG-3887	TCGA-COADREAD	Male	Rectum	Mucinous Adenocarcinoma	2	68	MSS	WT	Cluster4	ND
TCGA-AG-3890	TCGA-COADREAD	Male	Rectum	Adenocarcinoma	1	62	MSS	WT	Cluster4	CMS2
TCGA-AG-3892	TCGA-COADREAD	Female	Rectum	Adenocarcinoma	1	57	ND	WT	Cluster4	CMS3
TCGA-AG-3893	TCGA-COADREAD	Male	Rectum	Adenocarcinoma	3	74	MSS	WT	Cluster4	CMS4
TCGA-AG-3894	TCGA-COADREAD	Male	Rectum	Adenocarcinoma	2	65	MSS	WT	Cluster3	CMS2
TCGA-AG-3896	TCGA-COADREAD	Female	Rectum	Adenocarcinoma	1	85	MSS	WT	Cluster3	CMS2
TCGA-AG-3898	TCGA-COADREAD	Male	Rectum	Adenocarcinoma	2	61	MSS	WT	Cluster3	CMS4
TCGA-AG-3901	TCGA-COADREAD	Female	Rectum	Mucinous Adenocarcinoma	3	67	MSS	WT	Cluster3	CMS4
TCGA-AG-3902	TCGA-COADREAD	Male	Rectum	Adenocarcinoma	2	61	MSS	WT	CIMP.Low	CMS2
TCGA-AG-3909	TCGA-COADREAD	Female	Rectum	Adenocarcinoma	3	69	MSS	WT	Cluster3	CMS4
TCGA-AG-4001	TCGA-COADREAD	Female	Rectum	Adenocarcinoma	2	74	MSS	WT	Cluster4	CMS4
TCGA-AG-4005	TCGA-COADREAD	Male	Rectum	Adenocarcinoma	4	64	MSS	WT	ND	CMS4
TCGA-AG-4007	TCGA-COADREAD	Male	Rectum	Adenocarcinoma	4	87	MSS	WT	ND	ND
TCGA-AG-4008	TCGA-COADREAD	Male	Rectum	Adenocarcinoma	2	63	MSS	WT	Cluster3	CMS4
TCGA-AG-4015	TCGA-COADREAD	Female	Rectum	Adenocarcinoma	2	85	MSS	WT	Cluster4	CMS2
TCGA-AG-4021	TCGA-COADREAD	Female	Rectum	Adenocarcinoma	4	84	MSS	WT	Cluster3	CMS4
TCGA-AG-4022	TCGA-COADREAD	Female	Rectum	Adenocarcinoma	2	59	MSS	WT	Cluster3	CMS4
TCGA-AG-A002	TCGA-COADREAD	Male	Rectum	Adenocarcinoma	1	35	ND	WT	Cluster3	CMS1
TCGA-AG-A008	TCGA-COADREAD	Female	Rectum	Mucinous Adenocarcinoma	1	50	MSS	WT	Cluster4	CMS3
TCGA-AG-A00C	TCGA-COADREAD	Female	Rectum	Adenocarcinoma	3	49	MSS	WT	Cluster3	CMS2
TCGA-AG-A00H	TCGA-COADREAD	Male	Rectum	Adenocarcinoma	2	75	MSS	WT	ND	CMS4
TCGA-AG-A00Y	TCGA-COADREAD	Male	Rectum	Adenocarcinoma	2	68	MSS	WT	Cluster3	CMS2
TCGA-AG-A011	TCGA-COADREAD	Male	Rectum	Adenocarcinoma	2	80	MSS	WT	CIMP.Low	CMS2
TCGA-AG-A014	TCGA-COADREAD	Male	Rectum	Adenocarcinoma	1	86	MSS	WT	Cluster4	CMS2
TCGA-AG-A015	TCGA-COADREAD	Female	Rectum	Adenocarcinoma	1	64	MSS	WT	Cluster3	CMS3
TCGA-AG-A016	TCGA-COADREAD	Male	Rectum	Adenocarcinoma	4	55	MSS	WT	Cluster3	CMS2
TCGA-AG-A01J	TCGA-COADREAD	Female	Rectum	Adenocarcinoma	2	59	MSS	WT	Cluster4	CMS2
TCGA-AG-A01L	TCGA-COADREAD	Male	Rectum	Adenocarcinoma	3	58	MSS	WT	Cluster3	CMS2
TCGA-AG-A01N	TCGA-COADREAD	Female	Rectum	Adenocarcinoma	4	68	MSS	WT	Cluster4	CMS2
TCGA-AG-A01W	TCGA-COADREAD	Female	Rectum	Adenocarcinoma	2	67	MSS	WT	Cluster3	CMS2
TCGA-AG-A01Y	TCGA-COADREAD	Female	Rectum	Adenocarcinoma	2	49	MSS	WT	Cluster4	CMS4
TCGA-AG-A020	TCGA-COADREAD	Female	Rectum	Mucinous Adenocarcinoma	3	57	MSS	WT	Cluster3	CMS3
TCGA-AG-A023	TCGA-COADREAD	Female	Rectum	Adenocarcinoma	4	62	MSS	ND	Cluster4	CMS4
TCGA-AG-A025	TCGA-COADREAD	Female	Rectum	Adenocarcinoma	1	62	MSS	WT	ND	CMS2
TCGA-AG-A026	TCGA-COADREAD	Male	Rectum	Adenocarcinoma	2	66	MSS	WT	Cluster3	CMS2
TCGA-AG-A02G	TCGA-COADREAD	Male	Rectum	Adenocarcinoma	4	66	MSS	WT	ND	CMS2
TCGA-AG-A02N	TCGA-COADREAD	Male	Rectum	Adenocarcinoma	2	67	MSI	WT	Cluster3	CMS3
TCGA-AG-A02X	TCGA-COADREAD	Male	Rectum	Adenocarcinoma	1	77	MSS	WT	CIMP.High	CMS3
TCGA-AG-A032	TCGA-COADREAD	Male	Rectum	Adenocarcinoma	3	68	MSS	WT	Cluster4	CMS2
TCGA-AG-A036	TCGA-COADREAD	Male	Rectum	Adenocarcinoma	3	71	MSS	WT	Cluster3	CMS2
TCGA-AH-6544	TCGA-COADREAD	Male	Rectum	Adenocarcinoma	ND	60	MSS	WT	Cluster3	CMS3
TCGA-AH-6547	TCGA-COADREAD	Female	Rectum	Adenocarcinoma	ND	79	ND	WT	Cluster3	CMS4
TCGA-AH-6549	TCGA-COADREAD	Male	Rectum	Adenocarcinoma	ND	66	ND	ND	Cluster3	ND
TCGA-AH-6643	TCGA-COADREAD	Male	Rectum	Adenocarcinoma	3	50	MSS	WT	Cluster3	ND
TCGA-AH-6644	TCGA-COADREAD	Male	Rectum	Adenocarcinoma	ND	73	MSS	WT	Cluster3	CMS4
TCGA-AH-6897	TCGA-COADREAD	Male	Rectum	Adenocarcinoma	1	48	MSS	WT	Cluster3	CMS2
TCGA-AH-6903	TCGA-COADREAD	Male	Rectum	Adenocarcinoma	3	46	ND	WT	Cluster3	CMS2
TCGA-AM-5820	TCGA-COADREAD	Female	Distal	Adenocarcinoma	4	59	MSS	WT	Cluster3	ND
TCGA-AM-5821	TCGA-COADREAD	Female	Distal	Adenocarcinoma	2	68	MSI	WT	CIMP.High	CMS1
TCGA-AU-3779	TCGA-COADREAD	Female	Rectum	Adenocarcinoma	2	80	MSS	WT	Cluster4	CMS2
TCGA-AU-6004	TCGA-COADREAD	Female	Proximal	Adenocarcinoma	1	69	MSI	WT	CIMP.High	CMS1
TCGA-AY-4070	TCGA-COADREAD	Female	Proximal	Adenocarcinoma	3	50	MSS	WT	Cluster3	CMS4
TCGA-AY-4071	TCGA-COADREAD	Female	Proximal	Adenocarcinoma	1	63	MSS	WT	Cluster3	CMS2
TCGA-AY-5543	TCGA-COADREAD	Female	Proximal	Adenocarcinoma	4	65	MSS	WT	Cluster3	ND
TCGA-AY-6196	TCGA-COADREAD	Male	Proximal	Mucinous Signet Ring	3	47	MSS	WT	Cluster3	CMS4
TCGA-AY-6197	TCGA-COADREAD	Male	Proximal	Adenocarcinoma	2	60	MSI	WT	CIMP.High	CMS1
TCGA-AY-6386	TCGA-COADREAD	Female	Proximal	Mucinous Adenocarcinoma	3	66	MSS	WT	CIMP.Low	CMS3
TCGA-AY-A54L	TCGA-COADREAD	Female	Proximal	Adenocarcinoma	1	74	MSS	WT	CIMP.Low	CMS3
TCGA-AY-A69D	TCGA-COADREAD	Female	Proximal	Adenocarcinoma	2	55	MSS	WT	CIMP.Low	ND
TCGA-AY-A71X	TCGA-COADREAD	Female	Proximal	Adenocarcinoma	1	54	ND	WT	CIMP.Low	ND
TCGA-AY-A8YK	TCGA-COADREAD	Male	Distal	Adenocarcinoma	4	44	MSS	WT	Cluster4	ND
TCGA-AZ-4308	TCGA-COADREAD	Female	Distal	Adenocarcinoma	3	47	MSS	WT	Cluster4	CMS4
TCGA-AZ-4313	TCGA-COADREAD	Female	Distal	Adenocarcinoma	1	51	MSI	ND	Cluster4	CMS3
TCGA-AZ-4315	TCGA-COADREAD	Male	Proximal	Adenocarcinoma	2	61	ND	WT	Cluster3	ND
TCGA-AZ-4323	TCGA-COADREAD	Male	Proximal	Adenocarcinoma	4	37	ND	WT	Cluster3	CMS4
TCGA-AZ-4614	TCGA-COADREAD	Female	Proximal	Adenocarcinoma	4	71	MSS	WT	CIMP.High	ND
TCGA-AZ-4615	TCGA-COADREAD	Male	Proximal	Adenocarcinoma	3	84	MSI	WT	CIMP.High	CMS1
TCGA-AZ-4616	TCGA-COADREAD	Female	Proximal	Adenocarcinoma	4	82	MSS	WT	CIMP.Low	CMS1
TCGA-AZ-4681	TCGA-COADREAD	Female	Proximal	Adenocarcinoma	2	79	MSS	WT	Cluster4	CMS2
TCGA-AZ-4682	TCGA-COADREAD	Male	Distal	Adenocarcinoma	4	61	MSS	WT	Cluster4	ND
TCGA-AZ-4684	TCGA-COADREAD	Male	Distal	Adenocarcinoma	4	49	MSS	ND	Cluster4	ND
TCGA-AZ-5403	TCGA-COADREAD	Male	Distal	Adenocarcinoma	2	43	MSS	WT	Cluster4	CMS4
TCGA-AZ-5407	TCGA-COADREAD	Female	Proximal	Adenocarcinoma	1	51	MSS	WT	CIMP.High	CMS3
TCGA-AZ-6598	TCGA-COADREAD	Female	Proximal	Adenocarcinoma	2	77	MSI	WT	CIMP.High	CMS1
TCGA-AZ-6599	TCGA-COADREAD	Male	Proximal	Adenocarcinoma	1	72	MSS	WT	CIMP.Low	CMS3
TCGA-AZ-6600	TCGA-COADREAD	Male	Proximal	Adenocarcinoma	4	64	MSS	WT	CIMP.Low	CMS4
TCGA-AZ-6601	TCGA-COADREAD	Male	Distal	Adenocarcinoma	2	68	MSI	ND	CIMP.Low	CMS1
TCGA-AZ-6603	TCGA-COADREAD	Female	Distal	Adenocarcinoma	ND	77	MSS	WT	Cluster4	CMS2
TCGA-AZ-6605	TCGA-COADREAD	Male	Proximal	Adenocarcinoma	3	77	MSS	WT	Cluster3	CMS4
TCGA-AZ-6606	TCGA-COADREAD	Male	Proximal	Adenocarcinoma	4	81	MSS	WT	CIMP.High	CMS3
TCGA-AZ-6607	TCGA-COADREAD	Male	Distal	Adenocarcinoma	4	69	MSS	WT	CIMP.Low	CMS4
TCGA-AZ-6608	TCGA-COADREAD	Female	Distal	Adenocarcinoma	3	55	ND	ND	Cluster4	CMS2
TCGA-BM-6198	TCGA-COADREAD	Male	Rectum	Adenocarcinoma	3	73	ND	ND	Cluster4	ND
TCGA-CA-5254	TCGA-COADREAD	Female	Proximal	Adenocarcinoma	2	42	MSS	WT	CIMP.High	ND
TCGA-CA-5255	TCGA-COADREAD	Male	Proximal	Adenocarcinoma	2	45	MSS	WT	CIMP.Low	CMS3
TCGA-CA-5256	TCGA-COADREAD	Female	Proximal	Adenocarcinoma	2	54	MSS	WT	Cluster3	CMS2
TCGA-CA-5796	TCGA-COADREAD	Female	Proximal	Adenocarcinoma	2	52	ND	WT	CIMP.Low	CMS3
TCGA-CA-5797	TCGA-COADREAD	Male	Distal	Adenocarcinoma	2	56	MSS	WT	Cluster4	CMS2
TCGA-CA-6715	TCGA-COADREAD	Male	Distal	Adenocarcinoma	3	63	MSS	WT	Cluster4	CMS2
TCGA-CA-6716	TCGA-COADREAD	Male	Proximal	Adenocarcinoma	2	65	MSS	WT	CIMP.Low	CMS2
TCGA-CA-6717	TCGA-COADREAD	Male	Proximal	Mucinous Adenocarcinoma	2	57	ND	WT	CIMP.Low	CMS4
TCGA-CA-6718	TCGA-COADREAD	Male	Proximal	Adenocarcinoma	2	46	ND	WT	CIMP.High	CMS1
TCGA-CA-6719	TCGA-COADREAD	Male	Distal	Adenocarcinoma	2	77	MSS	WT	CIMP.Low	CMS4
TCGA-CI-6619	TCGA-COADREAD	Male	Rectum	Adenocarcinoma	4	41	MSS	WT	Cluster4	CMS2
TCGA-CI-6620	TCGA-COADREAD	Female	Rectum	Adenocarcinoma	4	41	MSS	WT	Cluster3	ND
TCGA-CI-6621	TCGA-COADREAD	Male	Rectum	Adenocarcinoma	3	63	MSS	WT	Cluster4	CMS2
TCGA-CI-6622	TCGA-COADREAD	Male	Rectum	Adenocarcinoma	2	74	MSS	WT	Cluster3	CMS2
TCGA-CI-6623	TCGA-COADREAD	Male	Rectum	Adenocarcinoma	1	44	MSS	WT	Cluster4	CMS2
TCGA-CI-6624	TCGA-COADREAD	Female	Rectum	Adenocarcinoma	1	53	MSS	WT	Cluster4	CMS2
TCGA-CK-4947	TCGA-COADREAD	Female	Distal	Adenocarcinoma	3	46	MSS	WT	CIMP.Low	ND
TCGA-CK-4948	TCGA-COADREAD	Female	Distal	Adenocarcinoma	3	45	MSS	WT	ND	CMS4
TCGA-CK-4950	TCGA-COADREAD	Female	Proximal	Mucinous Adenocarcinoma	3	68	MSS	WT	CIMP.Low	CMS3
TCGA-CK-4951	TCGA-COADREAD	Female	Proximal	Mucinous Adenocarcinoma	2	79	MSI	WT	CIMP.High	CMS1
TCGA-CK-4952	TCGA-COADREAD	Female	Proximal	Mucinous Adenocarcinoma	3	48	MSS	WT	CIMP.High	CMS3
TCGA-CK-5912	TCGA-COADREAD	Male	Proximal	Adenocarcinoma	1	81	MSS	WT	Cluster4	CMS2
TCGA-CK-5913	TCGA-COADREAD	Female	Proximal	Adenocarcinoma	2	58	MSI	WT	CIMP.High	CMS1
TCGA-CK-5914	TCGA-COADREAD	Male	Distal	Adenocarcinoma	3	81	MSS	WT	CIMP.Low	CMS2
TCGA-CK-5915	TCGA-COADREAD	Male	Distal	Adenocarcinoma	1	63	MSS	WT	CIMP.Low	CMS2
TCGA-CK-5916	TCGA-COADREAD	Female	Proximal	Adenocarcinoma	1	71	MSI	WT	CIMP.High	CMS1
TCGA-CK-6746	TCGA-COADREAD	Female	Proximal	Adenocarcinoma	2	84	MSI	WT	CIMP.High	CMS1
TCGA-CK-6747	TCGA-COADREAD	Female	Proximal	Adenocarcinoma	2	87	MSS	WT	CIMP.Low	CMS3
TCGA-CK-6748	TCGA-COADREAD	Female	Distal	Mucinous Adenocarcinoma	4	45	MSS	WT	Cluster3	CMS4
TCGA-CK-6751	TCGA-COADREAD	Female	Proximal	Mucinous Adenocarcinoma	1	88	MSS	WT	CIMP.High	CMS3
TCGA-CL-4957	TCGA-COADREAD	Female	Rectum	Adenocarcinoma	ND	79	MSS	WT	Cluster4	CMS2
TCGA-CL-5917	TCGA-COADREAD	Female	Rectum	Adenocarcinoma	3	71	MSS	WT	Cluster4	CMS2
TCGA-CL-5918	TCGA-COADREAD	Female	Rectum	Adenocarcinoma	2	90	MSS	WT	CIMP.Low	CMS2
TCGA-CM-4743	TCGA-COADREAD	Male	Proximal	Adenocarcinoma	2	69	MSI	WT	CIMP.High	CMS1
TCGA-CM-4744	TCGA-COADREAD	Male	Proximal	Adenocarcinoma	1	69	MSS	WT	CIMP.High	ND
TCGA-CM-4746	TCGA-COADREAD	Male	Distal	Adenocarcinoma	1	61	MSI	WT	Cluster3	CMS3
TCGA-CM-4747	TCGA-COADREAD	Male	Proximal	Adenocarcinoma	4	47	MSS	WT	CIMP.Low	CMS2
TCGA-CM-4748	TCGA-COADREAD	Male	Proximal	Mucinous Adenocarcinoma	3	53	MSS	WT	Cluster3	CMS4
TCGA-CM-4750	TCGA-COADREAD	Female	Distal	Adenocarcinoma	3	34	MSS	WT	CIMP.Low	CMS2
TCGA-CM-4751	TCGA-COADREAD	Male	Proximal	Adenocarcinoma	3	62	MSS	WT	CIMP.High	ND
TCGA-CM-4752	TCGA-COADREAD	Male	Proximal	Adenocarcinoma	2	58	MSS	WT	Cluster4	CMS2
TCGA-CM-5341	TCGA-COADREAD	Female	Distal	Adenocarcinoma	3	82	MSS	WT	CIMP.Low	CMS4
TCGA-CM-5344	TCGA-COADREAD	Female	Distal	Adenocarcinoma	3	39	MSS	WT	Cluster4	CMS4
TCGA-CM-5348	TCGA-COADREAD	Male	Proximal	Adenocarcinoma	3	72	MSS	WT	CIMP.Low	CMS4
TCGA-CM-5349	TCGA-COADREAD	Female	Proximal	Adenocarcinoma	2	68	MSS	WT	CIMP.Low	CMS4
TCGA-CM-5860	TCGA-COADREAD	Male	Proximal	Adenocarcinoma	2	44	MSS	WT	CIMP.High	CMS4
TCGA-CM-5861	TCGA-COADREAD	Female	Proximal	Adenocarcinoma	2	63	MSI	WT	CIMP.High	CMS1
TCGA-CM-5862	TCGA-COADREAD	Male	Proximal	Adenocarcinoma	4	80	MSS	WT	Cluster3	CMS2
TCGA-CM-5863	TCGA-COADREAD	Female	Proximal	Mucinous Adenocarcinoma	3	60	ND	WT	CIMP.Low	CMS4
TCGA-CM-5864	TCGA-COADREAD	Male	Proximal	Adenocarcinoma	1	60	MSS	WT	CIMP.Low	CMS2
TCGA-CM-5868	TCGA-COADREAD	Female	Distal	Adenocarcinoma	4	59	MSS	WT	Cluster4	ND
TCGA-CM-6161	TCGA-COADREAD	Female	Distal	Adenocarcinoma	1	36	ND	WT	Cluster3	CMS2
TCGA-CM-6162	TCGA-COADREAD	Female	Proximal	Mucinous Adenocarcinoma	3	48	MSI	WT	Cluster4	CMS4
TCGA-CM-6163	TCGA-COADREAD	Male	Distal	Adenocarcinoma	1	74	MSS	WT	Cluster3	CMS2
TCGA-CM-6164	TCGA-COADREAD	Female	Distal	Adenocarcinoma	2	46	MSS	WT	Cluster4	CMS2
TCGA-CM-6165	TCGA-COADREAD	Male	Distal	Adenocarcinoma	2	74	MSS	WT	Cluster3	CMS4
TCGA-CM-6166	TCGA-COADREAD	Female	Proximal	Adenocarcinoma	1	48	MSS	WT	CIMP.Low	CMS2
TCGA-CM-6167	TCGA-COADREAD	Female	Proximal	Adenocarcinoma	3	57	MSS	WT	Cluster4	CMS4
TCGA-CM-6168	TCGA-COADREAD	Female	Proximal	Adenocarcinoma	2	84	ND	WT	CIMP.Low	CMS4
TCGA-CM-6169	TCGA-COADREAD	Male	Proximal	Adenocarcinoma	2	67	MSS	WT	Cluster3	CMS4
TCGA-CM-6170	TCGA-COADREAD	Female	Distal	Adenocarcinoma	1	73	MSS	WT	Cluster4	CMS2
TCGA-CM-6171	TCGA-COADREAD	Female	Proximal	Adenocarcinoma	1	77	MSI	WT	CIMP.High	CMS1
TCGA-CM-6172	TCGA-COADREAD	Female	Distal	Adenocarcinoma	3	70	MSS	WT	CIMP.Low	CMS2
TCGA-CM-6674	TCGA-COADREAD	Male	Proximal	Adenocarcinoma	2	39	MSI	WT	Cluster3	CMS1
TCGA-CM-6675	TCGA-COADREAD	Male	Proximal	Adenocarcinoma	4	35	MSS	WT	CIMP.High	CMS1
TCGA-CM-6676	TCGA-COADREAD	Male	Distal	Adenocarcinoma	1	82	MSS	WT	Cluster3	CMS2
TCGA-CM-6677	TCGA-COADREAD	Female	Proximal	Adenocarcinoma	2	75	MSS	WT	CIMP.Low	CMS2
TCGA-CM-6678	TCGA-COADREAD	Female	Distal	Adenocarcinoma	4	63	MSS	WT	Cluster3	CMS2
TCGA-CM-6679	TCGA-COADREAD	Male	Distal	Adenocarcinoma	2	58	MSS	WT	Cluster3	CMS4
TCGA-CM-6680	TCGA-COADREAD	Female	Proximal	Adenocarcinoma	3	78	MSS	WT	Cluster3	CMS3
TCGA-D5-5537	TCGA-COADREAD	Male	Proximal	Adenocarcinoma	2	83	MSS	WT	CIMP.Low	CMS2
TCGA-D5-5538	TCGA-COADREAD	Female	Proximal	Adenocarcinoma	3	60	MSS	WT	Cluster3	CMS4
TCGA-D5-5539	TCGA-COADREAD	Female	Proximal	Adenocarcinoma	3	60	MSS	WT	Cluster3	ND
TCGA-D5-5540	TCGA-COADREAD	Male	Proximal	Adenocarcinoma	2	73	MSS	WT	CIMP.Low	CMS2
TCGA-D5-5541	TCGA-COADREAD	Male	Distal	Adenocarcinoma	3	63	MSS	WT	Cluster4	CMS4
TCGA-D5-6529	TCGA-COADREAD	Male	Proximal	Adenocarcinoma	2	69	MSS	WT	CIMP.Low	CMS4
TCGA-D5-6530	TCGA-COADREAD	Male	Proximal	Adenocarcinoma	1	53	MSI	WT	Cluster3	CMS3
TCGA-D5-6531	TCGA-COADREAD	Male	Proximal	Adenocarcinoma	2	75	MSS	WT	CIMP.High	ND
TCGA-D5-6532	TCGA-COADREAD	Male	Distal	Adenocarcinoma	2	61	ND	WT	CIMP.Low	CMS2
TCGA-D5-6533	TCGA-COADREAD	Female	Proximal	Adenocarcinoma	3	68	MSS	WT	Cluster3	CMS2
TCGA-D5-6534	TCGA-COADREAD	Female	Proximal	Mucinous Adenocarcinoma	2	62	MSS	WT	CIMP.Low	CMS4
TCGA-D5-6535	TCGA-COADREAD	Female	Proximal	Adenocarcinoma	3	80	MSS	WT	CIMP.Low	ND
TCGA-D5-6536	TCGA-COADREAD	Male	ND	Adenocarcinoma	2	73	MSS	WT	Cluster3	CMS4
TCGA-D5-6537	TCGA-COADREAD	Male	Proximal	Adenocarcinoma	3	64	ND	WT	Cluster3	CMS2
TCGA-D5-6538	TCGA-COADREAD	Female	Proximal	Adenocarcinoma	3	79	MSS	WT	CIMP.High	CMS2
TCGA-D5-6539	TCGA-COADREAD	Female	Proximal	Adenocarcinoma	ND	45	MSS	WT	Cluster3	CMS3
TCGA-D5-6540	TCGA-COADREAD	Male	Proximal	Mucinous Adenocarcinoma	1	66	MSI	WT	CIMP.High	CMS1
TCGA-D5-6541	TCGA-COADREAD	Male	Distal	Adenocarcinoma	2	49	MSS	WT	Cluster3	CMS4
TCGA-D5-6898	TCGA-COADREAD	Female	Distal	Adenocarcinoma	1	51	MSS	WT	Cluster3	CMS4
TCGA-D5-6920	TCGA-COADREAD	Female	Distal	Adenocarcinoma	2	77	MSS	WT	CIMP.Low	CMS3
TCGA-D5-6922	TCGA-COADREAD	Male	Distal	Adenocarcinoma	3	76	MSS	WT	Cluster3	CMS4
TCGA-D5-6923	TCGA-COADREAD	Male	Distal	Adenocarcinoma	1	57	ND	ND	ND	ND
TCGA-D5-6924	TCGA-COADREAD	Male	Distal	Adenocarcinoma	2	68	MSS	WT	Cluster3	CMS4
TCGA-D5-6926	TCGA-COADREAD	Male	Distal	Adenocarcinoma	3	65	MSS	WT	Cluster3	CMS4
TCGA-D5-6927	TCGA-COADREAD	Male	Proximal	Adenocarcinoma	2	34	MSI	WT	Cluster3	CMS1
TCGA-D5-6928	TCGA-COADREAD	Male	Proximal	Mucinous Adenocarcinoma	2	80	MSI	WT	CIMP.Low	CMS1
TCGA-D5-6929	TCGA-COADREAD	Female	Distal	Adenocarcinoma	4	49	MSS	WT	Cluster3	CMS4
TCGA-D5-6930	TCGA-COADREAD	Male	Proximal	Mucinous Adenocarcinoma	2	67	MSI	WT	CIMP.High	CMS1
TCGA-D5-6931	TCGA-COADREAD	Male	Proximal	Adenocarcinoma	3	77	MSS	WT	CIMP.High	CMS1
TCGA-D5-6932	TCGA-COADREAD	Male	Proximal	Adenocarcinoma	2	69	MSS	WT	Cluster3	CMS2
TCGA-D5-7000	TCGA-COADREAD	Female	Proximal	Mucinous Adenocarcinoma	1	79	MSS	WT	CIMP.High	ND
TCGA-DC-4745	TCGA-COADREAD	Female	Rectum	Adenocarcinoma	3	49	MSS	WT	Cluster4	ND
TCGA-DC-4749	TCGA-COADREAD	Male	Rectum	Adenocarcinoma	1	57	MSS	WT	Cluster4	CMS2
TCGA-DC-5337	TCGA-COADREAD	Male	Rectum	Adenocarcinoma	1	69	ND	WT	Cluster3	CMS2
TCGA-DC-5869	TCGA-COADREAD	Female	Rectum	Adenocarcinoma	3	62	MSS	WT	Cluster3	CMS2
TCGA-DC-6154	TCGA-COADREAD	Female	Rectum	Adenocarcinoma	4	57	MSS	WT	Cluster3	CMS2
TCGA-DC-6155	TCGA-COADREAD	Female	Rectum	Adenocarcinoma	3	31	MSS	WT	Cluster3	CMS2
TCGA-DC-6156	TCGA-COADREAD	Male	Rectum	Adenocarcinoma	4	62	ND	ND	ND	CMS4
TCGA-DC-6157	TCGA-COADREAD	Male	Rectum	Adenocarcinoma	1	48	MSS	WT	Cluster4	CMS2
TCGA-DC-6158	TCGA-COADREAD	Male	Rectum	Adenocarcinoma	1	70	MSS	WT	Cluster4	CMS4
TCGA-DC-6160	TCGA-COADREAD	Male	Rectum	Adenocarcinoma	1	68	MSS	WT	Cluster4	CMS2
TCGA-DC-6681	TCGA-COADREAD	Female	Rectum	Adenocarcinoma	4	70	MSS	WT	Cluster3	ND
TCGA-DC-6682	TCGA-COADREAD	Male	Rectum	Adenocarcinoma	2	57	MSS	WT	CIMP.Low	CMS2
TCGA-DC-6683	TCGA-COADREAD	Male	Rectum	Adenocarcinoma	3	43	MSS	WT	Cluster3	CMS2
TCGA-DM-A0X9	TCGA-COADREAD	Female	Proximal	Adenocarcinoma	2	71	MSS	WT	CIMP.High	CMS2
TCGA-DM-A0XD	TCGA-COADREAD	Male	Proximal	Adenocarcinoma	2	65	MSS	WT	CIMP.High	ND
TCGA-DM-A0XF	TCGA-COADREAD	Female	Distal	Adenocarcinoma	3	68	MSS	WT	Cluster4	CMS2
TCGA-DM-A1D0	TCGA-COADREAD	Female	Distal	Adenocarcinoma	2	79	MSS	WT	Cluster4	CMS2
TCGA-DM-A1D4	TCGA-COADREAD	Male	Proximal	Adenocarcinoma	2	80	MSS	WT	CIMP.Low	CMS3
TCGA-DM-A1D6	TCGA-COADREAD	Male	Proximal	Adenocarcinoma	2	88	MSS	WT	Cluster3	CMS3
TCGA-DM-A1D7	TCGA-COADREAD	Male	Distal	Mucinous Adenocarcinoma	2	82	ND	WT	Cluster3	CMS2
TCGA-DM-A1D8	TCGA-COADREAD	Female	Proximal	Adenocarcinoma	ND	50	MSS	WT	CIMP.Low	CMS2
TCGA-DM-A1D9	TCGA-COADREAD	Female	Proximal	Adenocarcinoma	2	67	MSS	WT	Cluster3	CMS3
TCGA-DM-A1DA	TCGA-COADREAD	Female	Proximal	Adenocarcinoma	3	71	MSS	WT	CIMP.High	CMS3
TCGA-DM-A1DB	TCGA-COADREAD	Male	Distal	Adenocarcinoma	2	68	MSS	WT	Cluster3	CMS2
TCGA-DM-A1HA	TCGA-COADREAD	Male	Proximal	Adenocarcinoma	3	82	MSS	WT	CIMP.Low	CMS1
TCGA-DM-A1HB	TCGA-COADREAD	Male	Proximal	Mucinous Adenocarcinoma	3	75	MSI	WT	CIMP.High	CMS1
TCGA-DM-A280	TCGA-COADREAD	Female	Proximal	Mucinous Adenocarcinoma	2	70	ND	WT	Cluster3	CMS3
TCGA-DM-A282	TCGA-COADREAD	Female	Proximal	Adenocarcinoma	2	60	MSS	WT	Cluster3	CMS2
TCGA-DM-A285	TCGA-COADREAD	Female	Proximal	Mucinous Adenocarcinoma	4	71	MSS	WT	CIMP.Low	ND
TCGA-DM-A288	TCGA-COADREAD	Male	Proximal	Mucinous Adenocarcinoma	3	68	MSS	WT	CIMP.Low	CMS3
TCGA-DM-A28A	TCGA-COADREAD	Male	Proximal	Adenocarcinoma	3	78	MSS	WT	CIMP.Low	ND
TCGA-DM-A28C	TCGA-COADREAD	Male	Distal	Adenocarcinoma	2	74	ND	WT	Cluster3	ND
TCGA-DM-A28E	TCGA-COADREAD	Female	Distal	Adenocarcinoma	2	72	MSS	WT	Cluster4	ND
TCGA-DM-A28F	TCGA-COADREAD	Male	Distal	Adenocarcinoma	3	73	MSS	WT	Cluster3	ND
TCGA-DM-A28G	TCGA-COADREAD	Male	Proximal	Adenocarcinoma	2	75	ND	WT	CIMP.Low	CMS3
TCGA-DM-A28H	TCGA-COADREAD	Male	Proximal	Adenocarcinoma	3	50	MSS	WT	CIMP.Low	CMS2
TCGA-DM-A28K	TCGA-COADREAD	Male	Proximal	Mucinous Adenocarcinoma	2	75	MSS	WT	CIMP.Low	ND
TCGA-DM-A28M	TCGA-COADREAD	Male	Distal	Adenocarcinoma	2	63	MSS	WT	CIMP.Low	CMS3
TCGA-DT-5265	TCGA-COADREAD	Male	Rectum	Adenocarcinoma	2	51	MSS	WT	CIMP.High	CMS4
TCGA-DY-A0XA	TCGA-COADREAD	Female	Rectum	Adenocarcinoma	2	57	MSS	WT	Cluster4	CMS2
TCGA-DY-A1DC	TCGA-COADREAD	Female	Rectum	Adenocarcinoma	2	72	MSS	WT	Cluster3	CMS2
TCGA-DY-A1DD	TCGA-COADREAD	Female	Rectum	Adenocarcinoma	3	77	MSS	WT	Cluster3	CMS2
TCGA-DY-A1DE	TCGA-COADREAD	Female	Rectum	Adenocarcinoma	2	56	ND	ND	ND	CMS2
TCGA-DY-A1DF	TCGA-COADREAD	Female	Rectum	Adenocarcinoma	3	73	MSS	WT	Cluster3	ND
TCGA-DY-A1DG	TCGA-COADREAD	Male	Rectum	Adenocarcinoma	4	75	MSS	WT	Cluster3	ND
TCGA-DY-A1H8	TCGA-COADREAD	Female	Rectum	Adenocarcinoma	3	77	MSS	WT	Cluster3	CMS2
TCGA-EF-5830	TCGA-COADREAD	Male	Rectum	Adenocarcinoma	2	54	MSS	WT	Cluster3	CMS2
TCGA-EF-5831	TCGA-COADREAD	Male	Rectum	Adenocarcinoma	2	72	ND	ND	CIMP.Low	CMS2
TCGA-EI-6506	TCGA-COADREAD	Female	Rectum	Adenocarcinoma	2	78	MSS	WT	Cluster3	CMS2
TCGA-EI-6507	TCGA-COADREAD	Male	Rectum	Mucinous Adenocarcinoma	2	60	MSI	WT	CIMP.Low	CMS1
TCGA-EI-6508	TCGA-COADREAD	Female	Rectum	Adenocarcinoma	4	48	MSS	WT	Cluster3	CMS2
TCGA-EI-6509	TCGA-COADREAD	Male	Rectum	Adenocarcinoma	3	53	MSS	WT	Cluster4	ND
TCGA-EI-6510	TCGA-COADREAD	Female	Rectum	Adenocarcinoma	4	77	ND	WT	Cluster3	CMS3
TCGA-EI-6511	TCGA-COADREAD	Male	Rectum	Adenocarcinoma	3	52	MSS	WT	Cluster3	ND
TCGA-EI-6512	TCGA-COADREAD	Female	Rectum	Adenocarcinoma	3	64	MSS	WT	CIMP.Low	CMS3
TCGA-EI-6513	TCGA-COADREAD	Male	Rectum	Adenocarcinoma	3	59	MSS	WT	Cluster4	CMS2
TCGA-EI-6514	TCGA-COADREAD	Female	Rectum	Adenocarcinoma	2	59	MSS	WT	Cluster3	CMS2
TCGA-EI-6881	TCGA-COADREAD	Male	Rectum	Adenocarcinoma	3	60	MSS	WT	Cluster3	ND
TCGA-EI-6882	TCGA-COADREAD	Male	Rectum	Adenocarcinoma	2	59	MSI	WT	CIMP.Low	CMS3
TCGA-EI-6883	TCGA-COADREAD	Male	Rectum	Adenocarcinoma	2	63	MSS	WT	CIMP.Low	CMS2
TCGA-EI-6884	TCGA-COADREAD	Male	Rectum	Adenocarcinoma	3	71	MSS	WT	Cluster3	CMS2
TCGA-EI-6885	TCGA-COADREAD	Female	Rectum	Adenocarcinoma	4	57	MSS	WT	Cluster4	CMS4
TCGA-EI-6917	TCGA-COADREAD	Male	Rectum	Adenocarcinoma	3	33	ND	WT	CIMP.High	CMS1
TCGA-EI-7002	TCGA-COADREAD	Male	Rectum	Adenocarcinoma	4	58	MSS	WT	Cluster3	CMS2
TCGA-EI-7004	TCGA-COADREAD	Female	Rectum	Adenocarcinoma	4	37	MSS	WT	CIMP.Low	CMS4
TCGA-F4-6459	TCGA-COADREAD	Female	Distal	Adenocarcinoma	3	61	MSS	WT	Cluster3	CMS4
TCGA-F4-6460	TCGA-COADREAD	Female	Distal	Adenocarcinoma	3	51	MSS	WT	Cluster4	CMS4
TCGA-F4-6461	TCGA-COADREAD	Female	Proximal	Adenocarcinoma	3	41	MSS	IDH1R132C	CIMP.High	CMS4
TCGA-F4-6463	TCGA-COADREAD	Male	Proximal	Mucinous Adenocarcinoma	2	51	ND	WT	Cluster3	CMS4
TCGA-F4-6569	TCGA-COADREAD	Male	Proximal	Adenocarcinoma	1	60	MSS	WT	CIMP.Low	CMS4
TCGA-F4-6570	TCGA-COADREAD	Female	Proximal	Adenocarcinoma	2	78	MSI	WT	CIMP.High	CMS1
TCGA-F4-6703	TCGA-COADREAD	Male	Proximal	Adenocarcinoma	2	64	MSI	WT	Cluster4	CMS4
TCGA-F4-6704	TCGA-COADREAD	Male	Distal	Mucinous Adenocarcinoma	3	60	MSS	WT	Cluster4	CMS4
TCGA-F4-6805	TCGA-COADREAD	Female	Distal	Adenocarcinoma	2	58	MSS	WT	Cluster4	CMS4
TCGA-F4-6806	TCGA-COADREAD	Female	Distal	Adenocarcinoma	1	59	MSS	WT	CIMP.Low	CMS3
TCGA-F4-6807	TCGA-COADREAD	Female	Proximal	Adenocarcinoma	3	51	MSS	WT	Cluster3	CMS4
TCGA-F4-6808	TCGA-COADREAD	Female	Distal	Adenocarcinoma	1	54	MSS	WT	Cluster4	CMS2
TCGA-F4-6809	TCGA-COADREAD	Female	Distal	Adenocarcinoma	4	52	MSS	WT	CIMP.Low	CMS4
TCGA-F4-6854	TCGA-COADREAD	Female	Distal	Adenocarcinoma	2	77	MSS	WT	Cluster3	CMS2
TCGA-F4-6855	TCGA-COADREAD	Female	Distal	Adenocarcinoma	2	70	ND	WT	Cluster3	CMS4
TCGA-F4-6856	TCGA-COADREAD	Male	Proximal	Mucinous Adenocarcinoma	1	45	MSI	WT	CIMP.Low	CMS3
TCGA-F5-6464	TCGA-COADREAD	Female	Rectum	Adenocarcinoma	3	77	MSS	WT	Cluster3	CMS4
TCGA-F5-6465	TCGA-COADREAD	Female	Rectum	Adenocarcinoma	2	64	ND	WT	Cluster4	CMS4
TCGA-F5-6571	TCGA-COADREAD	Female	Rectum	Adenocarcinoma	2	62	MSS	WT	Cluster3	CMS4
TCGA-F5-6702	TCGA-COADREAD	Male	Rectum	Adenocarcinoma	4	71	MSS	WT	Cluster4	CMS4
TCGA-F5-6810	TCGA-COADREAD	Male	Rectum	Adenocarcinoma	2	71	MSS	WT	ND	CMS4
TCGA-F5-6811	TCGA-COADREAD	Female	Rectum	Adenocarcinoma	2	72	MSS	WT	Cluster3	CMS4
TCGA-F5-6812	TCGA-COADREAD	Male	Rectum	Adenocarcinoma	2	67	MSS	WT	Cluster4	CMS4
TCGA-F5-6813	TCGA-COADREAD	Male	Rectum	Adenocarcinoma	3	70	MSS	WT	Cluster3	CMS4
TCGA-F5-6814	TCGA-COADREAD	Male	Rectum	Adenocarcinoma	2	57	ND	WT	CIMP.Low	CMS1
TCGA-F5-6861	TCGA-COADREAD	Female	Rectum	Adenocarcinoma	2	60	ND	WT	Cluster3	CMS2
TCGA-F5-6863	TCGA-COADREAD	Female	Rectum	Adenocarcinoma	3	71	MSS	WT	Cluster4	CMS2
TCGA-F5-6864	TCGA-COADREAD	Female	Rectum	Adenocarcinoma	3	74	MSS	WT	Cluster4	CMS4
TCGA-G4-6293	TCGA-COADREAD	Female	Proximal	Adenocarcinoma	3	49	ND	WT	CIMP.Low	CMS2
TCGA-G4-6294	TCGA-COADREAD	Male	Proximal	Adenocarcinoma	4	75	MSS	WT	Cluster3	CMS2
TCGA-G4-6295	TCGA-COADREAD	Female	Proximal	Adenocarcinoma	2	70	MSS	WT	Cluster4	CMS2
TCGA-G4-6297	TCGA-COADREAD	Female	Proximal	Adenocarcinoma	4	55	MSS	WT	Cluster3	CMS4
TCGA-G4-6298	TCGA-COADREAD	Male	Proximal	Adenocarcinoma	3	90	MSS	WT	Cluster3	CMS2
TCGA-G4-6299	TCGA-COADREAD	Male	Distal	Adenocarcinoma	3	69	MSS	WT	CIMP.High	CMS1
TCGA-G4-6302	TCGA-COADREAD	Female	Proximal	Mucinous Adenocarcinoma	2	90	MSI	WT	CIMP.Low	CMS4
TCGA-G4-6303	TCGA-COADREAD	Female	Distal	Adenocarcinoma	4	54	MSS	WT	Cluster3	CMS2
TCGA-G4-6304	TCGA-COADREAD	Female	Proximal	Adenocarcinoma	2	66	MSI	WT	CIMP.Low	CMS3
TCGA-G4-6306	TCGA-COADREAD	Male	Proximal	Adenocarcinoma	2	71	MSS	WT	CIMP.Low	CMS2
TCGA-G4-6307	TCGA-COADREAD	Female	Distal	Adenocarcinoma	3	37	MSS	WT	Cluster4	CMS2
TCGA-G4-6309	TCGA-COADREAD	Female	Distal	Adenocarcinoma	3	40	MSI	WT	Cluster4	CMS3
TCGA-G4-6310	TCGA-COADREAD	Male	Proximal	Adenocarcinoma	3	69	ND	ND	Cluster3	CMS4
TCGA-G4-6311	TCGA-COADREAD	Male	Proximal	Adenocarcinoma	3	80	MSS	WT	Cluster3	CMS4
TCGA-G4-6314	TCGA-COADREAD	Female	Proximal	Adenocarcinoma	4	76	ND	ND	Cluster3	CMS4
TCGA-G4-6315	TCGA-COADREAD	Male	Distal	Adenocarcinoma	4	66	MSS	WT	Cluster3	CMS2
TCGA-G4-6317	TCGA-COADREAD	Female	Distal	ND	3	51	MSS	WT	Cluster3	CMS2
TCGA-G4-6320	TCGA-COADREAD	Male	Proximal	Adenocarcinoma	3	73	MSI	WT	CIMP.High	CMS3
TCGA-G4-6321	TCGA-COADREAD	Female	Proximal	Adenocarcinoma	3	60	MSS	WT	CIMP.High	ND
TCGA-G4-6322	TCGA-COADREAD	Male	Proximal	Mucinous Adenocarcinoma	3	65	MSS	IDH1R132G	CIMP.High	CMS3
TCGA-G4-6323	TCGA-COADREAD	Male	Proximal	Adenocarcinoma	1	50	MSS	WT	CIMP.Low	CMS3
TCGA-G4-6586	TCGA-COADREAD	Female	Proximal	Adenocarcinoma	2	73	MSI	WT	CIMP.High	CMS1
TCGA-G4-6588	TCGA-COADREAD	Female	Proximal	Adenocarcinoma	2	58	MSI	WT	CIMP.High	CMS1
TCGA-G4-6625	TCGA-COADREAD	Female	Distal	Adenocarcinoma	2	77	ND	ND	Cluster3	ND
TCGA-G4-6626	TCGA-COADREAD	Male	Proximal	Adenocarcinoma	2	90	MSS	WT	Cluster4	CMS2
TCGA-G4-6627	TCGA-COADREAD	Male	Proximal	Adenocarcinoma	2	84	ND	WT	CIMP.Low	CMS4
TCGA-G4-6628	TCGA-COADREAD	Male	Proximal	Adenocarcinoma	1	78	MSI	WT	CIMP.High	CMS1
TCGA-G5-6233	TCGA-COADREAD	Male	Rectum	Adenocarcinoma	ND	74	ND	ND	CIMP.High	ND
TCGA-G5-6235	TCGA-COADREAD	Male	Rectum	Adenocarcinoma	3	72	ND	ND	Cluster3	CMS2
TCGA-G5-6572	TCGA-COADREAD	Male	Rectum	ND	ND	56	ND	ND	Cluster3	CMS4
TCGA-G5-6641	TCGA-COADREAD	Male	Rectum	Adenocarcinoma	3	67	MSS	WT	Cluster3	ND
TCGA-NH-A50T	TCGA-COADREAD	Female	Distal	Adenocarcinoma	2	68	MSS	WT	Cluster3	CMS2
TCGA-NH-A50U	TCGA-COADREAD	Male	Proximal	Mucinous Adenocarcinoma	4	42	MSS	WT	Cluster3	ND
TCGA-NH-A50V	TCGA-COADREAD	Male	Proximal	Adenocarcinoma	3	69	MSS	WT	CIMP.Low	CMS4
TCGA-NH-A5IV	TCGA-COADREAD	Female	Proximal	Adenocarcinoma	2	90	MSI	WT	CIMP.Low	ND
TCGA-NH-A6GA	TCGA-COADREAD	Male	Proximal	Adenocarcinoma	3	58	MSS	WT	CIMP.Low	ND
TCGA-NH-A6GB	TCGA-COADREAD	Female	Proximal	Adenocarcinoma	3	71	MSS	WT	CIMP.Low	ND
TCGA-NH-A6GC	TCGA-COADREAD	Female	Distal	Mucinous Adenocarcinoma	4	66	MSS	WT	Cluster3	ND
TCGA-NH-A8F7	TCGA-COADREAD	Female	Distal	Adenocarcinoma	2	53	MSS	WT	Cluster4	ND
TCGA-NH-A8F8	TCGA-COADREAD	Male	Proximal	Adenocarcinoma	4	79	MSS	WT	CIMP.Low	ND
TCGA-QG-A5YV	TCGA-COADREAD	Female	Distal	Adenocarcinoma	3	64	MSS	WT	Cluster3	CMS2
TCGA-QG-A5YW	TCGA-COADREAD	Female	Proximal	Mucinous Adenocarcinoma	3	55	MSS	WT	Cluster3	ND
TCGA-QG-A5YX	TCGA-COADREAD	Female	Distal	Adenocarcinoma	2	61	MSS	WT	Cluster3	CMS3
TCGA-QG-A5Z1	TCGA-COADREAD	Male	Distal	Adenocarcinoma	3	71	MSS	WT	CIMP.Low	ND
TCGA-QG-A5Z2	TCGA-COADREAD	Male	Proximal	Adenocarcinoma	1	61	MSI	WT	CIMP.High	CMS3
TCGA-QL-A97D	TCGA-COADREAD	Female	Proximal	Adenocarcinoma	1	84	MSS	WT	CIMP.Low	ND
TCGA-RU-A8FL	TCGA-COADREAD	Male	Proximal	Adenocarcinoma	3	51	MSS	WT	Cluster3	ND
TCGA-SS-A7HO	TCGA-COADREAD	Female	Proximal	Adenocarcinoma	2	44	MSS	WT	Cluster3	ND
TCGA-T9-A92H	TCGA-COADREAD	Male	Distal	Adenocarcinoma	2	82	MSS	WT	Cluster3	ND
TCGA-WS-AB45	TCGA-COADREAD	Female	Proximal	Mucinous Signet Ring	2	52	MSI	WT	CIMP.Low	ND
coadread_dfci_2016_101	DFCI	Female	Rectum	Adenocarcinoma	3	69	MSS	WT	CIMP-0/low	ND
coadread_dfci_2016_101930	DFCI	Female	Proximal	Adenocarcinoma	1	84	ND	WT	ND	ND
coadread_dfci_2016_102	DFCI	Female	Proximal	Adenocarcinoma	2	73	MSI-high	WT	CIMP-high	ND
coadread_dfci_2016_103320	DFCI	Female	Proximal	Adenocarcinoma	2	71	ND	WT	ND	ND
coadread_dfci_2016_106	DFCI	Female	Proximal	Adenocarcinoma	1	67	MSS	WT	CIMP-0/low	ND
coadread_dfci_2016_108	DFCI	Female	Distal	Adenocarcinoma	3	55	MSS	WT	CIMP-0/low	ND
coadread_dfci_2016_110220	DFCI	Female	Rectum	Adenocarcinoma	1	81	ND	WT	ND	ND
coadread_dfci_2016_111	DFCI	Female	Proximal	Adenocarcinoma	1	71	MSI-high	WT	CIMP-high	ND
coadread_dfci_2016_112	DFCI	Female	Distal	Adenocarcinoma	3	62	MSS	WT	CIMP-0/low	ND
coadread_dfci_2016_112874	DFCI	Female	Distal	Adenocarcinoma	2	79	ND	WT	ND	ND
coadread_dfci_2016_114	DFCI	Female	Proximal	Adenocarcinoma	3	76	MSS	WT	CIMP-high	ND
coadread_dfci_2016_1153	DFCI	Female	Distal	Adenocarcinoma	1	66	MSS	WT	CIMP-0/low	ND
coadread_dfci_2016_1156	DFCI	Female	Distal	Adenocarcinoma	2	70	MSS	WT	CIMP-0/low	ND
coadread_dfci_2016_1157	DFCI	Female	Proximal	Adenocarcinoma	1	76	MSS	WT	CIMP-0/low	ND
coadread_dfci_2016_115875	DFCI	Female	Proximal	Adenocarcinoma	3	74	ND	WT	ND	ND
coadread_dfci_2016_116	DFCI	Female	Distal	Adenocarcinoma	ND	53	MSS	WT	CIMP-0/low	ND
coadread_dfci_2016_1160	DFCI	Female	Distal	Adenocarcinoma	3	72	MSS	WT	CIMP-0/low	ND
coadread_dfci_2016_1161	DFCI	Female	Distal	Adenocarcinoma	2	64	MSI-high	WT	CIMP-high	ND
coadread_dfci_2016_1165	DFCI	Female	Rectum	Adenocarcinoma	1	63	MSS	WT	CIMP-0/low	ND
coadread_dfci_2016_1167	DFCI	Female	Proximal	Adenocarcinoma	2	69	MSS	WT	CIMP-0/low	ND
coadread_dfci_2016_1170	DFCI	Female	Distal	Adenocarcinoma	3	79	MSS	WT	CIMP-0/low	ND
coadread_dfci_2016_1183	DFCI	Female	Rectum	Adenocarcinoma	3	77	MSS	WT	CIMP-0/low	ND
coadread_dfci_2016_1184	DFCI	Female	Distal	Adenocarcinoma	2	68	MSS	WT	CIMP-0/low	ND
coadread_dfci_2016_1185	DFCI	Female	Rectum	Adenocarcinoma	1	55	MSS	WT	CIMP-0/low	ND
coadread_dfci_2016_1187	DFCI	Female	Proximal	Adenocarcinoma	3	65	MSS	WT	CIMP-0/low	ND
coadread_dfci_2016_1190	DFCI	Female	Proximal	Adenocarcinoma	2	65	MSS	WT	CIMP-0/low	ND
coadread_dfci_2016_1191	DFCI	Female	Rectum	Adenocarcinoma	1	77	MSS	WT	CIMP-0/low	ND
coadread_dfci_2016_1193	DFCI	Female	Proximal	Adenocarcinoma	3	64	MSS	WT	CIMP-0/low	ND
coadread_dfci_2016_1195	DFCI	Female	Proximal	Adenocarcinoma	3	65	MSS	WT	CIMP-0/low	ND
coadread_dfci_2016_1196	DFCI	Female	Rectum	Adenocarcinoma	ND	71	MSS	WT	CIMP-0/low	ND
coadread_dfci_2016_1202	DFCI	Female	Proximal	Adenocarcinoma	1	58	MSI-high	WT	CIMP-high	ND
coadread_dfci_2016_1204	DFCI	Female	Distal	Adenocarcinoma	3	66	MSS	WT	CIMP-0/low	ND
coadread_dfci_2016_1205	DFCI	Female	Proximal	Adenocarcinoma	4	59	MSS	WT	CIMP-high	ND
coadread_dfci_2016_1206	DFCI	Female	Distal	Adenocarcinoma	3	72	MSS	WT	CIMP-0/low	ND
coadread_dfci_2016_1208	DFCI	Female	Proximal	Adenocarcinoma	3	57	MSS	WT	CIMP-0/low	ND
coadread_dfci_2016_1212	DFCI	Female	Proximal	Adenocarcinoma	2	67	MSI-high	WT	CIMP-high	ND
coadread_dfci_2016_1216	DFCI	Female	Rectum	Adenocarcinoma	4	56	MSS	WT	CIMP-0/low	ND
coadread_dfci_2016_1221	DFCI	Female	Proximal	Adenocarcinoma	4	78	MSS	WT	CIMP-0/low	ND
coadread_dfci_2016_1222	DFCI	Female	Proximal	Adenocarcinoma	2	72	MSI-high	WT	CIMP-high	ND
coadread_dfci_2016_1224	DFCI	Female	Rectum	Adenocarcinoma	3	58	MSS	WT	CIMP-0/low	ND
coadread_dfci_2016_1225	DFCI	Female	Proximal	Adenocarcinoma	2	75	MSI-high	WT	CIMP-high	ND
coadread_dfci_2016_1226	DFCI	Female	Rectum	Adenocarcinoma	3	65	MSS	WT	CIMP-0/low	ND
coadread_dfci_2016_1227	DFCI	Female	Distal	Adenocarcinoma	2	63	MSS	WT	CIMP-0/low	ND
coadread_dfci_2016_123	DFCI	Female	Distal	Adenocarcinoma	3	50	MSS	WT	CIMP-0/low	ND
coadread_dfci_2016_1230	DFCI	Female	Distal	Adenocarcinoma	1	62	MSI-high	WT	CIMP-0/low	ND
coadread_dfci_2016_1231	DFCI	Female	Proximal	Adenocarcinoma	1	74	MSI-high	WT	CIMP-0/low	ND
coadread_dfci_2016_1232	DFCI	Female	Rectum	Adenocarcinoma	3	73	MSS	WT	CIMP-high	ND
coadread_dfci_2016_1236	DFCI	Female	Rectum	Adenocarcinoma	1	66	MSS	WT	CIMP-0/low	ND
coadread_dfci_2016_1240	DFCI	Female	Proximal	Adenocarcinoma	2	69	MSS	WT	CIMP-0/low	ND
coadread_dfci_2016_1241	DFCI	Female	Proximal	Adenocarcinoma	2	68	MSI-high	WT	CIMP-high	ND
coadread_dfci_2016_1244	DFCI	Female	Proximal	Adenocarcinoma	2	63	MSS	WT	CIMP-0/low	ND
coadread_dfci_2016_1245	DFCI	Female	Distal	Adenocarcinoma	3	56	MSS	WT	CIMP-0/low	ND
coadread_dfci_2016_1246	DFCI	Female	Rectum	Adenocarcinoma	3	71	MSS	WT	CIMP-0/low	ND
coadread_dfci_2016_1247	DFCI	Female	Rectum	Adenocarcinoma	1	69	MSS	WT	CIMP-0/low	ND
coadread_dfci_2016_1249	DFCI	Female	Distal	Adenocarcinoma	1	60	MSS	WT	CIMP-0/low	ND
coadread_dfci_2016_1250	DFCI	Female	Rectum	Adenocarcinoma	3	78	MSS	WT	CIMP-0/low	ND
coadread_dfci_2016_1251	DFCI	Female	Proximal	Adenocarcinoma	3	63	MSS	WT	CIMP-high	ND
coadread_dfci_2016_1254	DFCI	Female	Rectum	Adenocarcinoma	2	77	MSS	WT	CIMP-0/low	ND
coadread_dfci_2016_1262	DFCI	Male	Rectum	Adenocarcinoma	1	61	MSS	WT	CIMP-0/low	ND
coadread_dfci_2016_132	DFCI	Female	Rectum	Adenocarcinoma	2	69	MSS	WT	CIMP-0/low	ND
coadread_dfci_2016_134258	DFCI	Female	Proximal	Adenocarcinoma	1	73	ND	WT	ND	ND
coadread_dfci_2016_140903	DFCI	Female	Proximal	Adenocarcinoma	2	72	ND	WT	ND	ND
coadread_dfci_2016_142275	DFCI	Female	Proximal	Adenocarcinoma	1	61	ND	WT	ND	ND
coadread_dfci_2016_160282	DFCI	Female	Proximal	Adenocarcinoma	2	68	ND	WT	ND	ND
coadread_dfci_2016_162841	DFCI	Female	Proximal	Adenocarcinoma	2	82	ND	WT	ND	ND
coadread_dfci_2016_164221	DFCI	Female	Rectum	Adenocarcinoma	2	73	ND	WT	ND	ND
coadread_dfci_2016_164668	DFCI	Female	Distal	Adenocarcinoma	2	66	ND	WT	ND	ND
coadread_dfci_2016_165	DFCI	Female	Distal	Adenocarcinoma	2	55	MSS	WT	CIMP-0/low	ND
coadread_dfci_2016_167191	DFCI	Female	Distal	Adenocarcinoma	2	77	ND	WT	ND	ND
coadread_dfci_2016_171816	DFCI	Female	Distal	Adenocarcinoma	1	85	ND	WT	ND	ND
coadread_dfci_2016_1742	DFCI	Male	Distal	Adenocarcinoma	4	64	MSS	WT	CIMP-0/low	ND
coadread_dfci_2016_1743	DFCI	Male	Distal	Adenocarcinoma	2	72	MSS	WT	CIMP-0/low	ND
coadread_dfci_2016_1745	DFCI	Male	Proximal	Adenocarcinoma	1	84	MSS	WT	CIMP-0/low	ND
coadread_dfci_2016_1747	DFCI	Male	Distal	Adenocarcinoma	3	77	MSS	WT	CIMP-0/low	ND
coadread_dfci_2016_1748	DFCI	Male	Proximal	Adenocarcinoma	2	85	MSI-high	WT	CIMP-high	ND
coadread_dfci_2016_1755	DFCI	Male	Proximal	Adenocarcinoma	4	75	MSS	WT	CIMP-0/low	ND
coadread_dfci_2016_1760	DFCI	Male	Distal	Adenocarcinoma	3	78	MSS	WT	CIMP-0/low	ND
coadread_dfci_2016_1761	DFCI	Male	Rectum	Adenocarcinoma	1	79	MSS	WT	CIMP-0/low	ND
coadread_dfci_2016_1762	DFCI	Male	Distal	Adenocarcinoma	2	70	MSI-high	WT	CIMP-0/low	ND
coadread_dfci_2016_1767	DFCI	Male	Rectum	Adenocarcinoma	ND	76	MSS	WT	CIMP-0/low	ND
coadread_dfci_2016_1771	DFCI	Male	Proximal	Adenocarcinoma	3	73	MSS	WT	CIMP-0/low	ND
coadread_dfci_2016_1772	DFCI	Male	Rectum	Adenocarcinoma	3	52	MSS	WT	CIMP-0/low	ND
coadread_dfci_2016_1791	DFCI	Male	Proximal	Adenocarcinoma	3	68	MSI-high	WT	CIMP-high	ND
coadread_dfci_2016_1794	DFCI	Male	Proximal	Adenocarcinoma	1	86	MSS	WT	CIMP-0/low	ND
coadread_dfci_2016_1797	DFCI	Male	Distal	Adenocarcinoma	ND	80	MSS	IDH2R172S	CIMP-high	ND
coadread_dfci_2016_1798	DFCI	Male	Rectum	Adenocarcinoma	1	76	MSS	WT	CIMP-0/low	ND
coadread_dfci_2016_18	DFCI	Female	Rectum	Adenocarcinoma	1	59	MSS	WT	CIMP-0/low	ND
coadread_dfci_2016_180077	DFCI	Female	Rectum	Adenocarcinoma	3	74	ND	WT	ND	ND
coadread_dfci_2016_1803	DFCI	Male	Rectum	Adenocarcinoma	ND	63	MSS	WT	CIMP-0/low	ND
coadread_dfci_2016_1804	DFCI	Male	Rectum	Adenocarcinoma	3	76	MSS	WT	CIMP-0/low	ND
coadread_dfci_2016_182584	DFCI	Female	Distal	Adenocarcinoma	3	75	ND	WT	ND	ND
coadread_dfci_2016_183221	DFCI	Female	Distal	Adenocarcinoma	4	74	ND	WT	ND	ND
coadread_dfci_2016_1844	DFCI	Male	Proximal	Adenocarcinoma	3	73	MSS	WT	CIMP-0/low	ND
coadread_dfci_2016_1845	DFCI	Male	Rectum	Adenocarcinoma	1	79	MSS	WT	CIMP-0/low	ND
coadread_dfci_2016_1848	DFCI	Male	Proximal	Adenocarcinoma	2	78	MSS	WT	CIMP-0/low	ND
coadread_dfci_2016_1849	DFCI	Male	Proximal	Adenocarcinoma	3	79	MSI-high	WT	CIMP-high	ND
coadread_dfci_2016_1854	DFCI	Male	Rectum	Adenocarcinoma	1	80	MSS	WT	CIMP-0/low	ND
coadread_dfci_2016_186	DFCI	Female	Distal	Adenocarcinoma	2	71	MSS	WT	CIMP-0/low	ND
coadread_dfci_2016_189255	DFCI	Female	Proximal	Adenocarcinoma	2	77	ND	WT	ND	ND
coadread_dfci_2016_191	DFCI	Female	Proximal	Adenocarcinoma	4	71	MSS	WT	CIMP-0/low	ND
coadread_dfci_2016_193667	DFCI	Female	Distal	Adenocarcinoma	2	73	ND	WT	ND	ND
coadread_dfci_2016_195	DFCI	Female	Proximal	Adenocarcinoma	1	72	MSS	WT	CIMP-0/low	ND
coadread_dfci_2016_196972	DFCI	Female	Proximal	Adenocarcinoma	3	70	ND	WT	ND	ND
coadread_dfci_2016_197	DFCI	Female	Proximal	Adenocarcinoma	2	68	MSI-high	WT	CIMP-high	ND
coadread_dfci_2016_197908	DFCI	Female	Proximal	Adenocarcinoma	3	83	ND	WT	ND	ND
coadread_dfci_2016_20	DFCI	Female	Proximal	Adenocarcinoma	3	52	MSS	WT	CIMP-high	ND
coadread_dfci_2016_201263	DFCI	Female	Proximal	Adenocarcinoma	1	73	ND	WT	ND	ND
coadread_dfci_2016_202	DFCI	Female	Rectum	Adenocarcinoma	3	54	MSS	WT	CIMP-0/low	ND
coadread_dfci_2016_204	DFCI	Female	Distal	Adenocarcinoma	4	65	MSS	WT	CIMP-0/low	ND
coadread_dfci_2016_207	DFCI	Female	Proximal	Adenocarcinoma	2	73	MSI-high	WT	CIMP-high	ND
coadread_dfci_2016_207430	DFCI	Female	Proximal	Adenocarcinoma	2	85	ND	WT	ND	ND
coadread_dfci_2016_213	DFCI	Female	Proximal	Adenocarcinoma	3	61	MSS	WT	CIMP-0/low	ND
coadread_dfci_2016_214060	DFCI	Female	Proximal	Adenocarcinoma	2	77	ND	WT	ND	ND
coadread_dfci_2016_214901	DFCI	Female	Distal	Adenocarcinoma	1	83	ND	WT	ND	ND
coadread_dfci_2016_2197	DFCI	Male	Proximal	Adenocarcinoma	2	67	MSI-high	WT	CIMP-0/low	ND
coadread_dfci_2016_22	DFCI	Female	Proximal	Adenocarcinoma	1	74	MSS	WT	CIMP-0/low	ND
coadread_dfci_2016_2214	DFCI	Male	Proximal	Adenocarcinoma	4	77	MSS	WT	CIMP-high	ND
coadread_dfci_2016_222	DFCI	Female	Rectum	Adenocarcinoma	3	67	MSS	WT	CIMP-0/low	ND
coadread_dfci_2016_2220	DFCI	Male	Proximal	Adenocarcinoma	ND	80	MSS	WT	CIMP-0/low	ND
coadread_dfci_2016_2225	DFCI	Male	Proximal	Adenocarcinoma	4	83	MSS	WT	CIMP-high	ND
coadread_dfci_2016_2227	DFCI	Male	Proximal	Adenocarcinoma	ND	70	MSI-high	WT	CIMP-0/low	ND
coadread_dfci_2016_223	DFCI	Female	Distal	Adenocarcinoma	1	62	MSS	WT	CIMP-0/low	ND
coadread_dfci_2016_224	DFCI	Female	Proximal	Adenocarcinoma	1	73	MSS	WT	CIMP-0/low	ND
coadread_dfci_2016_224049	DFCI	Female	Rectum	Adenocarcinoma	ND	85	ND	WT	ND	ND
coadread_dfci_2016_2247	DFCI	Male	Proximal	Adenocarcinoma	2	71	MSS	WT	CIMP-0/low	ND
coadread_dfci_2016_2250	DFCI	Male	Proximal	Adenocarcinoma	3	62	MSS	WT	CIMP-0/low	ND
coadread_dfci_2016_2252	DFCI	Male	Rectum	Adenocarcinoma	4	69	MSS	WT	CIMP-0/low	ND
coadread_dfci_2016_2257	DFCI	Male	Proximal	Adenocarcinoma	2	80	MSI-high	WT	CIMP-high	ND
coadread_dfci_2016_2259	DFCI	Male	Proximal	Adenocarcinoma	1	75	MSS	WT	CIMP-0/low	ND
coadread_dfci_2016_2260	DFCI	Male	Proximal	Adenocarcinoma	3	65	MSS	WT	CIMP-0/low	ND
coadread_dfci_2016_2261	DFCI	Male	Rectum	Adenocarcinoma	1	69	MSS	WT	CIMP-0/low	ND
coadread_dfci_2016_2262	DFCI	Male	Distal	Adenocarcinoma	ND	76	MSS	WT	CIMP-0/low	ND
coadread_dfci_2016_2263	DFCI	Male	Proximal	Adenocarcinoma	2	79	MSS	WT	CIMP-high	ND
coadread_dfci_2016_2265	DFCI	Male	Proximal	Adenocarcinoma	3	64	MSS	WT	CIMP-0/low	ND
coadread_dfci_2016_2266	DFCI	Male	Proximal	Adenocarcinoma	ND	79	MSS	WT	CIMP-0/low	ND
coadread_dfci_2016_2269	DFCI	Male	Distal	Adenocarcinoma	1	73	MSS	WT	CIMP-0/low	ND
coadread_dfci_2016_2270	DFCI	Male	Proximal	Adenocarcinoma	ND	79	MSS	WT	CIMP-0/low	ND
coadread_dfci_2016_227039	DFCI	Female	Proximal	Adenocarcinoma	2	82	ND	WT	ND	ND
coadread_dfci_2016_2271	DFCI	Male	Proximal	Adenocarcinoma	2	56	MSS	WT	CIMP-0/low	ND
coadread_dfci_2016_2272	DFCI	Male	Proximal	Adenocarcinoma	3	82	MSS	WT	CIMP-0/low	ND
coadread_dfci_2016_2279	DFCI	Male	Distal	Adenocarcinoma	2	65	MSS	WT	CIMP-0/low	ND
coadread_dfci_2016_228	DFCI	Female	Proximal	Adenocarcinoma	3	69	MSS	IDH1R132C	CIMP-high	ND
coadread_dfci_2016_2281	DFCI	Male	Proximal	Adenocarcinoma	2	80	MSI-high	WT	CIMP-high	ND
coadread_dfci_2016_2283	DFCI	Male	Rectum	Adenocarcinoma	ND	70	MSS	WT	CIMP-0/low	ND
coadread_dfci_2016_2284	DFCI	Male	Rectum	Adenocarcinoma	3	56	MSS	WT	CIMP-0/low	ND
coadread_dfci_2016_2289	DFCI	Male	Proximal	Adenocarcinoma	2	88	MSS	WT	CIMP-0/low	ND
coadread_dfci_2016_229	DFCI	Female	Rectum	Adenocarcinoma	1	66	MSS	WT	CIMP-0/low	ND
coadread_dfci_2016_229051	DFCI	Female	Proximal	Adenocarcinoma	2	78	ND	WT	ND	ND
coadread_dfci_2016_229707	DFCI	Female	Proximal	Adenocarcinoma	3	68	ND	WT	ND	ND
coadread_dfci_2016_2303	DFCI	Male	Proximal	Adenocarcinoma	2	60	MSS	WT	CIMP-0/low	ND
coadread_dfci_2016_2304	DFCI	Male	Proximal	Adenocarcinoma	1	77	MSS	WT	CIMP-0/low	ND
coadread_dfci_2016_230737	DFCI	Female	Distal	Adenocarcinoma	2	76	ND	WT	ND	ND
coadread_dfci_2016_231	DFCI	Female	Proximal	Adenocarcinoma	4	59	MSS	WT	CIMP-0/low	ND
coadread_dfci_2016_2323	DFCI	Male	Proximal	Adenocarcinoma	ND	79	MSS	WT	CIMP-0/low	ND
coadread_dfci_2016_233366	DFCI	Female	Proximal	Adenocarcinoma	3	80	ND	WT	ND	ND
coadread_dfci_2016_2342	DFCI	Female	Rectum	Adenocarcinoma	ND	53	MSS	WT	CIMP-0/low	ND
coadread_dfci_2016_2354	DFCI	Female	Rectum	Adenocarcinoma	1	73	MSI-high	WT	CIMP-0/low	ND
coadread_dfci_2016_2359	DFCI	Female	Proximal	Adenocarcinoma	1	57	MSS	WT	CIMP-0/low	ND
coadread_dfci_2016_2364	DFCI	Female	Rectum	Adenocarcinoma	3	70	MSS	WT	CIMP-0/low	ND
coadread_dfci_2016_2365	DFCI	Female	Rectum	Adenocarcinoma	2	70	MSS	WT	CIMP-0/low	ND
coadread_dfci_2016_2366	DFCI	Female	Rectum	Adenocarcinoma	3	61	MSS	WT	CIMP-0/low	ND
coadread_dfci_2016_2367	DFCI	Female	Proximal	Adenocarcinoma	4	66	MSS	WT	CIMP-0/low	ND
coadread_dfci_2016_236849	DFCI	Female	Rectum	Adenocarcinoma	3	83	ND	WT	ND	ND
coadread_dfci_2016_2369	DFCI	Female	Rectum	Adenocarcinoma	3	48	MSS	WT	CIMP-0/low	ND
coadread_dfci_2016_2370	DFCI	Female	Proximal	Adenocarcinoma	3	58	MSS	WT	CIMP-0/low	ND
coadread_dfci_2016_2372	DFCI	Female	Proximal	Adenocarcinoma	2	65	MSS	WT	CIMP-high	ND
coadread_dfci_2016_237641	DFCI	Female	Proximal	Adenocarcinoma	2	69	ND	WT	ND	ND
coadread_dfci_2016_2379	DFCI	Female	Proximal	Adenocarcinoma	2	67	MSI-high	WT	CIMP-high	ND
coadread_dfci_2016_237969	DFCI	Female	Proximal	Adenocarcinoma	1	89	ND	WT	ND	ND
coadread_dfci_2016_2384	DFCI	Female	Distal	Adenocarcinoma	3	62	MSS	WT	CIMP-0/low	ND
coadread_dfci_2016_2388	DFCI	Female	Rectum	Adenocarcinoma	3	47	MSS	WT	CIMP-0/low	ND
coadread_dfci_2016_2389	DFCI	Female	Rectum	Adenocarcinoma	3	70	MSS	WT	CIMP-0/low	ND
coadread_dfci_2016_2394	DFCI	Female	Rectum	Adenocarcinoma	3	71	MSS	WT	CIMP-0/low	ND
coadread_dfci_2016_2397	DFCI	Female	Proximal	Adenocarcinoma	1	68	MSS	WT	CIMP-0/low	ND
coadread_dfci_2016_2398	DFCI	Female	Distal	Adenocarcinoma	2	71	MSS	WT	CIMP-0/low	ND
coadread_dfci_2016_24	DFCI	Female	Distal	Adenocarcinoma	1	69	MSS	WT	CIMP-0/low	ND
coadread_dfci_2016_240	DFCI	Female	Rectum	Adenocarcinoma	4	73	MSS	WT	CIMP-0/low	ND
coadread_dfci_2016_2400	DFCI	Female	Rectum	Adenocarcinoma	1	69	MSS	WT	CIMP-0/low	ND
coadread_dfci_2016_2406	DFCI	Female	Rectum	Adenocarcinoma	2	58	MSS	WT	CIMP-0/low	ND
coadread_dfci_2016_2410	DFCI	Female	Proximal	Adenocarcinoma	2	52	MSS	WT	CIMP-0/low	ND
coadread_dfci_2016_2413	DFCI	Female	Distal	Adenocarcinoma	2	56	MSS	WT	CIMP-0/low	ND
coadread_dfci_2016_2416	DFCI	Female	Proximal	Adenocarcinoma	2	71	MSS	WT	CIMP-0/low	ND
coadread_dfci_2016_241681	DFCI	Female	Distal	Adenocarcinoma	3	82	ND	WT	ND	ND
coadread_dfci_2016_2417	DFCI	Female	Proximal	Adenocarcinoma	2	59	MSS	WT	CIMP-0/low	ND
coadread_dfci_2016_2418	DFCI	Female	Rectum	Adenocarcinoma	1	71	MSS	WT	CIMP-0/low	ND
coadread_dfci_2016_2423	DFCI	Female	Distal	Adenocarcinoma	2	59	MSS	WT	CIMP-0/low	ND
coadread_dfci_2016_242594	DFCI	Female	Proximal	Adenocarcinoma	4	84	ND	WT	ND	ND
coadread_dfci_2016_2429	DFCI	Female	Rectum	Adenocarcinoma	1	59	MSS	WT	CIMP-0/low	ND
coadread_dfci_2016_2430	DFCI	Female	Proximal	Adenocarcinoma	3	67	MSS	WT	CIMP-0/low	ND
coadread_dfci_2016_2434	DFCI	Female	Rectum	Adenocarcinoma	3	56	MSS	WT	CIMP-0/low	ND
coadread_dfci_2016_2438	DFCI	Female	Rectum	Adenocarcinoma	2	57	MSS	WT	CIMP-0/low	ND
coadread_dfci_2016_2439	DFCI	Female	Distal	Adenocarcinoma	2	72	MSS	WT	CIMP-0/low	ND
coadread_dfci_2016_2441	DFCI	Female	Rectum	Adenocarcinoma	1	75	MSS	WT	CIMP-0/low	ND
coadread_dfci_2016_2445	DFCI	Female	Rectum	Adenocarcinoma	3	64	MSS	WT	CIMP-0/low	ND
coadread_dfci_2016_2448	DFCI	Female	Proximal	Adenocarcinoma	2	69	MSI-high	WT	CIMP-high	ND
coadread_dfci_2016_2454	DFCI	Male	Distal	Adenocarcinoma	2	67	MSS	WT	CIMP-0/low	ND
coadread_dfci_2016_2455	DFCI	Female	Distal	Adenocarcinoma	2	67	MSS	WT	CIMP-0/low	ND
coadread_dfci_2016_2457	DFCI	Female	Proximal	Adenocarcinoma	4	75	MSS	WT	CIMP-0/low	ND
coadread_dfci_2016_2458	DFCI	Female	Distal	Adenocarcinoma	2	63	MSS	WT	CIMP-0/low	ND
coadread_dfci_2016_250	DFCI	Female	Proximal	Adenocarcinoma	2	57	MSS	WT	CIMP-0/low	ND
coadread_dfci_2016_251	DFCI	Female	Proximal	Adenocarcinoma	1	58	MSS	WT	CIMP-0/low	ND
coadread_dfci_2016_251808	DFCI	Female	Rectum	Adenocarcinoma	1	77	ND	WT	ND	ND
coadread_dfci_2016_253	DFCI	Female	Proximal	Adenocarcinoma	2	71	MSS	WT	CIMP-0/low	ND
coadread_dfci_2016_255	DFCI	Female	Rectum	Adenocarcinoma	3	64	MSS	WT	CIMP-0/low	ND
coadread_dfci_2016_256	DFCI	Female	Proximal	Adenocarcinoma	4	67	MSS	WT	CIMP-0/low	ND
coadread_dfci_2016_2564	DFCI	Female	Proximal	Adenocarcinoma	2	63	MSI-high	WT	CIMP-high	ND
coadread_dfci_2016_2565	DFCI	Female	Distal	Adenocarcinoma	1	66	MSS	WT	CIMP-high	ND
coadread_dfci_2016_2568	DFCI	Female	Proximal	Adenocarcinoma	4	59	MSS	WT	CIMP-0/low	ND
coadread_dfci_2016_2582	DFCI	Female	Proximal	Adenocarcinoma	4	72	MSS	WT	CIMP-0/low	ND
coadread_dfci_2016_259101	DFCI	Female	Proximal	Adenocarcinoma	2	68	ND	WT	ND	ND
coadread_dfci_2016_261	DFCI	Female	Proximal	Adenocarcinoma	2	70	MSI-high	WT	CIMP-high	ND
coadread_dfci_2016_2621	DFCI	Female	Distal	Adenocarcinoma	1	64	MSS	WT	CIMP-0/low	ND
coadread_dfci_2016_262114	DFCI	Female	Rectum	Adenocarcinoma	4	85	ND	WT	ND	ND
coadread_dfci_2016_2624	DFCI	Female	Proximal	Adenocarcinoma	2	73	MSI-high	WT	CIMP-high	ND
coadread_dfci_2016_2635	DFCI	Female	Distal	Adenocarcinoma	3	73	MSS	WT	CIMP-0/low	ND
coadread_dfci_2016_2641	DFCI	Female	Distal	Adenocarcinoma	2	75	MSI-high	WT	CIMP-high	ND
coadread_dfci_2016_2647	DFCI	Female	Rectum	Adenocarcinoma	1	68	MSS	WT	CIMP-0/low	ND
coadread_dfci_2016_2664	DFCI	Male	Proximal	Adenocarcinoma	2	70	MSS	WT	CIMP-high	ND
coadread_dfci_2016_2674	DFCI	Male	Proximal	Adenocarcinoma	1	72	MSS	WT	CIMP-0/low	ND
coadread_dfci_2016_267922	DFCI	Female	Proximal	Adenocarcinoma	1	77	ND	WT	ND	ND
coadread_dfci_2016_270033	DFCI	Female	Distal	Adenocarcinoma	1	69	ND	WT	ND	ND
coadread_dfci_2016_270588	DFCI	Female	Distal	Adenocarcinoma	2	68	ND	WT	ND	ND
coadread_dfci_2016_2759	DFCI	Female	Rectum	Adenocarcinoma	1	65	MSS	WT	CIMP-0/low	ND
coadread_dfci_2016_2760	DFCI	Female	Rectum	Adenocarcinoma	3	67	MSS	WT	CIMP-0/low	ND
coadread_dfci_2016_2762	DFCI	Female	Proximal	Adenocarcinoma	3	76	MSI-high	WT	CIMP-high	ND
coadread_dfci_2016_2763	DFCI	Female	Rectum	Adenocarcinoma	4	57	MSS	WT	CIMP-0/low	ND
coadread_dfci_2016_2764	DFCI	Female	Distal	Adenocarcinoma	4	82	MSS	WT	CIMP-0/low	ND
coadread_dfci_2016_2765	DFCI	Female	Proximal	Adenocarcinoma	2	79	MSS	WT	CIMP-0/low	ND
coadread_dfci_2016_2766	DFCI	Female	Proximal	Adenocarcinoma	4	73	MSS	WT	CIMP-0/low	ND
coadread_dfci_2016_2767	DFCI	Female	Rectum	Adenocarcinoma	2	75	MSS	WT	CIMP-0/low	ND
coadread_dfci_2016_276701	DFCI	Female	ND	Adenocarcinoma	ND	ND	ND	WT	ND	ND
coadread_dfci_2016_2768	DFCI	Female	Rectum	Adenocarcinoma	2	65	MSS	WT	CIMP-0/low	ND
coadread_dfci_2016_2769	DFCI	Female	Proximal	Adenocarcinoma	3	67	MSS	WT	CIMP-high	ND
coadread_dfci_2016_277	DFCI	Female	Proximal	Adenocarcinoma	2	60	MSS	WT	CIMP-0/low	ND
coadread_dfci_2016_2775	DFCI	Female	Proximal	Adenocarcinoma	4	75	MSS	WT	CIMP-high	ND
coadread_dfci_2016_280	DFCI	Female	Distal	Adenocarcinoma	2	65	MSS	WT	CIMP-0/low	ND
coadread_dfci_2016_280091	DFCI	Female	Proximal	Adenocarcinoma	3	86	ND	WT	ND	ND
coadread_dfci_2016_2808	DFCI	Female	Proximal	Adenocarcinoma	4	68	ND	WT	ND	ND
coadread_dfci_2016_2812	DFCI	Male	Proximal	Adenocarcinoma	4	78	MSS	WT	CIMP-0/low	ND
coadread_dfci_2016_283	DFCI	Female	Distal	Adenocarcinoma	ND	55	MSS	WT	CIMP-0/low	ND
coadread_dfci_2016_283200	DFCI	Female	Distal	Adenocarcinoma	1	65	ND	WT	ND	ND
coadread_dfci_2016_287	DFCI	Female	Proximal	Adenocarcinoma	3	60	MSS	WT	CIMP-0/low	ND
coadread_dfci_2016_291403	DFCI	Female	Proximal	Adenocarcinoma	3	86	ND	WT	ND	ND
coadread_dfci_2016_292	DFCI	Female	Proximal	Adenocarcinoma	2	60	MSS	WT	CIMP-0/low	ND
coadread_dfci_2016_2926	DFCI	Female	Rectum	Adenocarcinoma	3	66	MSS	WT	CIMP-0/low	ND
coadread_dfci_2016_2929	DFCI	Female	Distal	Adenocarcinoma	3	60	MSS	WT	CIMP-0/low	ND
coadread_dfci_2016_293	DFCI	Female	Proximal	Adenocarcinoma	2	72	MSI-high	WT	CIMP-high	ND
coadread_dfci_2016_2932	DFCI	Female	Proximal	Adenocarcinoma	1	78	MSI-high	WT	CIMP-high	ND
coadread_dfci_2016_2934	DFCI	Female	Distal	Adenocarcinoma	1	68	MSS	WT	CIMP-0/low	ND
coadread_dfci_2016_2935	DFCI	Female	Rectum	Adenocarcinoma	1	64	MSS	WT	CIMP-0/low	ND
coadread_dfci_2016_2936	DFCI	Female	Proximal	Adenocarcinoma	2	67	MSI-high	WT	CIMP-high	ND
coadread_dfci_2016_2938	DFCI	Female	Distal	Adenocarcinoma	ND	79	MSS	WT	CIMP-0/low	ND
coadread_dfci_2016_2939	DFCI	Female	Rectum	Adenocarcinoma	2	75	MSS	WT	CIMP-0/low	ND
coadread_dfci_2016_2941	DFCI	Female	Proximal	Adenocarcinoma	2	73	ND	WT	CIMP-high	ND
coadread_dfci_2016_2944	DFCI	Female	Proximal	Adenocarcinoma	2	73	MSI-high	WT	CIMP-0/low	ND
coadread_dfci_2016_2945	DFCI	Female	Proximal	Adenocarcinoma	2	81	ND	WT	ND	ND
coadread_dfci_2016_2946	DFCI	Female	Proximal	Adenocarcinoma	2	79	MSI-high	WT	CIMP-0/low	ND
coadread_dfci_2016_2948	DFCI	Female	Distal	Adenocarcinoma	2	74	MSS	WT	CIMP-0/low	ND
coadread_dfci_2016_2949	DFCI	Female	Distal	Adenocarcinoma	1	76	MSS	WT	CIMP-0/low	ND
coadread_dfci_2016_2954	DFCI	Female	Proximal	Adenocarcinoma	1	78	ND	WT	ND	ND
coadread_dfci_2016_2955	DFCI	Female	Proximal	Adenocarcinoma	2	69	MSS	WT	CIMP-0/low	ND
coadread_dfci_2016_2957	DFCI	Female	Proximal	Adenocarcinoma	3	63	MSS	WT	CIMP-0/low	ND
coadread_dfci_2016_295702	DFCI	Female	Proximal	Adenocarcinoma	1	69	ND	WT	ND	ND
coadread_dfci_2016_2959	DFCI	Female	Distal	Adenocarcinoma	4	70	MSS	WT	CIMP-0/low	ND
coadread_dfci_2016_2963	DFCI	Female	Proximal	Adenocarcinoma	2	79	MSS	WT	CIMP-0/low	ND
coadread_dfci_2016_2966	DFCI	Female	Proximal	Adenocarcinoma	3	56	MSS	WT	CIMP-0/low	ND
coadread_dfci_2016_2967	DFCI	Female	Distal	Adenocarcinoma	2	72	MSS	WT	CIMP-0/low	ND
coadread_dfci_2016_2969	DFCI	Female	Proximal	Adenocarcinoma	2	60	MSS	WT	CIMP-0/low	ND
coadread_dfci_2016_2974	DFCI	Female	Proximal	Adenocarcinoma	1	71	MSS	WT	CIMP-0/low	ND
coadread_dfci_2016_2976	DFCI	Female	Proximal	Adenocarcinoma	3	76	MSS	WT	CIMP-0/low	ND
coadread_dfci_2016_298012	DFCI	Female	Distal	Adenocarcinoma	2	84	ND	WT	ND	ND
coadread_dfci_2016_2982	DFCI	Female	Proximal	Adenocarcinoma	3	78	MSS	WT	CIMP-0/low	ND
coadread_dfci_2016_2984	DFCI	Female	Proximal	Adenocarcinoma	3	78	MSS	WT	CIMP-0/low	ND
coadread_dfci_2016_299	DFCI	Female	Proximal	Adenocarcinoma	1	55	MSS	WT	CIMP-0/low	ND
coadread_dfci_2016_2991	DFCI	Female	Proximal	Adenocarcinoma	1	65	MSS	WT	CIMP-0/low	ND
coadread_dfci_2016_2992	DFCI	Female	Proximal	Adenocarcinoma	3	67	MSS	WT	CIMP-0/low	ND
coadread_dfci_2016_2995	DFCI	Female	Rectum	Adenocarcinoma	4	65	MSS	WT	CIMP-0/low	ND
coadread_dfci_2016_2997	DFCI	Female	Distal	Adenocarcinoma	2	78	MSS	WT	ND	ND
coadread_dfci_2016_2999	DFCI	Female	Distal	Adenocarcinoma	2	69	MSS	WT	CIMP-0/low	ND
coadread_dfci_2016_30	DFCI	Female	Proximal	Adenocarcinoma	1	74	MSS	WT	CIMP-0/low	ND
coadread_dfci_2016_3002	DFCI	Female	Rectum	Adenocarcinoma	1	76	MSS	WT	CIMP-0/low	ND
coadread_dfci_2016_3005	DFCI	Female	Proximal	Adenocarcinoma	2	63	MSI-high	WT	CIMP-0/low	ND
coadread_dfci_2016_3010	DFCI	Female	Proximal	Adenocarcinoma	2	74	ND	WT	CIMP-0/low	ND
coadread_dfci_2016_3011	DFCI	Female	Proximal	Adenocarcinoma	2	70	MSS	WT	CIMP-0/low	ND
coadread_dfci_2016_3016	DFCI	Female	Proximal	Adenocarcinoma	2	78	MSS	WT	CIMP-0/low	ND
coadread_dfci_2016_3019	DFCI	Female	Proximal	Adenocarcinoma	2	73	MSS	WT	CIMP-0/low	ND
coadread_dfci_2016_3020	DFCI	Female	Proximal	Adenocarcinoma	4	57	MSS	WT	CIMP-0/low	ND
coadread_dfci_2016_3021	DFCI	Female	Proximal	Adenocarcinoma	3	77	MSI-high	WT	CIMP-high	ND
coadread_dfci_2016_302124	DFCI	Female	Proximal	Adenocarcinoma	3	74	ND	WT	ND	ND
coadread_dfci_2016_3022	DFCI	Female	Proximal	Adenocarcinoma	1	75	MSS	WT	ND	ND
coadread_dfci_2016_3024	DFCI	Female	Proximal	Adenocarcinoma	1	73	MSI-high	WT	CIMP-high	ND
coadread_dfci_2016_3025	DFCI	Female	Proximal	Adenocarcinoma	2	77	MSI-high	WT	CIMP-high	ND
coadread_dfci_2016_302873	DFCI	Female	Proximal	Adenocarcinoma	4	63	ND	WT	ND	ND
coadread_dfci_2016_3029	DFCI	Female	Proximal	Adenocarcinoma	2	68	ND	WT	ND	ND
coadread_dfci_2016_3038	DFCI	Female	Rectum	Adenocarcinoma	1	78	MSS	WT	CIMP-0/low	ND
coadread_dfci_2016_304	DFCI	Female	Rectum	Adenocarcinoma	1	59	MSI-high	WT	CIMP-0/low	ND
coadread_dfci_2016_3045	DFCI	Female	Proximal	Adenocarcinoma	1	65	MSS	WT	CIMP-0/low	ND
coadread_dfci_2016_3046	DFCI	Female	Rectum	Adenocarcinoma	3	60	MSS	WT	CIMP-0/low	ND
coadread_dfci_2016_3048	DFCI	Female	Proximal	Adenocarcinoma	1	73	MSS	WT	CIMP-0/low	ND
coadread_dfci_2016_3049	DFCI	Female	Proximal	Adenocarcinoma	1	74	MSI-high	WT	CIMP-high	ND
coadread_dfci_2016_3053	DFCI	Female	Proximal	Adenocarcinoma	4	71	MSS	WT	CIMP-0/low	ND
coadread_dfci_2016_3058	DFCI	Female	Rectum	Adenocarcinoma	3	80	ND	WT	CIMP-0/low	ND
coadread_dfci_2016_3059	DFCI	Female	Distal	Adenocarcinoma	3	68	MSS	WT	CIMP-0/low	ND
coadread_dfci_2016_306	DFCI	Female	Distal	Adenocarcinoma	2	71	MSS	WT	CIMP-0/low	ND
coadread_dfci_2016_3062	DFCI	Female	Distal	Adenocarcinoma	3	75	MSS	WT	CIMP-high	ND
coadread_dfci_2016_3064	DFCI	Female	Proximal	Adenocarcinoma	2	76	MSI-high	WT	CIMP-high	ND
coadread_dfci_2016_306558	DFCI	Female	Proximal	Adenocarcinoma	1	80	ND	WT	ND	ND
coadread_dfci_2016_306835	DFCI	Female	Distal	Adenocarcinoma	2	72	ND	WT	ND	ND
coadread_dfci_2016_3079	DFCI	Female	Rectum	Adenocarcinoma	1	74	ND	WT	ND	ND
coadread_dfci_2016_3080	DFCI	Female	Proximal	Adenocarcinoma	1	75	MSI-high	WT	CIMP-high	ND
coadread_dfci_2016_308390	DFCI	Female	Distal	Adenocarcinoma	1	77	ND	WT	ND	ND
coadread_dfci_2016_3088	DFCI	Female	Proximal	Adenocarcinoma	2	78	MSS	WT	CIMP-0/low	ND
coadread_dfci_2016_3091	DFCI	Female	Proximal	Adenocarcinoma	2	66	MSI-high	WT	CIMP-high	ND
coadread_dfci_2016_3092	DFCI	Female	Proximal	Adenocarcinoma	1	68	MSS	WT	CIMP-0/low	ND
coadread_dfci_2016_3094	DFCI	Female	Proximal	Adenocarcinoma	2	74	MSI-high	WT	CIMP-high	ND
coadread_dfci_2016_3099	DFCI	Male	Proximal	Adenocarcinoma	ND	79	MSS	WT	CIMP-0/low	ND
coadread_dfci_2016_3101	DFCI	Female	Rectum	Adenocarcinoma	3	76	MSS	WT	CIMP-0/low	ND
coadread_dfci_2016_3102	DFCI	Male	Proximal	Adenocarcinoma	1	81	MSS	WT	CIMP-0/low	ND
coadread_dfci_2016_3104	DFCI	Male	Proximal	Adenocarcinoma	4	55	ND	WT	ND	ND
coadread_dfci_2016_3105	DFCI	Female	Proximal	Adenocarcinoma	3	84	MSS	WT	CIMP-0/low	ND
coadread_dfci_2016_3108	DFCI	Female	Proximal	Adenocarcinoma	3	73	MSS	WT	CIMP-0/low	ND
coadread_dfci_2016_311	DFCI	Female	Distal	Adenocarcinoma	1	69	MSS	WT	CIMP-0/low	ND
coadread_dfci_2016_3110	DFCI	Female	Distal	Adenocarcinoma	1	60	MSS	WT	CIMP-0/low	ND
coadread_dfci_2016_3111	DFCI	Female	Distal	Adenocarcinoma	1	68	MSS	WT	CIMP-0/low	ND
coadread_dfci_2016_311196	DFCI	Female	Distal	Adenocarcinoma	2	68	ND	WT	ND	ND
coadread_dfci_2016_3112	DFCI	Female	Distal	Adenocarcinoma	4	80	MSS	WT	CIMP-0/low	ND
coadread_dfci_2016_3116	DFCI	Female	Distal	Adenocarcinoma	2	77	MSS	WT	CIMP-0/low	ND
coadread_dfci_2016_312708	DFCI	Female	Rectum	Adenocarcinoma	3	73	ND	WT	ND	ND
coadread_dfci_2016_3144	DFCI	Male	Rectum	Adenocarcinoma	3	77	MSS	WT	CIMP-0/low	ND
coadread_dfci_2016_3152	DFCI	Male	Proximal	Adenocarcinoma	3	71	MSI-high	WT	CIMP-high	ND
coadread_dfci_2016_316	DFCI	Female	Distal	Adenocarcinoma	1	70	MSS	WT	CIMP-0/low	ND
coadread_dfci_2016_3167	DFCI	Male	Rectum	Adenocarcinoma	ND	85	MSS	WT	CIMP-0/low	ND
coadread_dfci_2016_3169	DFCI	Male	Rectum	Adenocarcinoma	4	78	MSS	WT	CIMP-0/low	ND
coadread_dfci_2016_3170	DFCI	Male	Proximal	Adenocarcinoma	3	77	MSS	WT	CIMP-0/low	ND
coadread_dfci_2016_3172	DFCI	Male	Proximal	Adenocarcinoma	4	75	MSS	WT	CIMP-0/low	ND
coadread_dfci_2016_3174	DFCI	Male	Proximal	Adenocarcinoma	4	74	MSI-high	WT	CIMP-high	ND
coadread_dfci_2016_3178	DFCI	Male	Distal	Adenocarcinoma	ND	71	MSS	WT	CIMP-0/low	ND
coadread_dfci_2016_3181	DFCI	Male	Proximal	Adenocarcinoma	1	77	MSI-high	WT	CIMP-high	ND
coadread_dfci_2016_3182	DFCI	Male	Proximal	Adenocarcinoma	ND	83	MSS	WT	CIMP-0/low	ND
coadread_dfci_2016_3184	DFCI	Male	Proximal	Adenocarcinoma	3	77	MSS	WT	CIMP-0/low	ND
coadread_dfci_2016_3187	DFCI	Male	Distal	Adenocarcinoma	4	68	MSS	WT	CIMP-0/low	ND
coadread_dfci_2016_3191	DFCI	Male	Rectum	Adenocarcinoma	1	77	MSS	WT	CIMP-0/low	ND
coadread_dfci_2016_3194	DFCI	Male	Distal	Adenocarcinoma	4	72	MSS	WT	CIMP-0/low	ND
coadread_dfci_2016_32	DFCI	Female	Proximal	Adenocarcinoma	ND	64	MSS	WT	CIMP-0/low	ND
coadread_dfci_2016_3202	DFCI	Male	Proximal	Adenocarcinoma	2	69	MSI-high	WT	CIMP-high	ND
coadread_dfci_2016_3204	DFCI	Male	Proximal	Adenocarcinoma	1	71	MSS	WT	CIMP-0/low	ND
coadread_dfci_2016_3205	DFCI	Male	Distal	Adenocarcinoma	4	74	MSS	WT	CIMP-0/low	ND
coadread_dfci_2016_3209	DFCI	Male	Distal	Adenocarcinoma	3	67	MSS	WT	CIMP-0/low	ND
coadread_dfci_2016_3225	DFCI	Male	Distal	Adenocarcinoma	1	57	MSI-high	WT	CIMP-0/low	ND
coadread_dfci_2016_3226	DFCI	Male	Distal	Adenocarcinoma	3	75	MSS	WT	CIMP-0/low	ND
coadread_dfci_2016_3227	DFCI	Male	Rectum	Adenocarcinoma	3	78	MSS	WT	CIMP-0/low	ND
coadread_dfci_2016_323	DFCI	Female	Distal	Adenocarcinoma	4	61	MSS	WT	CIMP-0/low	ND
coadread_dfci_2016_3232	DFCI	Male	Distal	Adenocarcinoma	1	80	MSS	WT	ND	ND
coadread_dfci_2016_3234	DFCI	Male	Distal	Adenocarcinoma	1	86	MSS	WT	CIMP-0/low	ND
coadread_dfci_2016_3235	DFCI	Male	Proximal	Adenocarcinoma	1	86	MSS	WT	CIMP-0/low	ND
coadread_dfci_2016_3237	DFCI	Male	Proximal	Adenocarcinoma	1	85	MSS	WT	CIMP-0/low	ND
coadread_dfci_2016_3242	DFCI	Male	Rectum	Adenocarcinoma	3	59	ND	WT	CIMP-0/low	ND
coadread_dfci_2016_3249	DFCI	Male	Proximal	Adenocarcinoma	1	64	MSI-high	WT	CIMP-0/low	ND
coadread_dfci_2016_3253	DFCI	Female	Proximal	Adenocarcinoma	2	72	MSS	WT	CIMP-high	ND
coadread_dfci_2016_3254	DFCI	Female	Distal	Adenocarcinoma	3	67	MSS	WT	CIMP-0/low	ND
coadread_dfci_2016_3255	DFCI	Female	Proximal	Adenocarcinoma	4	83	MSS	WT	CIMP-0/low	ND
coadread_dfci_2016_3260	DFCI	Female	Proximal	Adenocarcinoma	1	78	MSS	WT	CIMP-high	ND
coadread_dfci_2016_3261	DFCI	Female	Distal	Adenocarcinoma	2	70	MSS	WT	CIMP-0/low	ND
coadread_dfci_2016_3262	DFCI	Female	Proximal	Adenocarcinoma	2	81	MSI-high	WT	CIMP-high	ND
coadread_dfci_2016_3263	DFCI	Female	Proximal	Adenocarcinoma	2	70	MSI-high	WT	CIMP-high	ND
coadread_dfci_2016_3265	DFCI	Female	Rectum	Adenocarcinoma	2	75	MSS	WT	CIMP-0/low	ND
coadread_dfci_2016_3267	DFCI	Female	Proximal	Adenocarcinoma	1	62	MSS	WT	CIMP-0/low	ND
coadread_dfci_2016_3269	DFCI	Female	Proximal	Adenocarcinoma	2	69	MSI-high	WT	CIMP-high	ND
coadread_dfci_2016_3270	DFCI	Female	Distal	Adenocarcinoma	2	77	MSS	WT	CIMP-0/low	ND
coadread_dfci_2016_3271	DFCI	Female	Proximal	Adenocarcinoma	1	70	MSS	WT	CIMP-0/low	ND
coadread_dfci_2016_3273	DFCI	Female	Proximal	Adenocarcinoma	2	71	ND	WT	CIMP-0/low	ND
coadread_dfci_2016_328	DFCI	Female	Proximal	Adenocarcinoma	4	68	MSS	WT	CIMP-0/low	ND
coadread_dfci_2016_3288	DFCI	Male	Distal	Adenocarcinoma	3	60	MSS	WT	CIMP-0/low	ND
coadread_dfci_2016_3294	DFCI	Male	Rectum	Adenocarcinoma	3	68	MSS	WT	CIMP-0/low	ND
coadread_dfci_2016_3298	DFCI	Male	Distal	Adenocarcinoma	4	48	MSS	WT	CIMP-high	ND
coadread_dfci_2016_33	DFCI	Female	Proximal	Adenocarcinoma	4	59	MSS	WT	CIMP-0/low	ND
coadread_dfci_2016_330	DFCI	Female	Distal	Adenocarcinoma	2	65	MSS	WT	CIMP-0/low	ND
coadread_dfci_2016_3301	DFCI	Male	Proximal	Adenocarcinoma	4	62	MSS	WT	ND	ND
coadread_dfci_2016_3304	DFCI	Male	Distal	Adenocarcinoma	1	72	MSS	WT	CIMP-0/low	ND
coadread_dfci_2016_3305	DFCI	Male	Distal	Adenocarcinoma	4	80	MSS	WT	CIMP-0/low	ND
coadread_dfci_2016_3309	DFCI	Male	Proximal	Adenocarcinoma	3	56	MSS	WT	CIMP-0/low	ND
coadread_dfci_2016_3316	DFCI	Male	Rectum	Adenocarcinoma	ND	76	MSS	WT	CIMP-0/low	ND
coadread_dfci_2016_331889	DFCI	Female	Proximal	Adenocarcinoma	2	79	ND	WT	ND	ND
coadread_dfci_2016_3319	DFCI	Female	Proximal	Adenocarcinoma	4	75	MSI-high	WT	CIMP-high	ND
coadread_dfci_2016_3321	DFCI	Female	Proximal	Adenocarcinoma	2	71	MSI-high	WT	CIMP-high	ND
coadread_dfci_2016_3323	DFCI	Male	Proximal	Adenocarcinoma	ND	77	ND	WT	ND	ND
coadread_dfci_2016_3330	DFCI	Female	Proximal	Adenocarcinoma	3	80	MSS	WT	CIMP-0/low	ND
coadread_dfci_2016_3335	DFCI	Male	Rectum	Adenocarcinoma	ND	80	MSS	WT	CIMP-0/low	ND
coadread_dfci_2016_3336	DFCI	Male	Proximal	Adenocarcinoma	1	73	MSS	WT	CIMP-0/low	ND
coadread_dfci_2016_3338	DFCI	Male	Distal	Adenocarcinoma	4	70	MSS	WT	CIMP-0/low	ND
coadread_dfci_2016_3340	DFCI	Male	Proximal	Adenocarcinoma	1	67	MSS	WT	ND	ND
coadread_dfci_2016_3351	DFCI	Male	Proximal	Adenocarcinoma	4	82	MSS	WT	ND	ND
coadread_dfci_2016_335135	DFCI	Female	Proximal	Adenocarcinoma	1	86	ND	WT	ND	ND
coadread_dfci_2016_336	DFCI	Female	Distal	Adenocarcinoma	4	66	MSS	WT	CIMP-0/low	ND
coadread_dfci_2016_3398	DFCI	Male	Distal	Adenocarcinoma	3	75	MSS	WT	ND	ND
coadread_dfci_2016_3399	DFCI	Male	Distal	Adenocarcinoma	4	73	MSS	WT	ND	ND
coadread_dfci_2016_3405	DFCI	Female	Proximal	Adenocarcinoma	1	80	ND	WT	ND	ND
coadread_dfci_2016_341	DFCI	Female	Distal	Adenocarcinoma	2	67	MSI-high	WT	CIMP-high	ND
coadread_dfci_2016_3414	DFCI	Male	Rectum	Adenocarcinoma	1	73	MSS	WT	ND	ND
coadread_dfci_2016_3415	DFCI	Male	Distal	Adenocarcinoma	3	64	MSS	WT	ND	ND
coadread_dfci_2016_3417	DFCI	Male	Distal	Adenocarcinoma	3	69	ND	WT	ND	ND
coadread_dfci_2016_3421	DFCI	Male	Proximal	Adenocarcinoma	2	82	MSS	WT	ND	ND
coadread_dfci_2016_3422	DFCI	Male	Proximal	Adenocarcinoma	2	75	MSI-high	WT	ND	ND
coadread_dfci_2016_3427	DFCI	Male	Rectum	Adenocarcinoma	2	84	MSS	WT	ND	ND
coadread_dfci_2016_3430	DFCI	Male	Rectum	Adenocarcinoma	2	65	MSS	WT	ND	ND
coadread_dfci_2016_3431	DFCI	Male	Distal	Adenocarcinoma	1	77	ND	WT	ND	ND
coadread_dfci_2016_3432	DFCI	Male	Proximal	Adenocarcinoma	ND	66	ND	WT	ND	ND
coadread_dfci_2016_3433	DFCI	Male	Proximal	Adenocarcinoma	3	83	MSS	WT	ND	ND
coadread_dfci_2016_3436	DFCI	Male	Proximal	Adenocarcinoma	2	79	MSS	WT	ND	ND
coadread_dfci_2016_343654	DFCI	Female	Proximal	Adenocarcinoma	1	86	ND	WT	ND	ND
coadread_dfci_2016_3437	DFCI	Male	Proximal	Adenocarcinoma	1	69	MSS	WT	ND	ND
coadread_dfci_2016_3439	DFCI	Male	Distal	Adenocarcinoma	1	80	MSS	WT	ND	ND
coadread_dfci_2016_344	DFCI	Female	Proximal	Adenocarcinoma	3	53	MSS	WT	CIMP-0/low	ND
coadread_dfci_2016_3440	DFCI	Male	Proximal	Adenocarcinoma	3	86	MSS	WT	ND	ND
coadread_dfci_2016_3442	DFCI	Male	Rectum	Adenocarcinoma	3	85	MSS	WT	ND	ND
coadread_dfci_2016_344232	DFCI	Female	Rectum	Adenocarcinoma	2	75	ND	WT	ND	ND
coadread_dfci_2016_3443	DFCI	Male	Distal	Adenocarcinoma	3	63	MSS	WT	ND	ND
coadread_dfci_2016_3444	DFCI	Male	Proximal	Adenocarcinoma	1	73	ND	WT	ND	ND
coadread_dfci_2016_3446	DFCI	Male	Proximal	Adenocarcinoma	1	70	MSS	WT	ND	ND
coadread_dfci_2016_345	DFCI	Female	Proximal	Adenocarcinoma	2	70	MSI-high	WT	CIMP-high	ND
coadread_dfci_2016_3450	DFCI	Male	Distal	Adenocarcinoma	1	75	MSS	WT	ND	ND
coadread_dfci_2016_3451	DFCI	Male	Proximal	Adenocarcinoma	1	83	MSI-high	WT	ND	ND
coadread_dfci_2016_346942	DFCI	Female	Distal	Adenocarcinoma	1	69	ND	WT	ND	ND
coadread_dfci_2016_3476	DFCI	Male	Rectum	Adenocarcinoma	3	84	MSS	WT	ND	ND
coadread_dfci_2016_3479	DFCI	Male	Proximal	Adenocarcinoma	1	81	MSS	WT	ND	ND
coadread_dfci_2016_348	DFCI	Female	Distal	Adenocarcinoma	3	64	MSS	WT	CIMP-0/low	ND
coadread_dfci_2016_3481	DFCI	Male	Rectum	Adenocarcinoma	1	81	MSS	WT	ND	ND
coadread_dfci_2016_3483	DFCI	Male	Rectum	Adenocarcinoma	4	83	MSS	WT	ND	ND
coadread_dfci_2016_3484	DFCI	Male	Distal	Adenocarcinoma	2	82	MSS	WT	ND	ND
coadread_dfci_2016_3485	DFCI	Male	Rectum	Adenocarcinoma	1	69	MSS	WT	ND	ND
coadread_dfci_2016_3496	DFCI	Male	Proximal	Adenocarcinoma	ND	90	MSS	WT	ND	ND
coadread_dfci_2016_3498	DFCI	Male	Proximal	Adenocarcinoma	1	80	MSI-high	WT	ND	ND
coadread_dfci_2016_3502	DFCI	Male	Distal	Adenocarcinoma	3	78	MSS	WT	ND	ND
coadread_dfci_2016_3503	DFCI	Male	Proximal	Adenocarcinoma	2	68	MSI-high	WT	ND	ND
coadread_dfci_2016_3506	DFCI	Male	Rectum	Adenocarcinoma	1	83	MSS	WT	CIMP-0/low	ND
coadread_dfci_2016_3508	DFCI	Male	Proximal	Adenocarcinoma	ND	70	MSS	WT	ND	ND
coadread_dfci_2016_3509	DFCI	Male	Distal	Adenocarcinoma	2	75	MSS	WT	CIMP-0/low	ND
coadread_dfci_2016_351	DFCI	Female	Distal	Adenocarcinoma	3	50	MSS	WT	CIMP-0/low	ND
coadread_dfci_2016_3512	DFCI	Male	Proximal	Adenocarcinoma	3	66	MSS	WT	CIMP-0/low	ND
coadread_dfci_2016_3523	DFCI	Male	Proximal	Adenocarcinoma	2	82	MSS	WT	CIMP-0/low	ND
coadread_dfci_2016_352566	DFCI	Female	Rectum	Adenocarcinoma	2	73	ND	WT	ND	ND
coadread_dfci_2016_3527	DFCI	Male	Rectum	Adenocarcinoma	3	74	MSS	WT	CIMP-0/low	ND
coadread_dfci_2016_3528	DFCI	Male	Rectum	Adenocarcinoma	ND	84	MSS	WT	CIMP-0/low	ND
coadread_dfci_2016_3529	DFCI	Male	Rectum	Adenocarcinoma	ND	58	MSS	WT	CIMP-0/low	ND
coadread_dfci_2016_352983	DFCI	Female	Proximal	Adenocarcinoma	1	72	ND	WT	ND	ND
coadread_dfci_2016_353	DFCI	Female	Distal	Adenocarcinoma	3	63	MSS	WT	CIMP-0/low	ND
coadread_dfci_2016_3534	DFCI	Male	Proximal	Adenocarcinoma	3	74	MSS	WT	CIMP-high	ND
coadread_dfci_2016_3535	DFCI	Male	Proximal	Adenocarcinoma	2	85	MSI-high	WT	CIMP-high	ND
coadread_dfci_2016_353622	DFCI	Female	Rectum	Adenocarcinoma	1	65	ND	WT	ND	ND
coadread_dfci_2016_3539	DFCI	Male	Distal	Adenocarcinoma	ND	81	MSS	WT	CIMP-0/low	ND
coadread_dfci_2016_354	DFCI	Female	Proximal	Adenocarcinoma	2	64	MSI-high	WT	CIMP-0/low	ND
coadread_dfci_2016_3542	DFCI	Male	Proximal	Adenocarcinoma	2	80	MSS	WT	CIMP-0/low	ND
coadread_dfci_2016_354207	DFCI	Female	Proximal	Adenocarcinoma	4	82	ND	IDH1R132C	ND	ND
coadread_dfci_2016_3545	DFCI	Male	Proximal	Adenocarcinoma	ND	78	MSS	WT	CIMP-0/low	ND
coadread_dfci_2016_3546	DFCI	Male	Rectum	Adenocarcinoma	1	65	MSS	WT	CIMP-0/low	ND
coadread_dfci_2016_3549	DFCI	Male	Proximal	Adenocarcinoma	ND	88	MSS	WT	CIMP-high	ND
coadread_dfci_2016_3557	DFCI	Male	Rectum	Adenocarcinoma	4	64	MSS	WT	CIMP-0/low	ND
coadread_dfci_2016_3558	DFCI	Male	Proximal	Adenocarcinoma	ND	77	MSS	WT	CIMP-0/low	ND
coadread_dfci_2016_356	DFCI	Female	Rectum	Adenocarcinoma	ND	60	MSS	WT	CIMP-0/low	ND
coadread_dfci_2016_3563	DFCI	Male	Distal	Adenocarcinoma	ND	67	MSS	WT	CIMP-0/low	ND
coadread_dfci_2016_358480	DFCI	Female	Proximal	Adenocarcinoma	2	73	ND	WT	ND	ND
coadread_dfci_2016_359705	DFCI	Female	Proximal	Adenocarcinoma	3	81	ND	WT	ND	ND
coadread_dfci_2016_3601	DFCI	Male	Rectum	Adenocarcinoma	3	83	MSS	WT	CIMP-0/low	ND
coadread_dfci_2016_360138	DFCI	Female	Proximal	Adenocarcinoma	3	73	ND	WT	ND	ND
coadread_dfci_2016_3602	DFCI	Male	Proximal	Adenocarcinoma	4	85	MSS	WT	CIMP-high	ND
coadread_dfci_2016_3603	DFCI	Male	Proximal	Adenocarcinoma	ND	75	ND	WT	ND	ND
coadread_dfci_2016_3604	DFCI	Male	Proximal	Adenocarcinoma	2	84	MSS	WT	CIMP-0/low	ND
coadread_dfci_2016_3610	DFCI	Male	Proximal	Adenocarcinoma	ND	80	MSS	WT	CIMP-0/low	ND
coadread_dfci_2016_3611	DFCI	Male	Rectum	Adenocarcinoma	ND	69	MSS	WT	CIMP-0/low	ND
coadread_dfci_2016_3621	DFCI	Male	Rectum	Adenocarcinoma	ND	70	MSS	WT	CIMP-0/low	ND
coadread_dfci_2016_3632	DFCI	Male	Proximal	Adenocarcinoma	2	71	MSS	WT	CIMP-0/low	ND
coadread_dfci_2016_3637	DFCI	Male	Proximal	Adenocarcinoma	3	70	MSS	WT	CIMP-0/low	ND
coadread_dfci_2016_3639	DFCI	Female	Proximal	Adenocarcinoma	1	76	MSS	WT	CIMP-0/low	ND
coadread_dfci_2016_3640	DFCI	Female	Proximal	Adenocarcinoma	2	72	MSI-high	WT	CIMP-high	ND
coadread_dfci_2016_3641	DFCI	Female	Proximal	Adenocarcinoma	1	68	MSI-high	WT	CIMP-high	ND
coadread_dfci_2016_3643	DFCI	Female	Proximal	Adenocarcinoma	1	74	MSI-high	WT	CIMP-high	ND
coadread_dfci_2016_3644	DFCI	Female	Distal	Adenocarcinoma	2	62	MSS	WT	CIMP-0/low	ND
coadread_dfci_2016_3645	DFCI	Female	Proximal	Adenocarcinoma	3	85	MSS	WT	CIMP-0/low	ND
coadread_dfci_2016_3646	DFCI	Female	Proximal	Adenocarcinoma	2	66	MSI-high	WT	CIMP-high	ND
coadread_dfci_2016_3650	DFCI	Female	Distal	Adenocarcinoma	2	72	MSS	WT	CIMP-0/low	ND
coadread_dfci_2016_3651	DFCI	Female	Distal	Adenocarcinoma	3	84	MSS	WT	CIMP-0/low	ND
coadread_dfci_2016_3653	DFCI	Female	Proximal	Adenocarcinoma	1	70	MSI-high	WT	CIMP-high	ND
coadread_dfci_2016_365383	DFCI	Female	Proximal	Adenocarcinoma	2	70	ND	WT	ND	ND
coadread_dfci_2016_3654	DFCI	Female	Distal	Adenocarcinoma	1	77	MSS	WT	CIMP-0/low	ND
coadread_dfci_2016_3658	DFCI	Female	Proximal	Adenocarcinoma	2	84	MSI-high	WT	CIMP-high	ND
coadread_dfci_2016_3660	DFCI	Female	Rectum	Adenocarcinoma	2	68	MSS	WT	CIMP-0/low	ND
coadread_dfci_2016_3665	DFCI	Female	Proximal	Adenocarcinoma	3	80	MSS	WT	CIMP-0/low	ND
coadread_dfci_2016_366793	DFCI	Female	Rectum	Adenocarcinoma	3	69	ND	WT	ND	ND
coadread_dfci_2016_3668	DFCI	Female	Distal	Adenocarcinoma	3	59	MSS	WT	CIMP-0/low	ND
coadread_dfci_2016_3669	DFCI	Female	Proximal	Adenocarcinoma	3	78	MSI-high	WT	CIMP-high	ND
coadread_dfci_2016_3670	DFCI	Female	Proximal	Adenocarcinoma	2	86	MSS	WT	CIMP-high	ND
coadread_dfci_2016_3671	DFCI	Female	Proximal	Adenocarcinoma	4	71	MSS	WT	CIMP-0/low	ND
coadread_dfci_2016_3673	DFCI	Female	Proximal	Adenocarcinoma	3	76	MSS	WT	CIMP-0/low	ND
coadread_dfci_2016_3674	DFCI	Female	Proximal	Adenocarcinoma	2	84	MSS	WT	CIMP-0/low	ND
coadread_dfci_2016_3676	DFCI	Female	Proximal	Adenocarcinoma	2	70	MSI-high	WT	CIMP-high	ND
coadread_dfci_2016_3677	DFCI	Female	Distal	Adenocarcinoma	3	69	MSS	WT	CIMP-0/low	ND
coadread_dfci_2016_3678	DFCI	Female	Distal	Adenocarcinoma	2	79	MSS	WT	CIMP-0/low	ND
coadread_dfci_2016_368	DFCI	Female	Proximal	Adenocarcinoma	2	64	MSS	WT	CIMP-high	ND
coadread_dfci_2016_3680	DFCI	Female	Proximal	Adenocarcinoma	1	85	MSS	WT	CIMP-0/low	ND
coadread_dfci_2016_3683	DFCI	Female	Rectum	Adenocarcinoma	3	78	MSS	WT	CIMP-0/low	ND
coadread_dfci_2016_3690	DFCI	Female	Proximal	Adenocarcinoma	2	73	MSI-high	WT	CIMP-high	ND
coadread_dfci_2016_3692	DFCI	Male	Rectum	Adenocarcinoma	3	63	MSS	WT	CIMP-0/low	ND
coadread_dfci_2016_3698	DFCI	Female	Distal	Adenocarcinoma	2	71	MSS	WT	CIMP-0/low	ND
coadread_dfci_2016_3699	DFCI	Female	Proximal	Adenocarcinoma	1	80	MSS	WT	CIMP-0/low	ND
coadread_dfci_2016_3701	DFCI	Female	Proximal	Adenocarcinoma	2	76	MSI-high	WT	CIMP-0/low	ND
coadread_dfci_2016_3704	DFCI	Female	Proximal	Adenocarcinoma	2	71	MSI-high	WT	CIMP-0/low	ND
coadread_dfci_2016_3705	DFCI	Female	Proximal	Adenocarcinoma	1	65	MSS	WT	CIMP-0/low	ND
coadread_dfci_2016_3706	DFCI	Female	Distal	Adenocarcinoma	3	61	MSS	WT	CIMP-0/low	ND
coadread_dfci_2016_3709	DFCI	Female	Distal	Adenocarcinoma	3	77	MSS	WT	CIMP-0/low	ND
coadread_dfci_2016_3710	DFCI	Female	Distal	Adenocarcinoma	2	76	MSS	WT	CIMP-0/low	ND
coadread_dfci_2016_3712	DFCI	Female	Distal	Adenocarcinoma	ND	64	MSS	WT	CIMP-0/low	ND
coadread_dfci_2016_3714	DFCI	Female	Rectum	Adenocarcinoma	3	70	MSS	WT	CIMP-0/low	ND
coadread_dfci_2016_372	DFCI	Female	Proximal	Adenocarcinoma	3	68	MSS	WT	CIMP-0/low	ND
coadread_dfci_2016_3720	DFCI	Female	Proximal	Adenocarcinoma	2	67	MSS	WT	CIMP-0/low	ND
coadread_dfci_2016_3721	DFCI	Female	Proximal	Adenocarcinoma	3	77	MSI-high	WT	CIMP-0/low	ND
coadread_dfci_2016_3724	DFCI	Female	Proximal	Adenocarcinoma	2	79	MSI-high	WT	CIMP-high	ND
coadread_dfci_2016_3725	DFCI	Female	Distal	Adenocarcinoma	1	75	MSS	WT	CIMP-0/low	ND
coadread_dfci_2016_3726	DFCI	Female	Proximal	Adenocarcinoma	3	71	MSS	WT	CIMP-high	ND
coadread_dfci_2016_3729	DFCI	Male	Proximal	Adenocarcinoma	1	84	MSI-high	WT	CIMP-high	ND
coadread_dfci_2016_374	DFCI	Female	Distal	Adenocarcinoma	1	67	MSS	WT	CIMP-0/low	ND
coadread_dfci_2016_378	DFCI	Female	Proximal	Adenocarcinoma	2	65	MSS	WT	CIMP-0/low	ND
coadread_dfci_2016_390	DFCI	Female	Proximal	Adenocarcinoma	3	52	MSI-high	WT	CIMP-high	ND
coadread_dfci_2016_391	DFCI	Female	Distal	Adenocarcinoma	4	65	MSS	WT	CIMP-0/low	ND
coadread_dfci_2016_402	DFCI	Female	Distal	Adenocarcinoma	4	64	MSS	WT	CIMP-0/low	ND
coadread_dfci_2016_405	DFCI	Female	Distal	Adenocarcinoma	3	52	MSS	WT	CIMP-0/low	ND
coadread_dfci_2016_407	DFCI	Female	Proximal	Adenocarcinoma	2	69	MSI-high	WT	CIMP-high	ND
coadread_dfci_2016_412	DFCI	Female	Proximal	Adenocarcinoma	4	69	MSS	WT	CIMP-0/low	ND
coadread_dfci_2016_418	DFCI	Male	Rectum	Adenocarcinoma	4	57	MSS	WT	CIMP-0/low	ND
coadread_dfci_2016_419	DFCI	Male	Proximal	Adenocarcinoma	2	68	MSS	WT	CIMP-0/low	ND
coadread_dfci_2016_42	DFCI	Female	Rectum	Adenocarcinoma	2	55	MSS	WT	CIMP-0/low	ND
coadread_dfci_2016_423	DFCI	Male	Rectum	Adenocarcinoma	3	67	MSS	WT	CIMP-0/low	ND
coadread_dfci_2016_426	DFCI	Male	Distal	Adenocarcinoma	ND	67	MSS	WT	CIMP-0/low	ND
coadread_dfci_2016_429	DFCI	Male	Distal	Adenocarcinoma	2	78	MSS	WT	CIMP-0/low	ND
coadread_dfci_2016_43	DFCI	Female	Distal	Adenocarcinoma	1	42	MSS	WT	CIMP-0/low	ND
coadread_dfci_2016_430	DFCI	Male	Distal	Adenocarcinoma	3	67	ND	WT	ND	ND
coadread_dfci_2016_437	DFCI	Male	Proximal	Adenocarcinoma	3	54	MSS	WT	CIMP-0/low	ND
coadread_dfci_2016_442	DFCI	Male	Proximal	Adenocarcinoma	2	73	MSS	WT	CIMP-0/low	ND
coadread_dfci_2016_4430	DFCI	Male	Proximal	Adenocarcinoma	4	83	MSI-high	WT	CIMP-0/low	ND
coadread_dfci_2016_444	DFCI	Male	Distal	Adenocarcinoma	3	71	MSS	WT	CIMP-0/low	ND
coadread_dfci_2016_4491	DFCI	Male	Proximal	Adenocarcinoma	ND	76	MSS	WT	CIMP-0/low	ND
coadread_dfci_2016_4500	DFCI	Male	Proximal	Adenocarcinoma	ND	79	MSI-high	WT	CIMP-0/low	ND
coadread_dfci_2016_4503	DFCI	Male	Rectum	Adenocarcinoma	1	83	MSS	WT	CIMP-0/low	ND
coadread_dfci_2016_4505	DFCI	Male	Rectum	Adenocarcinoma	ND	82	MSS	WT	CIMP-0/low	ND
coadread_dfci_2016_4506	DFCI	Male	Rectum	Adenocarcinoma	1	81	MSS	WT	CIMP-0/low	ND
coadread_dfci_2016_4508	DFCI	Male	Proximal	Adenocarcinoma	ND	78	MSS	WT	CIMP-high	ND
coadread_dfci_2016_4514	DFCI	Male	Distal	Adenocarcinoma	2	83	MSS	WT	CIMP-0/low	ND
coadread_dfci_2016_4519	DFCI	Male	Distal	Adenocarcinoma	ND	66	MSS	WT	CIMP-0/low	ND
coadread_dfci_2016_4520	DFCI	Male	Proximal	Adenocarcinoma	ND	ND	MSS	IDH2R172S	CIMP-high	ND
coadread_dfci_2016_4522	DFCI	Male	Rectum	Adenocarcinoma	3	70	MSS	WT	CIMP-0/low	ND
coadread_dfci_2016_4525	DFCI	Male	Proximal	Adenocarcinoma	2	65	MSS	WT	CIMP-0/low	ND
coadread_dfci_2016_4526	DFCI	Male	Distal	Adenocarcinoma	2	82	MSS	WT	CIMP-0/low	ND
coadread_dfci_2016_4529	DFCI	Male	Distal	Adenocarcinoma	ND	78	MSS	WT	CIMP-0/low	ND
coadread_dfci_2016_4533	DFCI	Male	Proximal	Adenocarcinoma	2	82	MSS	WT	CIMP-0/low	ND
coadread_dfci_2016_4534	DFCI	Male	Proximal	Adenocarcinoma	1	73	MSS	WT	CIMP-0/low	ND
coadread_dfci_2016_4536	DFCI	Male	Rectum	Adenocarcinoma	3	73	MSS	WT	CIMP-0/low	ND
coadread_dfci_2016_4537	DFCI	Male	Distal	Adenocarcinoma	1	76	MSS	WT	CIMP-0/low	ND
coadread_dfci_2016_4538	DFCI	Male	Rectum	Adenocarcinoma	ND	62	MSS	WT	CIMP-0/low	ND
coadread_dfci_2016_458	DFCI	Male	Proximal	Adenocarcinoma	3	74	MSI-high	WT	CIMP-high	ND
coadread_dfci_2016_46	DFCI	Female	Rectum	Adenocarcinoma	1	51	MSS	WT	CIMP-0/low	ND
coadread_dfci_2016_461	DFCI	Male	Distal	Adenocarcinoma	1	77	MSS	WT	CIMP-0/low	ND
coadread_dfci_2016_462	DFCI	Male	Proximal	Adenocarcinoma	2	75	MSS	WT	CIMP-0/low	ND
coadread_dfci_2016_463	DFCI	Male	Proximal	Adenocarcinoma	2	72	MSS	WT	CIMP-0/low	ND
coadread_dfci_2016_464	DFCI	Male	Proximal	Adenocarcinoma	1	70	MSS	WT	CIMP-0/low	ND
coadread_dfci_2016_471	DFCI	Male	Distal	Adenocarcinoma	1	68	MSS	WT	CIMP-0/low	ND
coadread_dfci_2016_475	DFCI	Male	Distal	Adenocarcinoma	3	69	MSS	WT	CIMP-0/low	ND
coadread_dfci_2016_485	DFCI	Male	Distal	Adenocarcinoma	1	62	MSS	WT	CIMP-0/low	ND
coadread_dfci_2016_491	DFCI	Male	Distal	Adenocarcinoma	2	64	MSS	WT	CIMP-0/low	ND
coadread_dfci_2016_492	DFCI	Male	Proximal	Adenocarcinoma	4	66	MSI-high	WT	CIMP-high	ND
coadread_dfci_2016_496	DFCI	Male	Distal	Adenocarcinoma	1	49	MSS	WT	CIMP-0/low	ND
coadread_dfci_2016_497	DFCI	Male	Proximal	Adenocarcinoma	3	71	MSS	WT	CIMP-0/low	ND
coadread_dfci_2016_498	DFCI	Male	Distal	Adenocarcinoma	4	55	MSS	WT	CIMP-0/low	ND
coadread_dfci_2016_50	DFCI	Female	Distal	Adenocarcinoma	1	58	MSS	WT	CIMP-0/low	ND
coadread_dfci_2016_504	DFCI	Male	Proximal	Adenocarcinoma	3	76	MSS	WT	CIMP-0/low	ND
coadread_dfci_2016_519	DFCI	Male	Proximal	Adenocarcinoma	3	81	MSS	WT	CIMP-0/low	ND
coadread_dfci_2016_521	DFCI	Male	Rectum	Adenocarcinoma	1	63	MSS	WT	CIMP-0/low	ND
coadread_dfci_2016_523	DFCI	Male	Proximal	Adenocarcinoma	2	74	MSI-high	WT	CIMP-high	ND
coadread_dfci_2016_546	DFCI	Male	Proximal	Adenocarcinoma	4	70	MSI-high	WT	CIMP-high	ND
coadread_dfci_2016_55	DFCI	Female	Proximal	Adenocarcinoma	2	62	MSI-high	WT	CIMP-high	ND
coadread_dfci_2016_561	DFCI	Male	Rectum	Adenocarcinoma	ND	79	MSS	WT	CIMP-0/low	ND
coadread_dfci_2016_578	DFCI	Male	Proximal	Adenocarcinoma	2	61	MSS	IDH1R100Q	CIMP-0/low	ND
coadread_dfci_2016_587	DFCI	Male	Rectum	Adenocarcinoma	2	61	MSS	WT	CIMP-0/low	ND
coadread_dfci_2016_593	DFCI	Male	Rectum	Adenocarcinoma	2	68	ND	WT	CIMP-0/low	ND
coadread_dfci_2016_60	DFCI	Female	Proximal	Adenocarcinoma	1	63	MSI-high	WT	CIMP-0/low	ND
coadread_dfci_2016_603	DFCI	Male	Proximal	Adenocarcinoma	2	70	MSS	WT	CIMP-0/low	ND
coadread_dfci_2016_604	DFCI	Male	Rectum	Adenocarcinoma	2	74	MSS	WT	CIMP-0/low	ND
coadread_dfci_2016_605	DFCI	Male	Distal	Adenocarcinoma	1	80	MSI-high	WT	CIMP-high	ND
coadread_dfci_2016_607	DFCI	Male	Rectum	Adenocarcinoma	3	68	MSS	WT	CIMP-0/low	ND
coadread_dfci_2016_610	DFCI	Male	Distal	Adenocarcinoma	1	69	MSS	WT	CIMP-0/low	ND
coadread_dfci_2016_613	DFCI	Male	Proximal	Adenocarcinoma	3	69	MSI-high	WT	CIMP-high	ND
coadread_dfci_2016_615	DFCI	Male	Proximal	Adenocarcinoma	3	61	MSS	WT	CIMP-0/low	ND
coadread_dfci_2016_62	DFCI	Female	Proximal	Adenocarcinoma	2	74	MSS	WT	CIMP-0/low	ND
coadread_dfci_2016_621	DFCI	Male	Proximal	Adenocarcinoma	2	80	MSS	WT	CIMP-0/low	ND
coadread_dfci_2016_627	DFCI	Male	Rectum	Adenocarcinoma	1	71	MSS	WT	CIMP-0/low	ND
coadread_dfci_2016_628	DFCI	Male	Rectum	Adenocarcinoma	ND	52	MSS	WT	CIMP-0/low	ND
coadread_dfci_2016_631	DFCI	Male	Distal	Adenocarcinoma	3	75	MSS	WT	CIMP-0/low	ND
coadread_dfci_2016_636	DFCI	Male	Proximal	Adenocarcinoma	1	50	MSS	WT	CIMP-0/low	ND
coadread_dfci_2016_640	DFCI	Male	Distal	Adenocarcinoma	3	53	MSS	WT	CIMP-0/low	ND
coadread_dfci_2016_645	DFCI	Male	Rectum	Adenocarcinoma	1	74	MSS	WT	CIMP-0/low	ND
coadread_dfci_2016_647	DFCI	Male	Proximal	Adenocarcinoma	1	73	MSS	WT	CIMP-0/low	ND
coadread_dfci_2016_649	DFCI	Male	Proximal	Adenocarcinoma	2	54	MSI-high	WT	CIMP-0/low	ND
coadread_dfci_2016_657	DFCI	Male	Distal	Adenocarcinoma	1	60	MSS	WT	CIMP-0/low	ND
coadread_dfci_2016_66	DFCI	Female	Distal	Adenocarcinoma	3	67	MSS	WT	CIMP-0/low	ND
coadread_dfci_2016_662	DFCI	Male	Distal	Adenocarcinoma	ND	69	MSS	WT	CIMP-0/low	ND
coadread_dfci_2016_663	DFCI	Male	Distal	Adenocarcinoma	ND	71	MSS	WT	CIMP-0/low	ND
coadread_dfci_2016_676	DFCI	Male	Rectum	Adenocarcinoma	3	77	MSS	WT	CIMP-0/low	ND
coadread_dfci_2016_677	DFCI	Male	Rectum	Adenocarcinoma	3	71	MSS	WT	CIMP-0/low	ND
coadread_dfci_2016_68	DFCI	Female	Proximal	Adenocarcinoma	1	60	MSI-high	WT	CIMP-0/low	ND
coadread_dfci_2016_680	DFCI	Male	Distal	Adenocarcinoma	ND	74	MSS	WT	CIMP-0/low	ND
coadread_dfci_2016_683	DFCI	Male	Distal	Adenocarcinoma	4	60	MSS	WT	CIMP-0/low	ND
coadread_dfci_2016_687	DFCI	Male	Proximal	Adenocarcinoma	3	66	MSS	WT	CIMP-high	ND
coadread_dfci_2016_688	DFCI	Male	Distal	Adenocarcinoma	2	46	MSS	WT	CIMP-0/low	ND
coadread_dfci_2016_691	DFCI	Male	Distal	Adenocarcinoma	2	66	MSS	WT	CIMP-0/low	ND
coadread_dfci_2016_693	DFCI	Male	Proximal	Adenocarcinoma	2	65	MSS	WT	CIMP-0/low	ND
coadread_dfci_2016_694	DFCI	Male	Rectum	Adenocarcinoma	ND	47	ND	WT	ND	ND
coadread_dfci_2016_70	DFCI	Female	Rectum	Adenocarcinoma	3	65	MSS	WT	CIMP-0/low	ND
coadread_dfci_2016_73	DFCI	Female	Proximal	Adenocarcinoma	3	65	MSS	WT	CIMP-0/low	ND
coadread_dfci_2016_84	DFCI	Female	Distal	Adenocarcinoma	2	54	MSS	WT	CIMP-0/low	ND
coadread_dfci_2016_92	DFCI	Female	Proximal	Adenocarcinoma	2	67	MSI-high	WT	CIMP-high	ND
coadread_dfci_2016_93	DFCI	Female	Rectum	Adenocarcinoma	3	68	MSS	WT	CIMP-0/low	ND
P-0000119-T01-IM3	MSKCC	Female	Proximal	Adenocarcinoma	4	67	ND	WT	ND	ND
P-0000241-T01-IM3	MSKCC	Female	Proximal	Adenocarcinoma	4	49	MSS	WT	ND	ND
P-0000493-T01-IM3	MSKCC	Male	Distal	Adenocarcinoma	4	24	ND	WT	ND	ND
P-0000511-T01-IM3	MSKCC	Female	Distal	Adenocarcinoma	4	39	MSS	WT	ND	ND
P-0000520-T01-IM3	MSKCC	Male	Proximal	Adenocarcinoma	2	64	MSS	WT	ND	ND
P-0000526-T01-IM3	MSKCC	Female	Distal	Adenocarcinoma	4	24	ND	WT	ND	ND
P-0000552-T01-IM3	MSKCC	Male	Distal	Adenocarcinoma	4	63	ND	WT	ND	ND
P-0000561-T01-IM3	MSKCC	Female	Proximal	Adenocarcinoma	2	22	MSI	WT	ND	ND
P-0000562-T01-IM3	MSKCC	Female	Proximal	Adenocarcinoma	3	43	MSS	WT	ND	ND
P-0000616-T01-IM3	MSKCC	Female	Proximal	Adenocarcinoma	1	58	MSS	WT	ND	ND
P-0000625-T01-IM3	MSKCC	Female	Proximal	Adenocarcinoma	4	68	MSS	WT	ND	ND
P-0000635-T01-IM3	MSKCC	Male	Rectum	Adenocarcinoma	4	65	MSS	WT	ND	ND
P-0000674-T01-IM3	MSKCC	Female	Rectum	Adenocarcinoma	4	65	ND	WT	ND	ND
P-0000675-T02-IM3	MSKCC	Male	Distal	Adenocarcinoma	1	54	MSS	WT	ND	ND
P-0000678-T01-IM3	MSKCC	Male	Proximal	Adenocarcinoma	4	82	ND	WT	ND	ND
P-0000682-T01-IM3	MSKCC	Male	Proximal	Adenocarcinoma	3	50	ND	WT	ND	ND
P-0000687-T01-IM3	MSKCC	Female	Rectum	Adenocarcinoma	4	46	MSS	WT	ND	ND
P-0000695-T01-IM3	MSKCC	Male	Distal	Adenocarcinoma	4	54	ND	WT	ND	ND
P-0000699-T01-IM3	MSKCC	Male	Distal	Adenocarcinoma	4	41	MSS	WT	ND	ND
P-0000703-T01-IM3	MSKCC	Male	Proximal	Adenocarcinoma	4	80	ND	WT	ND	ND
P-0000714-T01-IM3	MSKCC	Female	Distal	Adenocarcinoma	4	38	MSS	WT	ND	ND
P-0000721-T01-IM3	MSKCC	Female	Proximal	Adenocarcinoma	4	58	MSS	WT	ND	ND
P-0000736-T01-IM3	MSKCC	Female	Proximal	Adenocarcinoma	4	66	ND	WT	ND	ND
P-0000737-T01-IM3	MSKCC	Female	Distal	Adenocarcinoma	4	47	MSS	WT	ND	ND
P-0000738-T01-IM3	MSKCC	Male	Distal	Adenocarcinoma	4	49	MSS	WT	ND	ND
P-0000739-T01-IM3	MSKCC	Male	Distal	Adenocarcinoma	4	76	ND	WT	ND	ND
P-0000742-T01-IM3	MSKCC	Male	Proximal	Adenocarcinoma	4	43	MSS	WT	ND	ND
P-0000744-T01-IM3	MSKCC	Female	Distal	Adenocarcinoma	4	61	ND	WT	ND	ND
P-0000745-T01-IM3	MSKCC	Female	Proximal	Adenocarcinoma	4	72	ND	WT	ND	ND
P-0000754-T01-IM3	MSKCC	Female	Proximal	Adenocarcinoma	4	46	MSS	WT	ND	ND
P-0000757-T01-IM3	MSKCC	Female	Rectum	Adenocarcinoma	4	67	ND	WT	ND	ND
P-0000762-T01-IM3	MSKCC	Male	Proximal	Adenocarcinoma	4	63	MSS	WT	ND	ND
P-0000763-T01-IM3	MSKCC	Female	Distal	Adenocarcinoma	3	45	MSS	WT	ND	ND
P-0000769-T01-IM3	MSKCC	Male	Distal	Adenocarcinoma	4	50	MSS	WT	ND	ND
P-0000772-T01-IM3	MSKCC	Female	Rectum	Adenocarcinoma	4	38	MSS	WT	ND	ND
P-0000777-T01-IM3	MSKCC	Female	Distal	Adenocarcinoma	1	40	MSS	WT	ND	ND
P-0000788-T01-IM3	MSKCC	Female	Distal	Adenocarcinoma	4	65	ND	WT	ND	ND
P-0000798-T01-IM3	MSKCC	Female	Distal	Adenocarcinoma	1	47	MSS	WT	ND	ND
P-0000802-T01-IM3	MSKCC	Female	Distal	Adenocarcinoma	4	54	ND	WT	ND	ND
P-0000827-T01-IM3	MSKCC	Female	Rectum	Adenocarcinoma	4	48	MSS	WT	ND	ND
P-0000843-T01-IM3	MSKCC	Female	Distal	Adenocarcinoma	4	55	ND	WT	ND	ND
P-0000854-T01-IM3	MSKCC	Male	Proximal	Adenocarcinoma	4	56	MSS	WT	ND	ND
P-0000860-T01-IM3	MSKCC	Female	Rectum	Adenocarcinoma	4	49	MSS	WT	ND	ND
P-0000862-T01-IM3	MSKCC	Female	Proximal	Adenocarcinoma	4	74	MSI	WT	ND	ND
P-0000868-T01-IM3	MSKCC	Female	Distal	Adenocarcinoma	4	49	MSS	WT	ND	ND
P-0000869-T01-IM3	MSKCC	Male	Rectum	Adenocarcinoma	4	50	ND	WT	ND	ND
P-0000874-T01-IM3	MSKCC	Female	Rectum	Adenocarcinoma	4	59	MSS	WT	ND	ND
P-0000885-T01-IM3	MSKCC	Female	Proximal	Adenocarcinoma	4	51	MSS	WT	ND	ND
P-0000911-T01-IM3	MSKCC	Male	Rectum	Adenocarcinoma	4	49	MSS	WT	ND	ND
P-0000933-T01-IM3	MSKCC	Female	Distal	Adenocarcinoma	4	39	MSS	WT	ND	ND
P-0000940-T01-IM3	MSKCC	Female	Proximal	Adenocarcinoma	4	62	ND	WT	ND	ND
P-0000979-T01-IM3	MSKCC	Female	Proximal	Adenocarcinoma	3	55	ND	WT	ND	ND
P-0000982-T01-IM3	MSKCC	Female	Rectum	Adenocarcinoma	4	57	MSS	WT	ND	ND
P-0000988-T01-IM3	MSKCC	Male	Rectum	Adenocarcinoma	4	58	MSS	WT	ND	ND
P-0000994-T01-IM3	MSKCC	Female	Distal	Adenocarcinoma	4	48	MSS	WT	ND	ND
P-0000997-T01-IM3	MSKCC	Male	Proximal	Adenocarcinoma	3	78	MSS	WT	ND	ND
P-0001017-T01-IM3	MSKCC	Male	Rectum	Adenocarcinoma	3	46	MSS	WT	ND	ND
P-0001020-T01-IM3	MSKCC	Male	Distal	Adenocarcinoma	4	63	MSI	WT	ND	ND
P-0001054-T01-IM3	MSKCC	Female	Proximal	Adenocarcinoma	4	34	MSS	WT	ND	ND
P-0001079-T01-IM3	MSKCC	Male	Rectum	Adenocarcinoma	4	72	ND	WT	ND	ND
P-0001104-T01-IM3	MSKCC	Female	Proximal	Adenocarcinoma	4	75	MSS	WT	ND	ND
P-0001150-T01-IM3	MSKCC	Female	Proximal	Adenocarcinoma	4	51	MSS	WT	ND	ND
P-0001151-T01-IM3	MSKCC	Female	Proximal	Adenocarcinoma	4	66	MSS	WT	ND	ND
P-0001170-T01-IM3	MSKCC	Male	Distal	Adenocarcinoma	3	63	MSS	WT	ND	ND
P-0001190-T01-IM3	MSKCC	Male	Distal	Adenocarcinoma	3	52	ND	WT	ND	ND
P-0001192-T01-IM3	MSKCC	Male	Distal	Adenocarcinoma	1	47	ND	WT	ND	ND
P-0001200-T01-IM3	MSKCC	Male	Rectum	Adenocarcinoma	4	45	MSS	WT	ND	ND
P-0001215-T01-IM3	MSKCC	Male	Distal	Adenocarcinoma	3	45	MSS	WT	ND	ND
P-0001227-T01-IM3	MSKCC	Male	Proximal	Adenocarcinoma	4	66	ND	WT	ND	ND
P-0001237-T01-IM3	MSKCC	Male	Proximal	Adenocarcinoma	4	46	MSI	WT	ND	ND
P-0001287-T01-IM3	MSKCC	Female	Rectum	Adenocarcinoma	1	65	MSS	WT	ND	ND
P-0001289-T01-IM3	MSKCC	Female	Distal	Adenocarcinoma	4	62	ND	WT	ND	ND
P-0001295-T01-IM3	MSKCC	Female	Distal	Adenocarcinoma	4	42	MSS	WT	ND	ND
P-0001302-T01-IM3	MSKCC	Female	Distal	Adenocarcinoma	4	34	MSS	WT	ND	ND
P-0001316-T01-IM3	MSKCC	Male	Rectum	Adenocarcinoma	3	49	MSS	WT	ND	ND
P-0001317-T01-IM3	MSKCC	Male	Distal	Adenocarcinoma	4	27	MSS	WT	ND	ND
P-0001318-T01-IM3	MSKCC	Female	Rectum	Adenocarcinoma	4	49	MSS	WT	ND	ND
P-0001346-T01-IM3	MSKCC	Female	Proximal	Adenocarcinoma	4	58	ND	WT	ND	ND
P-0001347-T02-IM5	MSKCC	Male	Distal	Adenocarcinoma	4	44	MSS	WT	ND	ND
P-0001391-T01-IM3	MSKCC	Male	Rectum	Adenocarcinoma	4	65	MSS	WT	ND	ND
P-0001394-T02-IM5	MSKCC	Female	Proximal	Adenocarcinoma	4	45	MSS	WT	ND	ND
P-0001424-T01-IM3	MSKCC	Female	Proximal	Adenocarcinoma	4	37	MSS	WT	ND	ND
P-0001427-T01-IM3	MSKCC	Female	Proximal	Adenocarcinoma	4	65	MSS	WT	ND	ND
P-0001428-T01-IM3	MSKCC	Male	Distal	Adenocarcinoma	3	67	ND	WT	ND	ND
P-0001459-T01-IM3	MSKCC	Female	Rectum	Adenocarcinoma	3	41	ND	WT	ND	ND
P-0001469-T01-IM3	MSKCC	Female	Distal	Adenocarcinoma	4	63	MSS	WT	ND	ND
P-0001470-T01-IM3	MSKCC	Female	Distal	Adenocarcinoma	2	55	ND	WT	ND	ND
P-0001472-T01-IM3	MSKCC	Female	Distal	Adenocarcinoma	2	69	ND	WT	ND	ND
P-0001494-T01-IM3	MSKCC	Male	Proximal	Adenocarcinoma	4	63	MSI	WT	ND	ND
P-0001499-T01-IM3	MSKCC	Male	Rectum	Adenocarcinoma	4	35	MSS	WT	ND	ND
P-0001500-T02-IM5	MSKCC	Female	Rectum	Adenocarcinoma	4	53	MSS	WT	ND	ND
P-0001525-T01-IM3	MSKCC	Male	Rectum	Adenocarcinoma	3	61	MSS	WT	ND	ND
P-0001531-T01-IM3	MSKCC	Male	Distal	Adenocarcinoma	4	40	MSS	WT	ND	ND
P-0001534-T01-IM3	MSKCC	Male	Rectum	Adenocarcinoma	4	46	MSS	WT	ND	ND
P-0001554-T01-IM3	MSKCC	Female	Proximal	Adenocarcinoma	4	51	MSS	WT	ND	ND
P-0001577-T01-IM3	MSKCC	Female	Rectum	Adenocarcinoma	4	74	ND	WT	ND	ND
P-0001640-T01-IM3	MSKCC	Male	Distal	Adenocarcinoma	3	55	MSS	WT	ND	ND
P-0001647-T01-IM3	MSKCC	Male	Rectum	Adenocarcinoma	3	40	MSS	WT	ND	ND
P-0001649-T01-IM3	MSKCC	Male	Proximal	Adenocarcinoma	2	74	MSI	WT	ND	ND
P-0001658-T01-IM3	MSKCC	Male	Proximal	Adenocarcinoma	3	90	ND	WT	ND	ND
P-0001662-T01-IM3	MSKCC	Male	Rectum	Adenocarcinoma	3	63	MSS	WT	ND	ND
P-0001670-T01-IM3	MSKCC	Male	Proximal	Adenocarcinoma	2	72	MSS	WT	ND	ND
P-0001673-T01-IM3	MSKCC	Female	Proximal	Adenocarcinoma	2	56	MSS	WT	ND	ND
P-0001676-T01-IM3	MSKCC	Female	Proximal	Adenocarcinoma	3	44	MSS	WT	ND	ND
P-0001685-T01-IM3	MSKCC	Male	Rectum	Adenocarcinoma	2	41	MSI	WT	ND	ND
P-0001690-T01-IM3	MSKCC	Male	Rectum	Adenocarcinoma	4	44	MSS	WT	ND	ND
P-0001693-T02-IM3	MSKCC	Female	Proximal	Adenocarcinoma	4	51	MSS	WT	ND	ND
P-0001702-T01-IM3	MSKCC	Female	Distal	Adenocarcinoma	4	48	MSS	WT	ND	ND
P-0001729-T01-IM3	MSKCC	Male	Distal	Adenocarcinoma	1	52	ND	WT	ND	ND
P-0001732-T01-IM3	MSKCC	Female	Distal	Adenocarcinoma	4	63	MSS	WT	ND	ND
P-0001734-T01-IM3	MSKCC	Female	Proximal	Adenocarcinoma	4	59	ND	WT	ND	ND
P-0001742-T01-IM3	MSKCC	Male	Rectum	Adenocarcinoma	4	61	ND	WT	ND	ND
P-0001746-T01-IM3	MSKCC	Male	Proximal	Adenocarcinoma	3	67	ND	WT	ND	ND
P-0001754-T01-IM3	MSKCC	Female	Proximal	Adenocarcinoma	4	72	MSS	WT	ND	ND
P-0001761-T01-IM3	MSKCC	Female	Distal	Adenocarcinoma	4	58	MSS	WT	ND	ND
P-0001767-T01-IM3	MSKCC	Female	Rectum	Adenocarcinoma	4	46	MSS	WT	ND	ND
P-0001769-T01-IM3	MSKCC	Male	Proximal	Adenocarcinoma	3	77	MSS	WT	ND	ND
P-0001771-T01-IM3	MSKCC	Female	Distal	Adenocarcinoma	3	40	MSS	WT	ND	ND
P-0001778-T01-IM3	MSKCC	Male	Distal	Adenocarcinoma	4	50	ND	WT	ND	ND
P-0001807-T01-IM3	MSKCC	Male	Rectum	Adenocarcinoma	2	60	MSS	WT	ND	ND
P-0001808-T01-IM3	MSKCC	Male	Proximal	Adenocarcinoma	3	54	MSS	WT	ND	ND
P-0001864-T01-IM3	MSKCC	Male	Rectum	Adenocarcinoma	3	63	MSS	WT	ND	ND
P-0001867-T01-IM3	MSKCC	Male	Distal	Adenocarcinoma	2	66	ND	WT	ND	ND
P-0001909-T01-IM3	MSKCC	Male	Rectum	Adenocarcinoma	4	53	MSS	WT	ND	ND
P-0001913-T01-IM3	MSKCC	Female	Rectum	Adenocarcinoma	2	46	MSS	WT	ND	ND
P-0001923-T01-IM3	MSKCC	Male	Distal	Adenocarcinoma	4	63	MSS	WT	ND	ND
P-0001940-T01-IM3	MSKCC	Female	Distal	Adenocarcinoma	4	75	MSS	WT	ND	ND
P-0001949-T01-IM3	MSKCC	Male	Rectum	Adenocarcinoma	3	39	MSS	WT	ND	ND
P-0001961-T02-IM5	MSKCC	Female	Distal	Adenocarcinoma	4	64	MSS	WT	ND	ND
P-0001964-T01-IM3	MSKCC	Male	Proximal	Adenocarcinoma	4	47	MSS	WT	ND	ND
P-0001984-T01-IM3	MSKCC	Female	Distal	Adenocarcinoma	1	48	ND	WT	ND	ND
P-0002025-T01-IM3	MSKCC	Female	Proximal	Adenocarcinoma	4	78	MSS	WT	ND	ND
P-0002032-T01-IM3	MSKCC	Male	Rectum	Adenocarcinoma	4	62	ND	WT	ND	ND
P-0002035-T01-IM3	MSKCC	Female	Rectum	Adenocarcinoma	4	37	MSS	WT	ND	ND
P-0002042-T01-IM3	MSKCC	Male	Proximal	Adenocarcinoma	3	44	MSS	WT	ND	ND
P-0002048-T01-IM3	MSKCC	Female	Distal	Adenocarcinoma	4	38	MSS	WT	ND	ND
P-0002049-T01-IM3	MSKCC	Female	Rectum	Adenocarcinoma	3	31	MSI	WT	ND	ND
P-0002057-T01-IM3	MSKCC	Male	Proximal	Adenocarcinoma	3	60	MSS	WT	ND	ND
P-0002068-T01-IM3	MSKCC	Female	Proximal	Adenocarcinoma	4	52	MSS	WT	ND	ND
P-0002070-T01-IM3	MSKCC	Male	Proximal	Adenocarcinoma	4	60	MSS	WT	ND	ND
P-0002078-T01-IM3	MSKCC	Male	Distal	Adenocarcinoma	4	20	MSS	WT	ND	ND
P-0002080-T01-IM3	MSKCC	Male	Proximal	Adenocarcinoma	2	59	ND	WT	ND	ND
P-0002095-T01-IM3	MSKCC	Female	Proximal	Adenocarcinoma	4	44	MSS	WT	ND	ND
P-0002102-T01-IM3	MSKCC	Male	Distal	Adenocarcinoma	4	51	MSS	WT	ND	ND
P-0002154-T01-IM3	MSKCC	Female	Distal	Adenocarcinoma	3	50	ND	WT	ND	ND
P-0002155-T01-IM3	MSKCC	Male	Rectum	Adenocarcinoma	4	57	ND	WT	ND	ND
P-0002164-T01-IM3	MSKCC	Male	Proximal	Adenocarcinoma	3	69	MSS	WT	ND	ND
P-0002235-T01-IM3	MSKCC	Female	Proximal	Adenocarcinoma	3	80	ND	WT	ND	ND
P-0002251-T01-IM3	MSKCC	Male	Rectum	Adenocarcinoma	4	48	ND	WT	ND	ND
P-0002268-T01-IM3	MSKCC	Female	Proximal	Adenocarcinoma	4	74	ND	WT	ND	ND
P-0002291-T01-IM3	MSKCC	Female	Proximal	Adenocarcinoma	4	42	MSS	WT	ND	ND
P-0002321-T01-IM3	MSKCC	Female	Proximal	Adenocarcinoma	4	56	MSS	WT	ND	ND
P-0002323-T01-IM3	MSKCC	Male	Distal	Adenocarcinoma	1	50	ND	WT	ND	ND
P-0002327-T01-IM3	MSKCC	Female	Distal	Adenocarcinoma	4	60	ND	WT	ND	ND
P-0002339-T01-IM3	MSKCC	Female	Proximal	Adenocarcinoma	4	76	ND	WT	ND	ND
P-0002343-T01-IM3	MSKCC	Female	Distal	Adenocarcinoma	4	68	ND	WT	ND	ND
P-0002395-T01-IM3	MSKCC	Male	Distal	Adenocarcinoma	4	67	ND	WT	ND	ND
P-0002407-T01-IM3	MSKCC	Female	Distal	Adenocarcinoma	2	45	MSS	WT	ND	ND
P-0002413-T01-IM3	MSKCC	Male	ND	Adenocarcinoma	4	51	MSS	WT	ND	ND
P-0002438-T01-IM3	MSKCC	Male	Rectum	Adenocarcinoma	4	24	ND	WT	ND	ND
P-0002442-T01-IM3	MSKCC	Male	Distal	Adenocarcinoma	4	59	MSS	WT	ND	ND
P-0002455-T01-IM3	MSKCC	Female	Proximal	Adenocarcinoma	3	68	ND	WT	ND	ND
P-0002463-T01-IM3	MSKCC	Female	Proximal	Adenocarcinoma	4	57	MSI	WT	ND	ND
P-0002475-T01-IM3	MSKCC	Female	Rectum	Adenocarcinoma	3	68	ND	WT	ND	ND
P-0002487-T01-IM3	MSKCC	Female	Proximal	Adenocarcinoma	3	45	MSS	WT	ND	ND
P-0002488-T01-IM3	MSKCC	Male	Rectum	Adenocarcinoma	3	64	MSS	WT	ND	ND
P-0002512-T02-IM5	MSKCC	Male	Rectum	Adenocarcinoma	3	55	MSS	WT	ND	ND
P-0002529-T01-IM3	MSKCC	Male	Distal	Adenocarcinoma	4	67	ND	WT	ND	ND
P-0002540-T01-IM3	MSKCC	Male	Rectum	Adenocarcinoma	4	65	ND	WT	ND	ND
P-0002542-T01-IM3	MSKCC	Male	Proximal	Adenocarcinoma	4	65	MSS	WT	ND	ND
P-0002547-T01-IM3	MSKCC	Male	Distal	Adenocarcinoma	3	49	ND	WT	ND	ND
P-0002563-T01-IM3	MSKCC	Male	Rectum	Adenocarcinoma	2	68	ND	WT	ND	ND
P-0002565-T01-IM3	MSKCC	Female	Rectum	Adenocarcinoma	4	52	ND	WT	ND	ND
P-0002653-T01-IM3	MSKCC	Female	Proximal	Adenocarcinoma	4	17	MSS	WT	ND	ND
P-0002665-T01-IM3	MSKCC	Male	Proximal	Adenocarcinoma	4	59	ND	WT	ND	ND
P-0002670-T01-IM3	MSKCC	Male	Rectum	Adenocarcinoma	4	57	ND	WT	ND	ND
P-0002671-T01-IM3	MSKCC	Female	Distal	Adenocarcinoma	4	61	MSI	WT	ND	ND
P-0002673-T01-IM3	MSKCC	Male	Distal	Adenocarcinoma	4	53	MSS	WT	ND	ND
P-0002678-T01-IM3	MSKCC	Male	Distal	Adenocarcinoma	3	37	MSS	WT	ND	ND
P-0002702-T01-IM3	MSKCC	Female	Proximal	Adenocarcinoma	4	63	ND	WT	ND	ND
P-0002721-T01-IM3	MSKCC	Male	Rectum	Adenocarcinoma	4	64	MSS	WT	ND	ND
P-0002724-T01-IM3	MSKCC	Male	Rectum	Adenocarcinoma	4	50	MSS	WT	ND	ND
P-0002728-T01-IM3	MSKCC	Male	Distal	Adenocarcinoma	4	52	MSS	WT	ND	ND
P-0002730-T01-IM3	MSKCC	Male	Distal	Adenocarcinoma	4	49	MSS	WT	ND	ND
P-0002752-T01-IM3	MSKCC	Female	Distal	Adenocarcinoma	4	53	MSS	WT	ND	ND
P-0002769-T01-IM3	MSKCC	Female	Distal	Adenocarcinoma	4	49	MSS	WT	ND	ND
P-0002770-T01-IM3	MSKCC	Male	Rectum	Adenocarcinoma	4	31	MSS	WT	ND	ND
P-0002778-T01-IM3	MSKCC	Male	Proximal	Adenocarcinoma	4	54	MSS	WT	ND	ND
P-0002788-T01-IM3	MSKCC	Male	Proximal	Adenocarcinoma	4	58	MSS	WT	ND	ND
P-0002791-T01-IM3	MSKCC	Female	Distal	Adenocarcinoma	2	78	MSS	WT	ND	ND
P-0002792-T01-IM3	MSKCC	Male	Distal	Adenocarcinoma	4	57	MSS	WT	ND	ND
P-0002795-T01-IM3	MSKCC	Male	Rectum	Adenocarcinoma	4	57	ND	WT	ND	ND
P-0002804-T01-IM3	MSKCC	Male	Distal	Adenocarcinoma	3	47	MSS	WT	ND	ND
P-0002814-T01-IM3	MSKCC	Female	Rectum	Adenocarcinoma	3	54	MSS	WT	ND	ND
P-0002835-T01-IM3	MSKCC	Male	Rectum	Adenocarcinoma	2	60	MSS	WT	ND	ND
P-0002852-T01-IM3	MSKCC	Female	Rectum	Adenocarcinoma	3	65	MSS	WT	ND	ND
P-0002855-T01-IM3	MSKCC	Female	Distal	Adenocarcinoma	4	44	MSS	WT	ND	ND
P-0002878-T01-IM3	MSKCC	Female	Distal	Adenocarcinoma	2	62	ND	WT	ND	ND
P-0002884-T01-IM3	MSKCC	Male	Proximal	Adenocarcinoma	4	46	MSS	WT	ND	ND
P-0002902-T01-IM3	MSKCC	Male	Rectum	Adenocarcinoma	3	84	ND	WT	ND	ND
P-0002951-T01-IM3	MSKCC	Male	Distal	Adenocarcinoma	4	62	MSS	WT	ND	ND
P-0002960-T01-IM3	MSKCC	Male	Rectum	Adenocarcinoma	1	44	ND	WT	ND	ND
P-0002994-T01-IM3	MSKCC	Male	Rectum	Adenocarcinoma	3	29	MSS	WT	ND	ND
P-0003011-T01-IM3	MSKCC	Male	Distal	Adenocarcinoma	3	49	MSS	WT	ND	ND
P-0003035-T01-IM5	MSKCC	Female	Distal	Adenocarcinoma	4	93	ND	WT	ND	ND
P-0003046-T01-IM3	MSKCC	Male	Distal	Adenocarcinoma	4	55	MSS	WT	ND	ND
P-0003077-T01-IM5	MSKCC	Male	Rectum	Adenocarcinoma	4	33	MSS	WT	ND	ND
P-0003110-T01-IM5	MSKCC	Female	Distal	Adenocarcinoma	3	40	MSS	WT	ND	ND
P-0003124-T01-IM5	MSKCC	Male	Proximal	Adenocarcinoma	4	54	ND	WT	ND	ND
P-0003130-T01-IM5	MSKCC	Male	Rectum	Adenocarcinoma	4	31	MSS	WT	ND	ND
P-0003136-T01-IM5	MSKCC	Male	Proximal	Adenocarcinoma	4	56	ND	WT	ND	ND
P-0003154-T01-IM5	MSKCC	Female	Rectum	Adenocarcinoma	3	48	ND	WT	ND	ND
P-0003183-T01-IM5	MSKCC	Male	Proximal	Adenocarcinoma	2	72	MSS	WT	ND	ND
P-0003184-T01-IM5	MSKCC	Male	Rectum	Adenocarcinoma	3	44	MSS	WT	ND	ND
P-0003209-T01-IM5	MSKCC	Male	Distal	Adenocarcinoma	4	76	MSI	WT	ND	ND
P-0003210-T01-IM5	MSKCC	Female	Rectum	Adenocarcinoma	2	56	ND	WT	ND	ND
P-0003211-T01-IM5	MSKCC	Female	Proximal	Adenocarcinoma	4	57	MSS	WT	ND	ND
P-0003254-T01-IM5	MSKCC	Male	Distal	Adenocarcinoma	2	30	MSS	WT	ND	ND
P-0003258-T01-IM5	MSKCC	Female	Rectum	Adenocarcinoma	3	34	ND	WT	ND	ND
P-0003284-T01-IM5	MSKCC	Male	Distal	Adenocarcinoma	3	26	MSS	WT	ND	ND
P-0003285-T01-IM5	MSKCC	Female	Rectum	Adenocarcinoma	3	33	MSS	WT	ND	ND
P-0003298-T01-IM5	MSKCC	Female	Proximal	Adenocarcinoma	4	66	MSS	WT	ND	ND
P-0003301-T01-IM5	MSKCC	Male	Rectum	Adenocarcinoma	3	49	MSS	WT	ND	ND
P-0003308-T01-IM5	MSKCC	Female	Rectum	Adenocarcinoma	4	46	MSS	WT	ND	ND
P-0003348-T01-IM5	MSKCC	Female	Rectum	Adenocarcinoma	4	38	MSS	WT	ND	ND
P-0003365-T01-IM5	MSKCC	Male	Rectum	Adenocarcinoma	4	45	MSS	WT	ND	ND
P-0003397-T01-IM5	MSKCC	Male	Rectum	Adenocarcinoma	1	42	MSI	WT	ND	ND
P-0003437-T01-IM5	MSKCC	Male	Rectum	Adenocarcinoma	3	46	MSS	WT	ND	ND
P-0003474-T01-IM5	MSKCC	Female	Proximal	Adenocarcinoma	4	43	MSS	WT	ND	ND
P-0003475-T01-IM5	MSKCC	Female	Rectum	Adenocarcinoma	4	61	MSS	WT	ND	ND
P-0003483-T01-IM5	MSKCC	Female	Rectum	Adenocarcinoma	2	53	ND	WT	ND	ND
P-0003499-T01-IM5	MSKCC	Male	Proximal	Adenocarcinoma	4	51	MSS	WT	ND	ND
P-0003501-T01-IM5	MSKCC	Male	Distal	Adenocarcinoma	4	59	MSS	WT	ND	ND
P-0003510-T01-IM5	MSKCC	Female	Proximal	Adenocarcinoma	3	83	MSS	WT	ND	ND
P-0003513-T01-IM5	MSKCC	Female	Rectum	Adenocarcinoma	4	51	MSS	WT	ND	ND
P-0003514-T01-IM5	MSKCC	Male	Proximal	Adenocarcinoma	4	74	ND	WT	ND	ND
P-0003518-T01-IM5	MSKCC	Female	Distal	Adenocarcinoma	4	39	MSS	WT	ND	ND
P-0003575-T01-IM5	MSKCC	Male	Rectum	Adenocarcinoma	1	38	MSS	WT	ND	ND
P-0003582-T01-IM5	MSKCC	Male	Distal	Adenocarcinoma	3	34	MSS	WT	ND	ND
P-0003611-T01-IM5	MSKCC	Female	Proximal	Adenocarcinoma	3	67	ND	WT	ND	ND
P-0003662-T01-IM5	MSKCC	Male	Distal	Adenocarcinoma	4	53	MSS	WT	ND	ND
P-0003710-T01-IM5	MSKCC	Male	Rectum	Adenocarcinoma	2	42	MSS	WT	ND	ND
P-0003717-T01-IM5	MSKCC	Female	Proximal	Adenocarcinoma	4	43	MSS	WT	ND	ND
P-0003720-T01-IM5	MSKCC	Male	Proximal	Adenocarcinoma	4	73	ND	WT	ND	ND
P-0003725-T01-IM5	MSKCC	Male	Proximal	Adenocarcinoma	2	69	ND	WT	ND	ND
P-0003753-T01-IM5	MSKCC	Male	Rectum	Adenocarcinoma	2	71	ND	WT	ND	ND
P-0003755-T01-IM5	MSKCC	Male	Rectum	Adenocarcinoma	4	42	MSS	WT	ND	ND
P-0003756-T01-IM5	MSKCC	Male	Rectum	Adenocarcinoma	3	61	MSS	WT	ND	ND
P-0003774-T01-IM5	MSKCC	Female	Distal	Adenocarcinoma	4	44	MSS	WT	ND	ND
P-0003780-T01-IM5	MSKCC	Female	Proximal	Adenocarcinoma	4	47	MSS	WT	ND	ND
P-0003789-T01-IM5	MSKCC	Male	Proximal	Adenocarcinoma	4	71	MSS	WT	ND	ND
P-0003791-T01-IM5	MSKCC	Male	Rectum	Adenocarcinoma	4	57	ND	WT	ND	ND
P-0003793-T01-IM5	MSKCC	Male	Distal	Adenocarcinoma	4	49	MSS	WT	ND	ND
P-0003796-T01-IM5	MSKCC	Male	Rectum	Adenocarcinoma	3	38	MSI	WT	ND	ND
P-0003807-T01-IM5	MSKCC	Male	Proximal	Adenocarcinoma	3	53	MSS	WT	ND	ND
P-0003839-T01-IM5	MSKCC	Male	Proximal	Adenocarcinoma	4	59	MSS	WT	ND	ND
P-0003886-T01-IM5	MSKCC	Female	Rectum	Adenocarcinoma	3	73	MSS	WT	ND	ND
P-0003890-T01-IM5	MSKCC	Male	Distal	Adenocarcinoma	4	66	ND	WT	ND	ND
P-0003901-T01-IM5	MSKCC	Female	Distal	Adenocarcinoma	4	49	MSS	WT	ND	ND
P-0003990-T01-IM3	MSKCC	Male	Proximal	Adenocarcinoma	4	34	MSS	WT	ND	ND
P-0003999-T01-IM5	MSKCC	Male	Rectum	Adenocarcinoma	4	63	MSS	WT	ND	ND
P-0004007-T01-IM3	MSKCC	Male	Distal	Adenocarcinoma	4	48	MSS	WT	ND	ND
P-0004010-T01-IM3	MSKCC	Female	Rectum	Adenocarcinoma	3	63	ND	WT	ND	ND
P-0004011-T01-IM5	MSKCC	Male	Proximal	Adenocarcinoma	4	55	MSI	WT	ND	ND
P-0004018-T01-IM3	MSKCC	Male	Rectum	Adenocarcinoma	4	59	MSS	WT	ND	ND
P-0004051-T01-IM5	MSKCC	Male	Proximal	Adenocarcinoma	2	66	MSI	WT	ND	ND
P-0004072-T01-IM5	MSKCC	Male	Rectum	Adenocarcinoma	4	56	ND	WT	ND	ND
P-0004081-T01-IM5	MSKCC	Male	Rectum	Adenocarcinoma	4	50	ND	WT	ND	ND
P-0004083-T01-IM5	MSKCC	Male	Proximal	Adenocarcinoma	3	54	MSI	WT	ND	ND
P-0004140-T01-IM5	MSKCC	Male	Proximal	Adenocarcinoma	4	59	MSS	WT	ND	ND
P-0004159-T01-IM5	MSKCC	Female	Rectum	Adenocarcinoma	4	32	MSS	WT	ND	ND
P-0004172-T01-IM5	MSKCC	Female	Distal	Adenocarcinoma	4	48	MSS	WT	ND	ND
P-0004220-T01-IM5	MSKCC	Male	Proximal	Adenocarcinoma	4	60	ND	WT	ND	ND
P-0004249-T01-IM5	MSKCC	Female	ND	Adenocarcinoma	4	48	MSS	WT	ND	ND
P-0004251-T01-IM5	MSKCC	Female	Proximal	Adenocarcinoma	4	50	MSS	WT	ND	ND
P-0004322-T01-IM5	MSKCC	Male	Rectum	Adenocarcinoma	4	42	MSS	WT	ND	ND
P-0004323-T01-IM5	MSKCC	Female	Distal	Adenocarcinoma	4	68	MSS	WT	ND	ND
P-0004350-T01-IM5	MSKCC	Male	Distal	Adenocarcinoma	4	34	MSS	WT	ND	ND
P-0004362-T01-IM5	MSKCC	Male	Proximal	Adenocarcinoma	3	33	MSI	WT	ND	ND
P-0004363-T01-IM5	MSKCC	Female	Distal	Adenocarcinoma	4	34	MSS	WT	ND	ND
P-0004369-T01-IM5	MSKCC	Male	Distal	Adenocarcinoma	2	48	MSS	WT	ND	ND
P-0004401-T01-IM5	MSKCC	Male	Distal	Adenocarcinoma	3	48	MSS	WT	ND	ND
P-0004402-T01-IM5	MSKCC	Female	Proximal	Adenocarcinoma	4	66	ND	WT	ND	ND
P-0004403-T01-IM5	MSKCC	Female	Rectum	Adenocarcinoma	2	68	MSS	WT	ND	ND
P-0004431-T01-IM5	MSKCC	Female	Rectum	Adenocarcinoma	2	62	MSS	WT	ND	ND
P-0004441-T01-IM5	MSKCC	Male	Distal	Adenocarcinoma	3	59	MSS	WT	ND	ND
P-0004454-T01-IM5	MSKCC	Female	Proximal	Adenocarcinoma	4	76	MSS	WT	ND	ND
P-0004486-T01-IM5	MSKCC	Male	Rectum	Adenocarcinoma	3	43	MSS	WT	ND	ND
P-0004494-T01-IM5	MSKCC	Female	Proximal	Adenocarcinoma	3	71	ND	WT	ND	ND
P-0004502-T01-IM5	MSKCC	Male	Distal	Adenocarcinoma	4	72	ND	WT	ND	ND
P-0004511-T01-IM5	MSKCC	Female	Distal	Adenocarcinoma	4	54	MSS	WT	ND	ND
P-0004549-T01-IM5	MSKCC	Female	Distal	Adenocarcinoma	4	51	MSS	WT	ND	ND
P-0004566-T01-IM5	MSKCC	Male	Distal	Adenocarcinoma	4	56	MSS	WT	ND	ND
P-0004602-T01-IM5	MSKCC	Female	Proximal	Adenocarcinoma	2	50	MSI	WT	ND	ND
P-0004608-T01-IM5	MSKCC	Female	Proximal	Adenocarcinoma	4	56	ND	WT	ND	ND
P-0004624-T01-IM5	MSKCC	Male	Proximal	Adenocarcinoma	2	50	ND	WT	ND	ND
P-0004626-T01-IM5	MSKCC	Male	Proximal	Adenocarcinoma	4	64	MSS	WT	ND	ND
P-0004629-T01-IM5	MSKCC	Female	Distal	Adenocarcinoma	4	53	MSS	WT	ND	ND
P-0004652-T01-IM5	MSKCC	Male	Rectum	Adenocarcinoma	4	67	ND	WT	ND	ND
P-0004666-T01-IM5	MSKCC	Male	Distal	Adenocarcinoma	4	51	ND	WT	ND	ND
P-0004673-T01-IM5	MSKCC	Female	Proximal	Adenocarcinoma	4	73	MSS	WT	ND	ND
P-0004679-T01-IM5	MSKCC	Male	Rectum	Adenocarcinoma	2	64	MSS	WT	ND	ND
P-0004690-T01-IM5	MSKCC	Male	Distal	Adenocarcinoma	4	68	MSS	WT	ND	ND
P-0004692-T01-IM5	MSKCC	Female	Rectum	Adenocarcinoma	2	42	MSS	WT	ND	ND
P-0004697-T01-IM5	MSKCC	Male	Distal	Adenocarcinoma	4	65	MSS	WT	ND	ND
P-0004698-T01-IM5	MSKCC	Male	Distal	Adenocarcinoma	4	37	MSS	WT	ND	ND
P-0004716-T02-IM5	MSKCC	Female	Distal	Adenocarcinoma	2	67	MSS	WT	ND	ND
P-0004736-T01-IM5	MSKCC	Female	Distal	Adenocarcinoma	2	51	ND	WT	ND	ND
P-0004738-T01-IM5	MSKCC	Male	Proximal	Adenocarcinoma	3	59	MSI	WT	ND	ND
P-0004754-T01-IM5	MSKCC	Male	ND	Adenocarcinoma	2	64	MSI	WT	ND	ND
P-0004775-T01-IM5	MSKCC	Male	Rectum	Adenocarcinoma	4	49	MSS	WT	ND	ND
P-0004781-T01-IM5	MSKCC	Male	Proximal	Adenocarcinoma	4	50	MSS	WT	ND	ND
P-0004783-T01-IM5	MSKCC	Male	Rectum	Adenocarcinoma	3	41	MSI	WT	ND	ND
P-0004786-T01-IM5	MSKCC	Female	Distal	Adenocarcinoma	4	65	MSS	WT	ND	ND
P-0004792-T01-IM5	MSKCC	Male	Proximal	Adenocarcinoma	3	59	MSS	WT	ND	ND
P-0004795-T01-IM5	MSKCC	Female	Proximal	Adenocarcinoma	4	63	MSS	WT	ND	ND
P-0004798-T01-IM5	MSKCC	Male	Distal	Adenocarcinoma	4	47	MSS	WT	ND	ND
P-0004803-T01-IM5	MSKCC	Male	Proximal	Adenocarcinoma	3	56	ND	WT	ND	ND
P-0004823-T01-IM5	MSKCC	Female	Proximal	Adenocarcinoma	3	66	ND	WT	ND	ND
P-0004834-T01-IM5	MSKCC	Male	Rectum	Adenocarcinoma	1	59	ND	WT	ND	ND
P-0004844-T01-IM5	MSKCC	Male	Rectum	Adenocarcinoma	3	62	ND	WT	ND	ND
P-0004845-T01-IM5	MSKCC	Male	Distal	Adenocarcinoma	3	48	MSS	WT	ND	ND
P-0004862-T01-IM5	MSKCC	Female	Distal	Adenocarcinoma	4	49	MSS	WT	ND	ND
P-0004865-T01-IM5	MSKCC	Male	Proximal	Adenocarcinoma	2	55	MSS	WT	ND	ND
P-0004872-T01-IM5	MSKCC	Female	Distal	Adenocarcinoma	3	49	MSS	WT	ND	ND
P-0004886-T01-IM5	MSKCC	Female	Proximal	Adenocarcinoma	2	48	MSS	WT	ND	ND
P-0004897-T01-IM5	MSKCC	Female	Proximal	Adenocarcinoma	4	51	MSS	WT	ND	ND
P-0004904-T01-IM5	MSKCC	Male	Rectum	Adenocarcinoma	3	65	ND	WT	ND	ND
P-0004928-T01-IM5	MSKCC	Male	Rectum	Adenocarcinoma	4	50	MSS	WT	ND	ND
P-0004954-T01-IM5	MSKCC	Male	Proximal	Adenocarcinoma	2	70	MSI	WT	ND	ND
P-0004957-T01-IM5	MSKCC	Male	Proximal	Adenocarcinoma	3	60	MSS	WT	ND	ND
P-0004960-T01-IM5	MSKCC	Male	Rectum	Adenocarcinoma	4	50	MSS	WT	ND	ND
P-0004967-T01-IM5	MSKCC	Male	Distal	Adenocarcinoma	4	53	MSS	WT	ND	ND
P-0004968-T01-IM5	MSKCC	Male	Proximal	Adenocarcinoma	1	46	MSS	WT	ND	ND
P-0004977-T01-IM5	MSKCC	Male	Distal	Adenocarcinoma	4	72	ND	WT	ND	ND
P-0005003-T01-IM5	MSKCC	Male	Proximal	Adenocarcinoma	4	56	MSS	WT	ND	ND
P-0005011-T01-IM5	MSKCC	Male	Distal	Adenocarcinoma	4	47	ND	WT	ND	ND
P-0005016-T01-IM5	MSKCC	Female	Proximal	Adenocarcinoma	1	68	ND	WT	ND	ND
P-0005025-T01-IM5	MSKCC	Female	Distal	Adenocarcinoma	4	66	ND	WT	ND	ND
P-0005029-T01-IM5	MSKCC	Female	Rectum	Adenocarcinoma	4	32	MSS	WT	ND	ND
P-0005091-T01-IM5	MSKCC	Male	Rectum	Adenocarcinoma	2	67	ND	WT	ND	ND
P-0005102-T01-IM5	MSKCC	Male	Rectum	Adenocarcinoma	4	35	MSS	WT	ND	ND
P-0005103-T01-IM5	MSKCC	Male	Proximal	Adenocarcinoma	4	69	MSS	WT	ND	ND
P-0005124-T01-IM5	MSKCC	Female	Rectum	Adenocarcinoma	4	52	MSS	WT	ND	ND
P-0005132-T01-IM5	MSKCC	Male	Proximal	Adenocarcinoma	4	52	ND	WT	ND	ND
P-0005137-T02-IM5	MSKCC	Female	Distal	Adenocarcinoma	3	77	ND	WT	ND	ND
P-0005151-T01-IM5	MSKCC	Male	Proximal	Adenocarcinoma	3	33	MSI	WT	ND	ND
P-0005163-T01-IM5	MSKCC	Male	Distal	Adenocarcinoma	4	48	MSS	WT	ND	ND
P-0005164-T01-IM5	MSKCC	Female	Distal	Adenocarcinoma	4	52	MSS	WT	ND	ND
P-0005172-T01-IM5	MSKCC	Male	Distal	Adenocarcinoma	3	59	MSS	WT	ND	ND
P-0005189-T01-IM5	MSKCC	Male	Proximal	Adenocarcinoma	4	41	MSS	WT	ND	ND
P-0005197-T01-IM5	MSKCC	Male	Proximal	Adenocarcinoma	3	61	MSI	WT	ND	ND
P-0005200-T01-IM5	MSKCC	Male	Proximal	Adenocarcinoma	3	71	MSS	WT	ND	ND
P-0005207-T01-IM5	MSKCC	Male	Rectum	Adenocarcinoma	3	72	MSS	WT	ND	ND
P-0005210-T01-IM5	MSKCC	Male	Rectum	Adenocarcinoma	2	64	MSS	WT	ND	ND
P-0005230-T01-IM5	MSKCC	Male	Proximal	Adenocarcinoma	2	64	MSI	WT	ND	ND
P-0005237-T01-IM5	MSKCC	Female	Rectum	Adenocarcinoma	4	53	ND	WT	ND	ND
P-0005240-T01-IM5	MSKCC	Male	Distal	Adenocarcinoma	3	62	ND	WT	ND	ND
P-0005247-T01-IM5	MSKCC	Male	Distal	Adenocarcinoma	3	57	ND	WT	ND	ND
P-0005298-T01-IM5	MSKCC	Male	ND	Adenocarcinoma	2	57	MSS	WT	ND	ND
P-0005307-T01-IM5	MSKCC	Female	Proximal	Adenocarcinoma	4	53	ND	WT	ND	ND
P-0005311-T01-IM5	MSKCC	Male	Proximal	Adenocarcinoma	3	59	ND	WT	ND	ND
P-0005326-T01-IM5	MSKCC	Male	Proximal	Adenocarcinoma	2	32	MSI	WT	ND	ND
P-0005327-T01-IM5	MSKCC	Female	Rectum	Adenocarcinoma	3	29	MSS	WT	ND	ND
P-0005343-T01-IM5	MSKCC	Male	Rectum	Adenocarcinoma	3	62	MSS	WT	ND	ND
P-0005381-T01-IM5	MSKCC	Male	Rectum	Adenocarcinoma	4	36	MSS	WT	ND	ND
P-0005384-T01-IM5	MSKCC	Female	Distal	Adenocarcinoma	2	45	MSI	WT	ND	ND
P-0005430-T01-IM5	MSKCC	Male	Proximal	Adenocarcinoma	3	67	ND	WT	ND	ND
P-0005439-T01-IM5	MSKCC	Male	Proximal	Adenocarcinoma	4	45	MSS	WT	ND	ND
P-0005443-T01-IM5	MSKCC	Male	Proximal	Adenocarcinoma	2	52	MSI	WT	ND	ND
P-0005446-T01-IM5	MSKCC	Female	Distal	Adenocarcinoma	4	56	MSS	WT	ND	ND
P-0005455-T01-IM5	MSKCC	Male	Distal	Adenocarcinoma	2	53	MSI	WT	ND	ND
P-0005487-T01-IM5	MSKCC	Male	Distal	Adenocarcinoma	3	54	MSS	WT	ND	ND
P-0005502-T01-IM5	MSKCC	Male	Distal	Adenocarcinoma	4	58	MSS	WT	ND	ND
P-0005522-T01-IM5	MSKCC	Female	Rectum	Adenocarcinoma	2	64	ND	WT	ND	ND
P-0005528-T01-IM5	MSKCC	Female	Distal	Adenocarcinoma	3	45	MSS	WT	ND	ND
P-0005529-T01-IM5	MSKCC	Male	Proximal	Adenocarcinoma	4	80	MSI	WT	ND	ND
P-0005548-T01-IM5	MSKCC	Male	Proximal	Adenocarcinoma	1	53	MSI	WT	ND	ND
P-0005560-T01-IM5	MSKCC	Female	Proximal	Adenocarcinoma	3	60	MSI	WT	ND	ND
P-0005569-T01-IM5	MSKCC	Male	Distal	Adenocarcinoma	4	54	MSS	WT	ND	ND
P-0005589-T01-IM5	MSKCC	Male	Rectum	Adenocarcinoma	4	41	MSS	WT	ND	ND
P-0005591-T01-IM5	MSKCC	Male	Rectum	Adenocarcinoma	3	63	MSI	WT	ND	ND
P-0005622-T03-IM5	MSKCC	Female	Rectum	Adenocarcinoma	3	43	ND	WT	ND	ND
P-0005623-T02-IM5	MSKCC	Female	Distal	Adenocarcinoma	4	31	MSS	WT	ND	ND
P-0005634-T01-IM5	MSKCC	Male	Distal	Adenocarcinoma	4	31	MSS	WT	ND	ND
P-0005670-T01-IM5	MSKCC	Female	Proximal	Adenocarcinoma	3	47	MSS	WT	ND	ND
P-0005715-T01-IM5	MSKCC	Male	Rectum	Adenocarcinoma	3	38	MSS	WT	ND	ND
P-0005730-T02-IM5	MSKCC	Female	Distal	Adenocarcinoma	4	36	MSS	WT	ND	ND
P-0005739-T02-IM5	MSKCC	Female	Rectum	Adenocarcinoma	4	70	ND	WT	ND	ND
P-0005742-T01-IM5	MSKCC	Female	Proximal	Adenocarcinoma	4	66	MSS	WT	ND	ND
P-0005755-T01-IM5	MSKCC	Male	Distal	Adenocarcinoma	3	61	ND	WT	ND	ND
P-0005762-T01-IM5	MSKCC	Male	ND	Adenocarcinoma	4	38	ND	WT	ND	ND
P-0005776-T02-IM5	MSKCC	Male	Distal	Adenocarcinoma	4	57	MSS	WT	ND	ND
P-0005788-T01-IM5	MSKCC	Male	Proximal	Adenocarcinoma	4	52	MSS	WT	ND	ND
P-0005801-T01-IM5	MSKCC	Male	Distal	Adenocarcinoma	4	48	MSS	WT	ND	ND
P-0005823-T01-IM5	MSKCC	Male	Proximal	Adenocarcinoma	4	65	MSI	WT	ND	ND
P-0005824-T01-IM5	MSKCC	Male	Rectum	Adenocarcinoma	2	24	MSS	WT	ND	ND
P-0005829-T01-IM5	MSKCC	Male	Proximal	Adenocarcinoma	4	13	ND	WT	ND	ND
P-0005833-T01-IM5	MSKCC	Male	Distal	Adenocarcinoma	4	52	MSS	WT	ND	ND
P-0005853-T01-IM5	MSKCC	Female	Distal	Adenocarcinoma	4	59	ND	WT	ND	ND
P-0005858-T01-IM5	MSKCC	Female	Rectum	Adenocarcinoma	4	29	MSS	WT	ND	ND
P-0005865-T01-IM5	MSKCC	Female	Proximal	Adenocarcinoma	4	66	ND	WT	ND	ND
P-0005888-T01-IM5	MSKCC	Female	Distal	Adenocarcinoma	4	38	MSS	WT	ND	ND
P-0005908-T01-IM5	MSKCC	Male	Proximal	Adenocarcinoma	4	48	MSS	WT	ND	ND
P-0005910-T01-IM5	MSKCC	Female	Distal	Adenocarcinoma	4	76	ND	WT	ND	ND
P-0005938-T01-IM5	MSKCC	Male	Distal	Adenocarcinoma	4	67	MSS	WT	ND	ND
P-0005941-T01-IM5	MSKCC	Female	Distal	Adenocarcinoma	4	65	ND	WT	ND	ND
P-0005949-T01-IM5	MSKCC	Male	Proximal	Adenocarcinoma	3	48	MSS	WT	ND	ND
P-0005961-T01-IM5	MSKCC	Male	Distal	Adenocarcinoma	3	45	MSS	WT	ND	ND
P-0005987-T01-IM5	MSKCC	Male	Proximal	Adenocarcinoma	2	44	MSI	WT	ND	ND
P-0005996-T01-IM5	MSKCC	Female	Distal	Adenocarcinoma	4	40	MSS	WT	ND	ND
P-0005998-T01-IM5	MSKCC	Male	Distal	Adenocarcinoma	4	43	MSS	WT	ND	ND
P-0006000-T02-IM5	MSKCC	Female	Rectum	Adenocarcinoma	4	41	MSS	WT	ND	ND
P-0006023-T02-IM5	MSKCC	Male	Proximal	Adenocarcinoma	2	76	MSS	WT	ND	ND
P-0006050-T01-IM5	MSKCC	Female	Distal	Adenocarcinoma	4	66	ND	WT	ND	ND
P-0006075-T01-IM5	MSKCC	Female	Rectum	Adenocarcinoma	4	41	MSS	WT	ND	ND
P-0006093-T01-IM5	MSKCC	Female	Distal	Adenocarcinoma	4	46	MSS	WT	ND	ND
P-0006110-T01-IM5	MSKCC	Male	Proximal	Adenocarcinoma	4	70	MSS	WT	ND	ND
P-0006118-T02-IM5	MSKCC	Male	Distal	Adenocarcinoma	1	67	MSS	WT	ND	ND
P-0006135-T01-IM5	MSKCC	Female	Proximal	Adenocarcinoma	3	43	MSS	WT	ND	ND
P-0006136-T01-IM5	MSKCC	Female	Rectum	Adenocarcinoma	2	75	MSS	WT	ND	ND
P-0006138-T01-IM5	MSKCC	Male	Proximal	Adenocarcinoma	4	42	MSS	WT	ND	ND
P-0006170-T01-IM5	MSKCC	Female	Proximal	Adenocarcinoma	3	52	MSI	WT	ND	ND
P-0006181-T01-IM5	MSKCC	Male	Rectum	Adenocarcinoma	2	61	MSS	WT	ND	ND
P-0006183-T01-IM5	MSKCC	Male	Proximal	Adenocarcinoma	2	60	MSS	WT	ND	ND
P-0006184-T01-IM5	MSKCC	Male	Rectum	Adenocarcinoma	2	57	ND	WT	ND	ND
P-0006202-T01-IM5	MSKCC	Male	Distal	Adenocarcinoma	4	25	MSS	WT	ND	ND
P-0006207-T01-IM5	MSKCC	Female	Proximal	Adenocarcinoma	2	78	MSI	WT	ND	ND
P-0006213-T01-IM5	MSKCC	Male	Proximal	Adenocarcinoma	4	47	MSS	WT	ND	ND
P-0006219-T01-IM5	MSKCC	Female	Distal	Adenocarcinoma	4	61	MSS	WT	ND	ND
P-0006225-T01-IM5	MSKCC	Male	Rectum	Adenocarcinoma	3	60	ND	WT	ND	ND
P-0006230-T01-IM5	MSKCC	Female	Rectum	Adenocarcinoma	4	40	MSS	WT	ND	ND
P-0006261-T01-IM5	MSKCC	Female	Rectum	Adenocarcinoma	3	51	MSS	WT	ND	ND
P-0006271-T01-IM5	MSKCC	Male	Rectum	Adenocarcinoma	4	46	MSS	WT	ND	ND
P-0006272-T01-IM5	MSKCC	Male	Proximal	Adenocarcinoma	3	71	MSS	WT	ND	ND
P-0006275-T01-IM5	MSKCC	Male	Rectum	Adenocarcinoma	3	45	MSS	WT	ND	ND
P-0006287-T01-IM5	MSKCC	Female	Rectum	Adenocarcinoma	3	55	ND	WT	ND	ND
P-0006306-T01-IM5	MSKCC	Male	Distal	Adenocarcinoma	3	51	ND	WT	ND	ND
P-0006316-T01-IM5	MSKCC	Female	Distal	Adenocarcinoma	4	60	ND	WT	ND	ND
P-0006317-T01-IM5	MSKCC	Male	Rectum	Adenocarcinoma	4	55	ND	WT	ND	ND
P-0006329-T01-IM5	MSKCC	Male	Rectum	Adenocarcinoma	4	56	MSS	WT	ND	ND
P-0006345-T01-IM5	MSKCC	Female	Proximal	Adenocarcinoma	4	72	MSS	WT	ND	ND
P-0006359-T01-IM5	MSKCC	Female	Distal	Adenocarcinoma	3	60	MSS	WT	ND	ND
P-0006365-T01-IM5	MSKCC	Male	Distal	Adenocarcinoma	1	30	MSI	WT	ND	ND
P-0006390-T01-IM5	MSKCC	Female	Distal	Adenocarcinoma	4	50	MSS	WT	ND	ND
P-0006394-T01-IM5	MSKCC	Female	Rectum	Adenocarcinoma	2	47	MSS	WT	ND	ND
P-0006405-T01-IM5	MSKCC	Female	Proximal	Adenocarcinoma	4	49	MSS	WT	ND	ND
P-0006434-T01-IM5	MSKCC	Female	Distal	Adenocarcinoma	4	67	ND	WT	ND	ND
P-0006444-T02-IM5	MSKCC	Female	Distal	Adenocarcinoma	2	46	MSS	WT	ND	ND
P-0006460-T01-IM5	MSKCC	Male	Rectum	Adenocarcinoma	3	60	MSS	WT	ND	ND
P-0006468-T01-IM5	MSKCC	Male	Distal	Adenocarcinoma	4	62	ND	WT	ND	ND
P-0006469-T01-IM5	MSKCC	Male	Proximal	Adenocarcinoma	3	65	MSS	WT	ND	ND
P-0006512-T01-IM5	MSKCC	Female	Rectum	Adenocarcinoma	4	62	ND	WT	ND	ND
P-0006548-T01-IM5	MSKCC	Female	Rectum	Adenocarcinoma	3	44	MSS	WT	ND	ND
P-0006559-T01-IM5	MSKCC	Female	Distal	Adenocarcinoma	4	68	MSS	WT	ND	ND
P-0006564-T01-IM5	MSKCC	Male	Distal	Adenocarcinoma	4	58	MSS	WT	ND	ND
P-0006575-T01-IM5	MSKCC	Female	Distal	Adenocarcinoma	4	49	ND	WT	ND	ND
P-0006581-T01-IM5	MSKCC	Male	Proximal	Adenocarcinoma	4	78	ND	WT	ND	ND
P-0006587-T01-IM5	MSKCC	Male	Proximal	Adenocarcinoma	4	50	MSS	WT	ND	ND
P-0006589-T01-IM5	MSKCC	Male	Rectum	Adenocarcinoma	4	22	ND	WT	ND	ND
P-0006592-T01-IM5	MSKCC	Male	Distal	Adenocarcinoma	4	51	MSS	WT	ND	ND
P-0006608-T01-IM5	MSKCC	Female	Distal	Adenocarcinoma	4	47	MSS	WT	ND	ND
P-0006612-T01-IM5	MSKCC	Female	Proximal	Adenocarcinoma	3	70	MSS	WT	ND	ND
P-0006616-T01-IM5	MSKCC	Male	Proximal	Adenocarcinoma	4	50	MSS	WT	ND	ND
P-0006636-T01-IM5	MSKCC	Female	Rectum	Adenocarcinoma	3	75	ND	WT	ND	ND
P-0006646-T01-IM5	MSKCC	Male	Distal	Adenocarcinoma	4	67	MSS	WT	ND	ND
P-0006647-T01-IM5	MSKCC	Male	Distal	Adenocarcinoma	4	52	MSS	WT	ND	ND
P-0006649-T01-IM5	MSKCC	Male	Proximal	Adenocarcinoma	4	69	MSI	WT	ND	ND
P-0006657-T01-IM5	MSKCC	Male	Distal	Adenocarcinoma	4	48	ND	WT	ND	ND
P-0006658-T01-IM5	MSKCC	Male	Rectum	Adenocarcinoma	4	64	ND	WT	ND	ND
P-0006659-T01-IM5	MSKCC	Male	Distal	Adenocarcinoma	4	49	ND	WT	ND	ND
P-0006669-T01-IM5	MSKCC	Male	Rectum	Adenocarcinoma	4	42	MSS	WT	ND	ND
P-0006680-T01-IM5	MSKCC	Female	Proximal	Adenocarcinoma	2	80	MSS	WT	ND	ND
P-0006681-T01-IM5	MSKCC	Male	Distal	Adenocarcinoma	2	56	ND	WT	ND	ND
P-0006683-T01-IM5	MSKCC	Male	Distal	Adenocarcinoma	4	56	ND	WT	ND	ND
P-0006685-T01-IM5	MSKCC	Male	Rectum	Adenocarcinoma	4	57	ND	WT	ND	ND
P-0006686-T01-IM5	MSKCC	Male	Proximal	Adenocarcinoma	2	58	MSS	WT	ND	ND
P-0006687-T01-IM5	MSKCC	Female	Distal	Adenocarcinoma	4	53	MSS	WT	ND	ND
P-0006693-T01-IM5	MSKCC	Male	Proximal	Adenocarcinoma	4	35	MSS	WT	ND	ND
P-0006701-T01-IM5	MSKCC	Male	Rectum	Adenocarcinoma	3	55	MSS	WT	ND	ND
P-0006704-T01-IM5	MSKCC	Female	Proximal	Adenocarcinoma	3	44	MSS	WT	ND	ND
P-0006706-T01-IM5	MSKCC	Male	Distal	Adenocarcinoma	3	48	ND	WT	ND	ND
P-0006707-T01-IM5	MSKCC	Male	Distal	Adenocarcinoma	4	54	ND	WT	ND	ND
P-0006708-T01-IM5	MSKCC	Female	Distal	Adenocarcinoma	4	33	ND	WT	ND	ND
P-0006711-T01-IM5	MSKCC	Female	Rectum	Adenocarcinoma	4	66	ND	WT	ND	ND
P-0006715-T01-IM5	MSKCC	Male	Distal	Adenocarcinoma	4	43	MSS	WT	ND	ND
P-0006717-T01-IM5	MSKCC	Female	Proximal	Adenocarcinoma	4	64	MSS	WT	ND	ND
P-0006721-T01-IM5	MSKCC	Female	Rectum	Adenocarcinoma	2	46	MSS	WT	ND	ND
P-0006726-T01-IM5	MSKCC	Female	Distal	Adenocarcinoma	4	48	MSS	WT	ND	ND
P-0006729-T01-IM5	MSKCC	Female	Distal	Adenocarcinoma	4	53	MSS	WT	ND	ND
P-0006730-T01-IM5	MSKCC	Female	Proximal	Adenocarcinoma	4	56	MSS	WT	ND	ND
P-0006735-T01-IM5	MSKCC	Male	Distal	Adenocarcinoma	2	69	MSS	WT	ND	ND
P-0006737-T01-IM5	MSKCC	Male	Rectum	Adenocarcinoma	4	39	MSS	WT	ND	ND
P-0006740-T01-IM5	MSKCC	Female	Proximal	Adenocarcinoma	4	65	MSS	WT	ND	ND
P-0006743-T01-IM5	MSKCC	Female	Rectum	Adenocarcinoma	4	31	MSS	WT	ND	ND
P-0006744-T01-IM5	MSKCC	Male	Distal	Adenocarcinoma	3	50	MSS	WT	ND	ND
P-0006750-T01-IM5	MSKCC	Male	Distal	Adenocarcinoma	4	48	MSS	WT	ND	ND
P-0006753-T01-IM5	MSKCC	Male	Proximal	Adenocarcinoma	4	64	MSI	WT	ND	ND
P-0006758-T01-IM5	MSKCC	Male	Proximal	Adenocarcinoma	4	47	MSS	WT	ND	ND
P-0006759-T01-IM5	MSKCC	Male	Distal	Adenocarcinoma	4	51	ND	WT	ND	ND
P-0006761-T01-IM5	MSKCC	Female	Distal	Adenocarcinoma	4	46	MSS	WT	ND	ND
P-0006763-T01-IM5	MSKCC	Male	Rectum	Adenocarcinoma	4	57	ND	WT	ND	ND
P-0006764-T01-IM5	MSKCC	Female	ND	Adenocarcinoma	4	57	ND	WT	ND	ND
P-0006766-T01-IM5	MSKCC	Female	Distal	Adenocarcinoma	3	46	ND	WT	ND	ND
P-0006770-T01-IM5	MSKCC	Male	Distal	Adenocarcinoma	4	45	MSS	WT	ND	ND
P-0006778-T01-IM5	MSKCC	Female	Proximal	Adenocarcinoma	4	68	MSS	WT	ND	ND
P-0006794-T01-IM5	MSKCC	Female	Distal	Adenocarcinoma	4	63	ND	WT	ND	ND
P-0006813-T01-IM5	MSKCC	Female	Distal	Adenocarcinoma	4	58	MSS	WT	ND	ND
P-0006816-T01-IM5	MSKCC	Female	Rectum	Adenocarcinoma	2	55	ND	WT	ND	ND
P-0006819-T01-IM5	MSKCC	Male	Distal	Adenocarcinoma	2	59	ND	WT	ND	ND
P-0006821-T01-IM5	MSKCC	Male	Distal	Adenocarcinoma	4	68	ND	WT	ND	ND
P-0006822-T01-IM5	MSKCC	Male	Distal	Adenocarcinoma	4	46	ND	WT	ND	ND
P-0006825-T01-IM5	MSKCC	Male	Proximal	Adenocarcinoma	3	78	MSS	WT	ND	ND
P-0006835-T01-IM5	MSKCC	Female	Distal	Adenocarcinoma	4	28	ND	WT	ND	ND
P-0006853-T01-IM5	MSKCC	Female	Rectum	Adenocarcinoma	4	62	MSS	WT	ND	ND
P-0006860-T01-IM5	MSKCC	Female	Rectum	Adenocarcinoma	4	64	MSS	WT	ND	ND
P-0006861-T01-IM5	MSKCC	Female	Distal	Adenocarcinoma	4	83	ND	WT	ND	ND
P-0006863-T01-IM5	MSKCC	Female	Rectum	Adenocarcinoma	1	47	MSI	WT	ND	ND
P-0006864-T01-IM5	MSKCC	Female	Proximal	Adenocarcinoma	4	51	MSS	WT	ND	ND
P-0006865-T01-IM5	MSKCC	Male	Distal	Adenocarcinoma	3	37	MSS	WT	ND	ND
P-0006867-T01-IM5	MSKCC	Female	Rectum	Adenocarcinoma	2	43	ND	WT	ND	ND
P-0006872-T01-IM5	MSKCC	Male	Rectum	Adenocarcinoma	4	50	MSS	WT	ND	ND
P-0006887-T01-IM5	MSKCC	Female	Distal	Adenocarcinoma	4	69	ND	WT	ND	ND
P-0006888-T01-IM5	MSKCC	Female	Proximal	Adenocarcinoma	4	46	MSS	WT	ND	ND
P-0006889-T01-IM5	MSKCC	Female	Distal	Adenocarcinoma	3	61	MSS	WT	ND	ND
P-0006890-T01-IM5	MSKCC	Female	Distal	Adenocarcinoma	4	73	ND	WT	ND	ND
P-0006906-T01-IM5	MSKCC	Female	Proximal	Adenocarcinoma	4	75	ND	WT	ND	ND
P-0006909-T01-IM5	MSKCC	Male	Distal	Adenocarcinoma	2	83	MSS	WT	ND	ND
P-0006933-T01-IM5	MSKCC	Female	Distal	Adenocarcinoma	4	51	ND	WT	ND	ND
P-0006936-T01-IM5	MSKCC	Male	Proximal	Adenocarcinoma	4	51	ND	WT	ND	ND
P-0006960-T01-IM5	MSKCC	Male	Distal	Adenocarcinoma	2	60	MSI	WT	ND	ND
P-0006967-T01-IM5	MSKCC	Female	Distal	Adenocarcinoma	4	46	ND	WT	ND	ND
P-0006968-T01-IM5	MSKCC	Female	Distal	Adenocarcinoma	3	76	MSS	WT	ND	ND
P-0006978-T01-IM5	MSKCC	Female	Distal	Adenocarcinoma	4	54	ND	WT	ND	ND
P-0006981-T01-IM5	MSKCC	Male	Rectum	Adenocarcinoma	4	38	MSS	WT	ND	ND
P-0006983-T01-IM5	MSKCC	Male	Rectum	Adenocarcinoma	3	63	MSS	WT	ND	ND
P-0006999-T02-IM5	MSKCC	Female	Proximal	Adenocarcinoma	4	57	ND	WT	ND	ND
P-0007012-T01-IM5	MSKCC	Male	Distal	Adenocarcinoma	4	58	ND	WT	ND	ND
P-0007035-T01-IM5	MSKCC	Female	Distal	Adenocarcinoma	4	67	ND	WT	ND	ND
P-0007036-T01-IM5	MSKCC	Female	Rectum	Adenocarcinoma	4	57	ND	WT	ND	ND
P-0007039-T01-IM5	MSKCC	Female	Rectum	Adenocarcinoma	4	44	ND	WT	ND	ND
P-0007055-T01-IM5	MSKCC	Female	Proximal	Adenocarcinoma	2	68	MSI	WT	ND	ND
P-0007066-T01-IM5	MSKCC	Male	Distal	Adenocarcinoma	4	41	MSS	WT	ND	ND
P-0007069-T01-IM5	MSKCC	Female	Proximal	Adenocarcinoma	4	47	MSS	WT	ND	ND
P-0007070-T01-IM5	MSKCC	Male	Proximal	Adenocarcinoma	3	70	ND	WT	ND	ND
P-0007079-T01-IM5	MSKCC	Male	Rectum	Adenocarcinoma	2	67	MSS	WT	ND	ND
P-0007080-T02-IM5	MSKCC	Female	Distal	Adenocarcinoma	3	54	MSS	WT	ND	ND
P-0007081-T02-IM5	MSKCC	Male	Distal	Adenocarcinoma	4	44	ND	WT	ND	ND
P-0007085-T02-IM5	MSKCC	Female	Rectum	Adenocarcinoma	1	72	ND	WT	ND	ND
P-0007090-T02-IM5	MSKCC	Male	Proximal	Adenocarcinoma	4	47	MSS	WT	ND	ND
P-0007092-T01-IM5	MSKCC	Male	Rectum	Adenocarcinoma	3	48	MSS	WT	ND	ND
P-0007097-T01-IM5	MSKCC	Female	Distal	Adenocarcinoma	2	45	MSS	WT	ND	ND
P-0007112-T01-IM5	MSKCC	Male	Rectum	Adenocarcinoma	4	45	MSS	WT	ND	ND
P-0007115-T01-IM5	MSKCC	Female	Proximal	Adenocarcinoma	4	43	ND	WT	ND	ND
P-0007120-T01-IM5	MSKCC	Male	Proximal	Adenocarcinoma	3	54	MSS	WT	ND	ND
P-0007126-T01-IM5	MSKCC	Male	Distal	Adenocarcinoma	3	46	MSS	WT	ND	ND
P-0007128-T01-IM5	MSKCC	Female	Distal	Adenocarcinoma	4	70	ND	WT	ND	ND
P-0007132-T01-IM5	MSKCC	Male	Distal	Adenocarcinoma	1	66	ND	WT	ND	ND
P-0007133-T01-IM5	MSKCC	Female	Proximal	Adenocarcinoma	4	58	ND	WT	ND	ND
P-0007135-T01-IM5	MSKCC	Male	Rectum	Adenocarcinoma	4	37	MSS	WT	ND	ND
P-0007136-T01-IM5	MSKCC	Female	Proximal	Adenocarcinoma	4	41	MSS	WT	ND	ND
P-0007140-T01-IM5	MSKCC	Male	Rectum	Adenocarcinoma	2	67	MSS	WT	ND	ND
P-0007144-T01-IM5	MSKCC	Male	Proximal	Adenocarcinoma	4	34	MSS	WT	ND	ND
P-0007147-T01-IM5	MSKCC	Female	Proximal	Adenocarcinoma	4	40	MSI	WT	ND	ND
P-0007162-T01-IM5	MSKCC	Male	Rectum	Adenocarcinoma	4	69	MSS	WT	ND	ND
P-0007168-T01-IM5	MSKCC	Female	Rectum	Adenocarcinoma	4	67	MSS	WT	ND	ND
P-0007169-T01-IM5	MSKCC	Male	Rectum	Adenocarcinoma	1	75	ND	WT	ND	ND
P-0007171-T01-IM5	MSKCC	Female	Rectum	Adenocarcinoma	3	48	ND	WT	ND	ND
P-0007175-T01-IM5	MSKCC	Female	Distal	Adenocarcinoma	4	47	ND	WT	ND	ND
P-0007177-T01-IM5	MSKCC	Female	Proximal	Adenocarcinoma	4	64	ND	WT	ND	ND
P-0007180-T01-IM5	MSKCC	Male	Distal	Adenocarcinoma	4	48	MSS	WT	ND	ND
P-0007181-T01-IM5	MSKCC	Male	Distal	Adenocarcinoma	4	46	ND	WT	ND	ND
P-0007185-T01-IM5	MSKCC	Male	Distal	Adenocarcinoma	4	50	ND	WT	ND	ND
P-0007203-T01-IM5	MSKCC	Female	Proximal	Adenocarcinoma	4	49	MSS	WT	ND	ND
P-0007207-T01-IM5	MSKCC	Female	Rectum	Adenocarcinoma	4	70	MSS	WT	ND	ND
P-0007214-T01-IM5	MSKCC	Male	Distal	Adenocarcinoma	4	53	MSS	WT	ND	ND
P-0007216-T01-IM5	MSKCC	Male	Proximal	Adenocarcinoma	4	48	MSS	WT	ND	ND
P-0007218-T01-IM5	MSKCC	Female	Distal	Adenocarcinoma	3	55	ND	WT	ND	ND
P-0007222-T01-IM5	MSKCC	Female	Distal	Adenocarcinoma	2	68	ND	WT	ND	ND
P-0007226-T01-IM5	MSKCC	Male	Distal	Adenocarcinoma	4	43	MSS	WT	ND	ND
P-0007272-T01-IM5	MSKCC	Male	Proximal	Adenocarcinoma	4	47	MSS	WT	ND	ND
P-0007279-T01-IM5	MSKCC	Male	Distal	Adenocarcinoma	4	37	MSS	WT	ND	ND
P-0007287-T01-IM5	MSKCC	Female	Proximal	Adenocarcinoma	4	63	ND	WT	ND	ND
P-0007294-T01-IM5	MSKCC	Male	Rectum	Adenocarcinoma	4	52	MSS	WT	ND	ND
P-0007296-T01-IM5	MSKCC	Female	Proximal	Adenocarcinoma	3	35	MSI	WT	ND	ND
P-0007303-T01-IM5	MSKCC	Male	Distal	Adenocarcinoma	4	52	MSS	WT	ND	ND
P-0007305-T01-IM5	MSKCC	Male	Distal	Adenocarcinoma	4	36	MSS	WT	ND	ND
P-0007315-T01-IM5	MSKCC	Female	Rectum	Adenocarcinoma	3	53	MSS	WT	ND	ND
P-0007334-T01-IM5	MSKCC	Male	Rectum	Adenocarcinoma	4	63	MSS	WT	ND	ND
P-0007342-T01-IM5	MSKCC	Female	Distal	Adenocarcinoma	4	33	ND	WT	ND	ND
P-0007357-T01-IM5	MSKCC	Male	Rectum	Adenocarcinoma	2	50	ND	WT	ND	ND
P-0007361-T01-IM5	MSKCC	Female	Distal	Adenocarcinoma	4	76	ND	WT	ND	ND
P-0007365-T01-IM5	MSKCC	Female	Rectum	Adenocarcinoma	4	45	MSS	WT	ND	ND
P-0007368-T01-IM5	MSKCC	Male	Proximal	Adenocarcinoma	4	44	ND	WT	ND	ND
P-0007373-T01-IM5	MSKCC	Male	Rectum	Adenocarcinoma	3	65	MSS	WT	ND	ND
P-0007377-T02-IM5	MSKCC	Male	Distal	Adenocarcinoma	3	45	MSS	WT	ND	ND
P-0007380-T01-IM5	MSKCC	Male	Distal	Adenocarcinoma	4	57	ND	WT	ND	ND
P-0007381-T01-IM5	MSKCC	Female	Proximal	Adenocarcinoma	3	43	MSS	WT	ND	ND
P-0007389-T01-IM5	MSKCC	Female	Distal	Adenocarcinoma	2	51	MSS	WT	ND	ND
P-0007391-T01-IM5	MSKCC	Male	Proximal	Adenocarcinoma	3	47	MSS	WT	ND	ND
P-0007405-T01-IM5	MSKCC	Male	Proximal	Adenocarcinoma	4	53	ND	WT	ND	ND
P-0007410-T01-IM5	MSKCC	Male	Rectum	Adenocarcinoma	4	33	MSS	WT	ND	ND
P-0007414-T01-IM5	MSKCC	Female	Rectum	Adenocarcinoma	3	47	MSS	WT	ND	ND
P-0007419-T01-IM5	MSKCC	Male	Proximal	Adenocarcinoma	2	40	MSS	WT	ND	ND
P-0007483-T01-IM5	MSKCC	Male	Proximal	Adenocarcinoma	4	75	ND	WT	ND	ND
P-0007486-T01-IM5	MSKCC	Female	Distal	Adenocarcinoma	4	49	MSS	WT	ND	ND
P-0007488-T01-IM5	MSKCC	Female	Rectum	Adenocarcinoma	4	43	MSS	WT	ND	ND
P-0007489-T01-IM5	MSKCC	Female	Distal	Adenocarcinoma	4	39	ND	WT	ND	ND
P-0007490-T01-IM5	MSKCC	Female	Distal	Adenocarcinoma	4	54	MSS	WT	ND	ND
P-0007495-T01-IM5	MSKCC	Male	Rectum	Adenocarcinoma	1	78	MSS	WT	ND	ND
P-0007511-T01-IM5	MSKCC	Female	Proximal	Adenocarcinoma	4	50	MSS	WT	ND	ND
P-0007541-T01-IM5	MSKCC	Male	Proximal	Adenocarcinoma	4	69	MSS	WT	ND	ND
P-0007548-T01-IM5	MSKCC	Male	Proximal	Adenocarcinoma	4	67	MSS	WT	ND	ND
P-0007550-T01-IM5	MSKCC	Female	Rectum	Adenocarcinoma	4	46	MSS	WT	ND	ND
P-0007554-T01-IM5	MSKCC	Female	Proximal	Adenocarcinoma	4	57	MSS	WT	ND	ND
P-0007555-T01-IM5	MSKCC	Male	Rectum	Adenocarcinoma	1	60	ND	WT	ND	ND
P-0007560-T01-IM5	MSKCC	Male	Proximal	Adenocarcinoma	4	61	ND	WT	ND	ND
P-0007567-T01-IM5	MSKCC	Male	Proximal	Adenocarcinoma	3	51	ND	WT	ND	ND
P-0007581-T01-IM5	MSKCC	Male	Rectum	Adenocarcinoma	4	57	MSS	WT	ND	ND
P-0007584-T01-IM5	MSKCC	Female	Distal	Adenocarcinoma	4	64	ND	WT	ND	ND
P-0007586-T01-IM5	MSKCC	Male	Rectum	Adenocarcinoma	4	45	MSS	WT	ND	ND
P-0007588-T01-IM5	MSKCC	Female	Distal	Adenocarcinoma	4	46	ND	WT	ND	ND
P-0007590-T01-IM5	MSKCC	Male	Rectum	Adenocarcinoma	4	58	ND	WT	ND	ND
P-0007591-T01-IM5	MSKCC	Female	Distal	Adenocarcinoma	4	66	ND	WT	ND	ND
P-0007592-T01-IM5	MSKCC	Male	Proximal	Adenocarcinoma	2	51	MSS	WT	ND	ND
P-0007593-T01-IM5	MSKCC	Female	Distal	Adenocarcinoma	4	71	ND	WT	ND	ND
P-0007596-T01-IM5	MSKCC	Female	Proximal	Adenocarcinoma	3	67	MSI	WT	ND	ND
P-0007600-T01-IM5	MSKCC	Female	Rectum	Adenocarcinoma	4	50	MSS	WT	ND	ND
P-0007602-T01-IM5	MSKCC	Male	Proximal	Adenocarcinoma	4	65	ND	WT	ND	ND
P-0007631-T01-IM5	MSKCC	Female	Distal	Adenocarcinoma	4	43	MSS	WT	ND	ND
P-0007632-T01-IM5	MSKCC	Female	Proximal	Adenocarcinoma	4	68	ND	WT	ND	ND
P-0007637-T01-IM5	MSKCC	Male	Rectum	Adenocarcinoma	2	49	MSS	WT	ND	ND
P-0007645-T01-IM5	MSKCC	Male	Rectum	Adenocarcinoma	4	84	MSS	WT	ND	ND
P-0007654-T01-IM5	MSKCC	Male	Rectum	Adenocarcinoma	3	49	MSS	WT	ND	ND
P-0007657-T01-IM5	MSKCC	Female	Rectum	Adenocarcinoma	2	42	ND	WT	ND	ND
P-0007664-T01-IM5	MSKCC	Male	Rectum	Adenocarcinoma	4	48	MSS	WT	ND	ND
P-0007669-T01-IM5	MSKCC	Female	Proximal	Adenocarcinoma	1	38	MSS	WT	ND	ND
P-0007676-T01-IM5	MSKCC	Female	Distal	Adenocarcinoma	4	54	ND	WT	ND	ND
P-0007683-T01-IM5	MSKCC	Male	Proximal	Adenocarcinoma	4	54	MSS	WT	ND	ND
P-0007686-T01-IM5	MSKCC	Male	Distal	Adenocarcinoma	3	32	MSS	WT	ND	ND
P-0007688-T01-IM5	MSKCC	Female	Proximal	Adenocarcinoma	2	81	MSI	WT	ND	ND
P-0007691-T01-IM5	MSKCC	Female	Distal	Adenocarcinoma	3	44	MSS	WT	ND	ND
P-0007698-T01-IM5	MSKCC	Female	Proximal	Adenocarcinoma	4	57	MSS	IDH1R132C	ND	ND
P-0007739-T01-IM5	MSKCC	Female	Distal	Adenocarcinoma	4	33	MSI	WT	ND	ND
P-0007740-T01-IM5	MSKCC	Female	Distal	Adenocarcinoma	4	40	MSS	WT	ND	ND
P-0007746-T01-IM5	MSKCC	Female	Rectum	Adenocarcinoma	1	65	MSI	WT	ND	ND
P-0007771-T01-IM5	MSKCC	Female	Rectum	Adenocarcinoma	4	48	ND	WT	ND	ND
P-0007774-T01-IM5	MSKCC	Male	Distal	Adenocarcinoma	3	73	ND	WT	ND	ND
P-0007781-T01-IM5	MSKCC	Male	Distal	Adenocarcinoma	3	60	ND	WT	ND	ND
P-0007793-T01-IM5	MSKCC	Male	Distal	Adenocarcinoma	4	64	ND	WT	ND	ND
P-0007804-T01-IM5	MSKCC	Male	Proximal	Adenocarcinoma	4	48	MSS	WT	ND	ND
P-0007809-T01-IM5	MSKCC	Male	ND	Adenocarcinoma	4	70	ND	WT	ND	ND
P-0007831-T01-IM5	MSKCC	Female	Proximal	Adenocarcinoma	2	67	MSI	WT	ND	ND
P-0007836-T01-IM5	MSKCC	Female	Distal	Adenocarcinoma	3	68	MSI	WT	ND	ND
P-0007843-T01-IM5	MSKCC	Male	Proximal	Adenocarcinoma	3	31	MSI	WT	ND	ND
P-0007860-T01-IM5	MSKCC	Male	Proximal	Adenocarcinoma	4	55	ND	WT	ND	ND
P-0007863-T01-IM5	MSKCC	Male	Distal	Adenocarcinoma	4	34	MSS	WT	ND	ND
P-0007866-T01-IM5	MSKCC	Male	Rectum	Adenocarcinoma	4	69	MSS	WT	ND	ND
P-0007868-T01-IM5	MSKCC	Male	Rectum	Adenocarcinoma	1	54	ND	WT	ND	ND
P-0007869-T01-IM5	MSKCC	Female	Rectum	Adenocarcinoma	2	49	MSS	WT	ND	ND
P-0007882-T01-IM5	MSKCC	Male	Proximal	Adenocarcinoma	3	79	MSI	WT	ND	ND
P-0007883-T01-IM5	MSKCC	Female	Distal	Adenocarcinoma	3	42	MSS	WT	ND	ND
P-0007887-T01-IM5	MSKCC	Male	Distal	Adenocarcinoma	4	58	MSS	WT	ND	ND
P-0007889-T01-IM5	MSKCC	Male	Distal	Adenocarcinoma	4	48	ND	WT	ND	ND
P-0007893-T01-IM5	MSKCC	Male	Distal	Adenocarcinoma	4	63	ND	WT	ND	ND
P-0007909-T01-IM5	MSKCC	Male	Rectum	Adenocarcinoma	4	61	ND	WT	ND	ND
P-0007912-T01-IM5	MSKCC	Female	Distal	Adenocarcinoma	4	43	MSS	WT	ND	ND
P-0007929-T01-IM5	MSKCC	Male	Distal	Adenocarcinoma	4	59	ND	WT	ND	ND
P-0007931-T01-IM5	MSKCC	Male	Distal	Adenocarcinoma	4	42	MSI	WT	ND	ND
P-0007975-T01-IM5	MSKCC	Male	Rectum	Adenocarcinoma	3	71	MSS	WT	ND	ND
P-0007979-T01-IM5	MSKCC	Male	Rectum	Adenocarcinoma	4	56	MSS	WT	ND	ND
P-0007990-T01-IM5	MSKCC	Male	Proximal	Adenocarcinoma	4	33	ND	WT	ND	ND
P-0007996-T01-IM5	MSKCC	Female	Rectum	Adenocarcinoma	1	51	ND	WT	ND	ND
P-0007997-T01-IM5	MSKCC	Female	Proximal	Adenocarcinoma	3	56	MSI	WT	ND	ND
P-0007998-T01-IM5	MSKCC	Male	Proximal	Adenocarcinoma	3	67	MSS	WT	ND	ND
P-0007999-T01-IM5	MSKCC	Female	Proximal	Adenocarcinoma	3	65	ND	WT	ND	ND
P-0008019-T01-IM5	MSKCC	Male	Distal	Adenocarcinoma	3	32	MSS	WT	ND	ND
P-0008022-T02-IM5	MSKCC	Male	Proximal	Adenocarcinoma	4	50	MSS	WT	ND	ND
P-0008031-T01-IM5	MSKCC	Male	Rectum	Adenocarcinoma	4	43	MSS	WT	ND	ND
P-0008042-T01-IM5	MSKCC	Male	Distal	Adenocarcinoma	4	42	MSS	WT	ND	ND
P-0008059-T01-IM5	MSKCC	Male	Distal	Adenocarcinoma	4	58	ND	WT	ND	ND
P-0008063-T01-IM5	MSKCC	Male	Proximal	Adenocarcinoma	4	40	MSS	WT	ND	ND
P-0008068-T01-IM5	MSKCC	Female	Rectum	Adenocarcinoma	4	43	MSS	WT	ND	ND
P-0008075-T01-IM5	MSKCC	Female	Distal	Adenocarcinoma	4	29	MSS	WT	ND	ND
P-0008079-T01-IM5	MSKCC	Male	Distal	Adenocarcinoma	3	59	MSS	WT	ND	ND
P-0008083-T01-IM5	MSKCC	Male	Proximal	Adenocarcinoma	4	64	ND	WT	ND	ND
P-0008094-T01-IM5	MSKCC	Male	Distal	Adenocarcinoma	4	57	MSS	WT	ND	ND
P-0008095-T01-IM5	MSKCC	Female	Rectum	Adenocarcinoma	2	74	ND	WT	ND	ND
P-0008128-T01-IM5	MSKCC	Male	Distal	Adenocarcinoma	4	59	MSS	WT	ND	ND
P-0008133-T01-IM5	MSKCC	Male	Proximal	Adenocarcinoma	4	55	ND	WT	ND	ND
P-0008141-T01-IM5	MSKCC	Female	Rectum	Adenocarcinoma	2	50	MSS	WT	ND	ND
P-0008159-T01-IM5	MSKCC	Female	Rectum	Adenocarcinoma	4	57	MSS	WT	ND	ND
P-0008167-T01-IM5	MSKCC	Male	Distal	Adenocarcinoma	1	61	ND	WT	ND	ND
P-0008173-T01-IM5	MSKCC	Male	Rectum	Adenocarcinoma	3	60	MSS	WT	ND	ND
P-0008180-T01-IM5	MSKCC	Male	Proximal	Adenocarcinoma	2	63	MSI	WT	ND	ND
P-0008226-T02-IM5	MSKCC	Male	Rectum	Adenocarcinoma	3	27	MSI	WT	ND	ND
P-0008259-T01-IM5	MSKCC	Female	Rectum	Adenocarcinoma	4	54	MSS	WT	ND	ND
P-0008267-T01-IM5	MSKCC	Female	Rectum	Adenocarcinoma	4	40	MSS	WT	ND	ND
P-0008283-T01-IM5	MSKCC	Male	Distal	Adenocarcinoma	4	39	MSS	WT	ND	ND
P-0008288-T01-IM5	MSKCC	Male	Rectum	Adenocarcinoma	4	53	MSS	WT	ND	ND
P-0008308-T01-IM5	MSKCC	Male	Rectum	Adenocarcinoma	4	56	ND	WT	ND	ND
P-0008317-T01-IM5	MSKCC	Male	Rectum	Adenocarcinoma	3	33	MSI	WT	ND	ND
P-0008321-T01-IM5	MSKCC	Male	Distal	Adenocarcinoma	4	53	MSS	WT	ND	ND
P-0008343-T01-IM5	MSKCC	Female	Distal	Adenocarcinoma	4	59	ND	WT	ND	ND
P-0008350-T02-IM5	MSKCC	Female	Proximal	Adenocarcinoma	3	59	ND	WT	ND	ND
P-0008357-T01-IM5	MSKCC	Male	Rectum	Adenocarcinoma	2	50	ND	WT	ND	ND
P-0008377-T01-IM5	MSKCC	Male	Proximal	Adenocarcinoma	4	51	MSS	WT	ND	ND
P-0008396-T01-IM5	MSKCC	Male	Distal	Adenocarcinoma	4	71	ND	WT	ND	ND
P-0008429-T01-IM5	MSKCC	Male	Distal	Adenocarcinoma	4	61	MSS	WT	ND	ND
P-0008467-T01-IM5	MSKCC	Female	Distal	Adenocarcinoma	4	43	ND	WT	ND	ND
P-0008483-T01-IM5	MSKCC	Female	Rectum	Adenocarcinoma	4	54	MSS	WT	ND	ND
P-0008521-T01-IM5	MSKCC	Female	Rectum	Adenocarcinoma	3	63	MSS	WT	ND	ND
P-0008529-T01-IM5	MSKCC	Female	Proximal	Adenocarcinoma	4	50	ND	WT	ND	ND
P-0008534-T01-IM5	MSKCC	Male	Rectum	Adenocarcinoma	4	37	MSS	WT	ND	ND
P-0008540-T01-IM5	MSKCC	Female	ND	Adenocarcinoma	4	75	ND	WT	ND	ND
P-0008541-T01-IM5	MSKCC	Male	Rectum	Adenocarcinoma	3	39	MSS	WT	ND	ND
P-0008551-T01-IM5	MSKCC	Male	Distal	Adenocarcinoma	4	59	MSS	WT	ND	ND
P-0008565-T01-IM5	MSKCC	Female	Rectum	Adenocarcinoma	4	59	MSS	WT	ND	ND
P-0008579-T01-IM5	MSKCC	Female	Rectum	Adenocarcinoma	4	74	MSS	WT	ND	ND
P-0008582-T01-IM5	MSKCC	Female	Proximal	Adenocarcinoma	4	56	MSS	WT	ND	ND
P-0008583-T01-IM5	MSKCC	Female	Distal	Adenocarcinoma	4	43	MSS	WT	ND	ND
P-0008584-T01-IM5	MSKCC	Male	Distal	Adenocarcinoma	4	63	ND	WT	ND	ND
P-0008588-T01-IM5	MSKCC	Female	Rectum	Adenocarcinoma	4	68	ND	WT	ND	ND
P-0008590-T01-IM5	MSKCC	Female	Proximal	Adenocarcinoma	4	55	MSS	WT	ND	ND
P-0008594-T01-IM5	MSKCC	Female	Distal	Adenocarcinoma	4	54	MSS	WT	ND	ND
P-0008600-T01-IM5	MSKCC	Female	Distal	Adenocarcinoma	1	50	MSS	WT	ND	ND
P-0008651-T01-IM5	MSKCC	Female	Proximal	Adenocarcinoma	3	52	MSS	WT	ND	ND
P-0008652-T01-IM5	MSKCC	Female	Rectum	Adenocarcinoma	3	48	MSS	WT	ND	ND
P-0008662-T01-IM5	MSKCC	Female	Rectum	Adenocarcinoma	2	67	ND	WT	ND	ND
P-0008671-T01-IM5	MSKCC	Male	Rectum	Adenocarcinoma	2	51	ND	WT	ND	ND
P-0008683-T01-IM5	MSKCC	Female	Distal	Adenocarcinoma	4	66	MSS	WT	ND	ND
P-0008690-T01-IM5	MSKCC	Male	Proximal	Adenocarcinoma	3	67	MSS	WT	ND	ND
P-0008721-T01-IM5	MSKCC	Female	Proximal	Adenocarcinoma	4	74	MSI	WT	ND	ND
P-0008724-T01-IM5	MSKCC	Male	Proximal	Adenocarcinoma	4	87	ND	WT	ND	ND
P-0008727-T01-IM5	MSKCC	Female	Rectum	Adenocarcinoma	4	59	ND	WT	ND	ND
P-0008729-T01-IM5	MSKCC	Male	Proximal	Adenocarcinoma	2	78	MSI	WT	ND	ND
P-0008735-T01-IM5	MSKCC	Female	Proximal	Adenocarcinoma	4	61	ND	WT	ND	ND
P-0008745-T01-IM5	MSKCC	Female	Proximal	Adenocarcinoma	2	85	MSI	WT	ND	ND
P-0008746-T01-IM5	MSKCC	Female	Proximal	Adenocarcinoma	2	67	MSI	WT	ND	ND
P-0008747-T01-IM5	MSKCC	Female	Proximal	Adenocarcinoma	4	69	MSS	WT	ND	ND
P-0008753-T01-IM5	MSKCC	Male	Distal	Adenocarcinoma	3	60	MSS	WT	ND	ND
P-0008782-T01-IM5	MSKCC	Female	Rectum	Adenocarcinoma	3	62	MSS	WT	ND	ND
P-0008819-T01-IM5	MSKCC	Male	Rectum	Adenocarcinoma	4	64	MSS	WT	ND	ND
P-0008841-T01-IM5	MSKCC	Female	Rectum	Adenocarcinoma	4	67	MSS	WT	ND	ND
P-0008853-T01-IM5	MSKCC	Male	Distal	Adenocarcinoma	3	63	MSS	WT	ND	ND
P-0008868-T01-IM5	MSKCC	Female	Proximal	Adenocarcinoma	4	70	MSS	WT	ND	ND
P-0008875-T01-IM5	MSKCC	Male	Proximal	Adenocarcinoma	3	75	ND	WT	ND	ND
P-0008913-T01-IM5	MSKCC	Male	Distal	Adenocarcinoma	2	66	MSS	WT	ND	ND
P-0008941-T01-IM5	MSKCC	Male	Rectum	Adenocarcinoma	1	69	MSS	WT	ND	ND
P-0009000-T01-IM5	MSKCC	Male	Rectum	Adenocarcinoma	4	62	ND	WT	ND	ND
P-0009012-T01-IM5	MSKCC	Male	Rectum	Adenocarcinoma	3	72	ND	WT	ND	ND
P-0009013-T02-IM5	MSKCC	Male	Rectum	Adenocarcinoma	3	42	ND	WT	ND	ND
P-0009016-T01-IM5	MSKCC	Female	Proximal	Adenocarcinoma	4	39	ND	WT	ND	ND
P-0009053-T01-IM5	MSKCC	Female	Rectum	Adenocarcinoma	4	69	MSS	WT	ND	ND
P-0009058-T01-IM5	MSKCC	Female	Distal	Adenocarcinoma	4	51	MSS	WT	ND	ND
P-0009059-T01-IM5	MSKCC	Female	Proximal	Adenocarcinoma	4	39	MSS	WT	ND	ND
[truncated: 343 more rows]

## Sheet: Table S4
Table S4. Association between overall survival and molecular and clinicopathological variables in CRCs. Mixed-effects Cox model used: Overall Survival (months) as the outcome variable; IDH mutation, sex, tumour stage, age of diagnosis and tumour location (relative to proximal colon) as fixed effects variables; and study as a random effect variable.
Variable	Hazard Ratio	95% CI	P
IDH mutation	1.46	0.73 - 2.92	0.29
MSI	0.81	0.67 - 0.98	0.03
Sex (Male)	0.98	0.87 - 1.11	0.75
Stage at Diagnosis	2.02	1.86 - 2.20	<2x10-16
Age at Diagnosis	1.02	1.01 - 1.02	2.2x10-10
Location (Distal)	0.71	0.62 - 0.82	1.45x10-6
Location (Rectum)	0.82	0.69 - 0.82	0.02

## Sheet: Table S5
Table S5. DMPs in IDH1R132C Caco-2 cells. A list of the significantly (PFDR<0.05) differentially methylated probes (DMPs) in Caco-2 cells wth an IDH1R132C mutation. Included are the probe locations, annotations, log2 fold-change (log2FC), P and PFDR for each DMP.
Chromosome	Position (hg19)	Strand	Name	Annotation	log2FC	AveExpr	t	P	PFDR
chr7	4778881	+	cg03461110	None	8.26737	0.335992	39.2446	1.83e-11	8.27e-06
chr1	154151684	-	cg07743451	North_Shelf	5.51684	-0.594954	32.4541	1.02e-10	8.27e-06
chr1	58935390	+	cg08861617	None	-5.43189	-2.07708	-35.0442	5.1e-11	8.27e-06
chr10	29358074	+	cg11009695	None	6.19925	-1.91454	32.5526	9.94e-11	8.27e-06
chr8	134388008	+	cg11169343	None	5.3059	-0.431473	33.0635	8.63e-11	8.27e-06
chr19	45093792	-	cg11948198	None	6.64026	-2.06722	33.4086	7.86e-11	8.27e-06
chr13	42803600	+	cg19307180	None	5.44574	2.11644	35.9351	4.07e-11	8.27e-06
chr7	4779225	-	cg22581896	None	7.80451	3.00177	34.5413	6.02e-11	8.27e-06
chr6	32825360	+	cg26811065	South_Shelf	5.72345	3.11068	33.5958	7.47e-11	8.27e-06
chr13	79968174	+	cg04132263	None	6.14886	2.79533	30.2018	1.95e-10	8.94e-06
chr14	91828035	-	cg04784321	None	4.61549	3.23619	28.0676	3.78e-10	8.94e-06
chr16	78274575	-	cg05475027	None	5.95888	-1.19432	28.6007	3.19e-10	8.94e-06
chr5	16863343	-	cg06949127	None	5.32671	2.37398	27.8	4.12e-10	8.94e-06
chr6	168333191	+	cg06981880	None	4.63778	2.27724	29.9834	2.09e-10	8.94e-06
chr11	1320546	+	cg07546654	South_Shelf	6.12219	-0.423802	31.1145	1.49e-10	8.94e-06
chr3	70906307	-	cg08136113	None	4.95692	-1.1457	27.9437	3.93e-10	8.94e-06
chr21	46830529	-	cg08186708	None	4.74565	3.20708	30.5162	1.78e-10	8.94e-06
chr3	196481615	+	cg12930392	None	5.10387	-2.90327	29.4258	2.47e-10	8.94e-06
chr12	51925684	+	cg12974223	None	4.07658	-1.20866	28.1428	3.69e-10	8.94e-06
chr12	46917741	+	cg14276478	None	5.79596	-1.07266	28.2295	3.59e-10	8.94e-06
chr9	97545514	-	cg14326009	None	6.31486	-0.395453	28.3272	3.56e-10	8.94e-06
chr12	117486164	+	cg15000222	South_Shore	4.53828	-1.19895	29.2768	2.59e-10	8.94e-06
chr6	138266379	+	cg16174869	None	4.62707	3.21027	28.7119	3.08e-10	8.94e-06
chr9	132039620	-	cg17203794	None	4.85208	1.98683	29.3224	2.55e-10	8.94e-06
chr6	168333218	+	cg17711787	None	4.15533	2.21502	27.8199	4.09e-10	8.94e-06
chr2	235277703	-	cg17799040	None	5.62552	-0.466211	30.4477	1.82e-10	8.94e-06
chr2	139252355	-	cg19918281	None	5.85216	-1.36522	30.073	2.03e-10	8.94e-06
chr2	160997048	+	cg21184428	None	-4.3379	-3.16548	-27.5822	4.42e-10	8.94e-06
chr8	131510226	+	cg21226628	None	4.80325	-0.203912	27.5009	4.54e-10	8.94e-06
chr13	60275654	-	cg21788587	None	5.73566	0.0191695	27.529	4.5e-10	8.94e-06
chr11	85904650	-	cg21902807	None	5.10022	2.41302	27.5047	4.54e-10	8.94e-06
chr1	154943349	+	cg22018051	North_Shelf	5.74364	-1.94318	29.5838	2.35e-10	8.94e-06
chr11	1320497	+	cg23240927	South_Shelf	5.39546	-0.226121	28.8977	2.91e-10	8.94e-06
chr10	73398000	-	cg24239518	None	4.50175	-2.78439	29.0551	2.77e-10	8.94e-06
chr6	11586961	+	cg25213677	None	4.65795	2.38027	27.6961	4.26e-10	8.94e-06
chr5	138204881	+	cg25793399	None	5.42103	-0.263971	29.7063	2.27e-10	8.94e-06
chr6	131291248	-	cg26195291	None	5.05751	2.97609	29.2421	2.61e-10	8.94e-06
chr15	96666138	-	cg01701183	None	3.85984	-1.29851	27.226	4.97e-10	9.06e-06
chr2	33062109	+	cg05733801	None	4.38263	2.41381	27.1922	5.03e-10	9.06e-06
chr11	5497317	-	cg16372767	None	4.5221	-2.57185	27.1373	5.12e-10	9.06e-06
chr17	15555115	+	cg17628867	None	4.32208	-2.26499	27.1514	5.1e-10	9.06e-06
chr3	149111309	-	cg21340628	None	5.96496	0.605778	27.1171	5.22e-10	9.06e-06
chr10	29311592	+	cg11756374	None	4.84383	2.60588	26.8717	5.59e-10	9.14e-06
chr13	79968324	-	cg16969872	None	4.71669	3.51846	26.9031	5.54e-10	9.14e-06
chr11	78089098	-	cg18646301	None	4.07747	2.67737	26.8447	5.65e-10	9.14e-06
chr10	121173082	-	cg00494000	None	4.32549	-0.00870741	26.4965	6.35e-10	9.54e-06
chr3	170763375	+	cg02785578	None	5.62103	-1.06981	26.5872	6.16e-10	9.54e-06
chr6	138132664	-	cg11125851	None	5.13498	-1.09862	26.4808	6.38e-10	9.54e-06
chr22	21934101	+	cg25330919	None	4.38564	2.94973	26.4648	6.42e-10	9.54e-06
chr1	8484417	+	cg00120948	South_Shore	5.21179	-2.04519	24.8228	1.14e-09	9.57e-06
chr12	116823632	-	cg00145289	None	4.42699	2.43325	25.4814	9.02e-10	9.57e-06
chr16	82673506	+	cg01090433	None	4.0732	0.0531648	24.8488	1.13e-09	9.57e-06
chr1	94310029	+	cg04124858	North_Shore	5.30772	-0.618516	24.8933	1.11e-09	9.57e-06
chr15	62375333	-	cg04189842	None	-3.90217	-2.8796	-26.0707	7.34e-10	9.57e-06
chr14	75701369	+	cg04196395	None	4.13392	-1.87921	24.8855	1.12e-09	9.57e-06
chr19	16787345	+	cg05398335	None	4.45754	-0.600724	25.3658	9.39e-10	9.57e-06
chr1	8230043	-	cg05527581	None	4.89517	-2.12885	25.8019	8.06e-10	9.57e-06
chr6	138130273	+	cg05849084	None	4.42895	2.41727	25.4006	9.28e-10	9.57e-06
chr3	138118908	+	cg06676095	None	4.3536	-0.84465	24.7887	1.15e-09	9.57e-06
chr19	33894605	+	cg07380501	South_Shore	5.1823	-2.255	25.9213	7.73e-10	9.57e-06
chr9	14315134	-	cg07424061	CpG_Island	-6.04209	-4.58721	-25.1865	1.07e-09	9.57e-06
chr14	34532900	+	cg08905148	South_Shelf	4.264	2.02752	24.7606	1.17e-09	9.57e-06
chr19	19143421	-	cg09074991	North_Shore	4.01183	2.26998	24.9668	1.08e-09	9.57e-06
chr20	24998200	+	cg09235357	None	3.94597	-2.18259	25.6019	8.64e-10	9.57e-06
chr11	85904644	-	cg09295164	None	6.23163	2.90795	25.7366	8.86e-10	9.57e-06
chr18	8959911	+	cg09635617	None	4.66503	-2.94842	25.5844	8.7e-10	9.57e-06
chr15	37350381	+	cg10451116	None	4.07607	2.32464	25.2877	9.66e-10	9.57e-06
chr11	60932666	+	cg11643872	South_Shelf	4.64184	1.1566	26.2905	6.81e-10	9.57e-06
chr16	4998148	+	cg12511580	None	4.65619	-1.3507	25.7427	8.23e-10	9.57e-06
chr6	3422269	+	cg12659926	None	3.9155	0.857881	26.0939	7.28e-10	9.57e-06
chr10	29395076	-	cg13346872	None	4.0801	2.5087	25.7985	8.07e-10	9.57e-06
chr20	46068006	-	cg13859370	None	4.40279	0.125292	24.9433	1.09e-09	9.57e-06
chr18	8479395	-	cg14168520	None	3.83224	2.34146	24.9454	1.09e-09	9.57e-06
chr18	68101304	+	cg15225160	South_Shelf	4.10828	-2.60481	25.0798	1.04e-09	9.57e-06
chr9	112269892	+	cg15931689	None	4.07556	-2.02966	25.7065	8.33e-10	9.57e-06
chr12	94280613	+	cg16247152	None	4.81025	-0.323239	26.091	7.29e-10	9.57e-06
chr6	47202254	+	cg18015809	None	4.07692	2.7919	24.756	1.17e-09	9.57e-06
chr7	93534024	-	cg18265665	None	4.13675	-1.67139	24.8679	1.12e-09	9.57e-06
chr20	46067411	+	cg19777557	None	3.88696	3.25964	24.8644	1.12e-09	9.57e-06
chr1	201438018	+	cg20771670	CpG_Island	-4.09163	-4.63008	-26.2422	6.92e-10	9.57e-06
chr17	80847546	+	cg21156912	None	6.57494	-1.58242	25.4893	1e-09	9.57e-06
chr15	101991580	-	cg21230427	None	4.44729	2.59738	24.8697	1.12e-09	9.57e-06
chr2	127783168	+	cg22830113	CpG_Island	4.05833	3.77726	26.3031	6.78e-10	9.57e-06
chr14	105144033	+	cg24015081	North_Shore	3.72523	-1.40534	25.8068	8.05e-10	9.57e-06
chr3	161138842	+	cg25232786	None	4.22416	-1.62997	25.2151	9.91e-10	9.57e-06
chr8	134388022	+	cg26219092	None	4.42232	-1.19658	25.2997	9.62e-10	9.57e-06
chr2	139233103	-	cg27191786	None	4.96749	2.58552	25.641	8.53e-10	9.57e-06
chr1	43206037	+	cg27507254	South_Shore	4.38327	0.0317956	25.3058	9.6e-10	9.57e-06
chr1	29214792	-	cg27527371	South_Shore	4.41053	-1.305	25.4331	9.17e-10	9.57e-06
chr16	78274468	+	cg01125152	None	5.19015	-0.199625	24.6016	1.24e-09	9.68e-06
chr7	83081175	-	cg01983393	None	4.3726	1.81507	24.5413	1.26e-09	9.68e-06
chr2	235372807	+	cg04280772	None	4.72353	3.29774	24.5797	1.25e-09	9.68e-06
chr2	201994067	-	cg04843710	None	3.71723	-1.07772	24.4706	1.3e-09	9.68e-06
chr10	29228804	-	cg07028733	None	6.15996	-3.15621	24.7166	1.3e-09	9.68e-06
chr17	72759282	-	cg09978353	None	4.4235	3.56893	24.6825	1.2e-09	9.68e-06
chr11	5402881	-	cg13978217	None	3.9225	-1.97778	24.5824	1.24e-09	9.68e-06
chr13	79968216	-	cg19211853	None	4.54233	1.93737	24.4325	1.32e-09	9.68e-06
chr14	23322800	+	cg19611068	None	5.61914	-1.61854	24.5384	1.31e-09	9.68e-06
chr18	58344078	+	cg22698065	None	-3.68618	-3.85013	-24.4454	1.31e-09	9.68e-06
chr8	48290343	+	cg19983500	None	5.60981	0.634691	24.4561	1.35e-09	9.86e-06
chr18	29171662	+	cg22872729	None	5.57615	-0.384843	24.4119	1.37e-09	9.9e-06
chr1	118550764	-	cg04933145	None	-4.27288	-3.36792	-24.0029	1.54e-09	9.95e-06
chr15	52432217	+	cg05537634	None	4.36926	-2.21437	24.2146	1.43e-09	9.95e-06
chr16	70720079	+	cg08573648	CpG_Island	4.2037	-3.59038	24.1166	1.48e-09	9.95e-06
chr10	29228916	+	cg08834350	None	5.63697	-2.61233	24.1048	1.56e-09	9.95e-06
chr11	5422596	-	cg09862324	None	3.78086	-2.3002	23.9838	1.55e-09	9.95e-06
chr12	49319453	+	cg15147435	CpG_Island	3.73315	-3.05538	24.1338	1.47e-09	9.95e-06
chr15	102068632	+	cg16103421	None	3.7271	-1.67156	24.0458	1.52e-09	9.95e-06
chr1	116524390	+	cg16619764	None	3.53085	-2.15896	24.0826	1.5e-09	9.95e-06
chr10	24721829	-	cg19584551	None	3.75832	-3.52053	24.0767	1.5e-09	9.95e-06
chr20	10692225	-	cg21368930	None	4.02646	-1.10235	24.0904	1.49e-09	9.95e-06
chr19	8067591	+	cg21621865	None	3.93568	1.2767	24.0392	1.52e-09	9.95e-06
chr6	131017503	-	cg23637803	None	-4.04389	-3.87754	-24.1813	1.44e-09	9.95e-06
chr21	45032086	-	cg27151034	None	4.82188	1.45048	24.236	1.41e-09	9.95e-06
chr9	14315886	-	cg09857158	South_Shore	-5.8844	-4.70436	-24.1139	1.59e-09	9.99e-06
chr5	95260542	+	cg11898659	None	4.51272	-0.156878	23.9254	1.59e-09	9.99e-06
chr4	137829844	+	cg00916432	None	5.37802	-0.138074	23.8137	1.7e-09	1.02e-05
chr12	93813562	-	cg09216437	None	3.99487	-2.7821	23.8156	1.65e-09	1.02e-05
chr7	137655537	-	cg11376472	None	3.75728	2.89621	23.7633	1.69e-09	1.02e-05
chr14	65764691	-	cg12448102	None	4.42019	-0.591301	23.8242	1.65e-09	1.02e-05
chr1	16118684	-	cg24674501	None	5.02754	-0.352653	23.7932	1.67e-09	1.02e-05
chr9	6214616	-	cg25330248	None	-3.79883	-2.80568	-23.747	1.7e-09	1.02e-05
chr1	162333354	-	cg09584785	North_Shelf	4.51767	3.17106	23.6283	1.78e-09	1.04e-05
chr18	52551468	+	cg15940588	None	-4.52089	-3.16444	-23.6431	1.77e-09	1.04e-05
chr20	22672807	+	cg02372048	None	3.69263	2.71272	23.5745	1.81e-09	1.05e-05
chr20	43990103	-	cg07306426	North_Shore	3.88577	-1.56835	23.5886	1.8e-09	1.05e-05
chr17	27882988	+	cg26455741	None	4.32453	-1.56712	23.5185	1.85e-09	1.06e-05
chr3	171921695	+	cg13315923	None	4.8219	2.28076	23.4627	1.89e-09	1.07e-05
chr12	52366739	-	cg25841380	None	4.24503	-0.363153	23.4537	1.9e-09	1.07e-05
chr2	206596341	+	cg08373252	None	3.92389	-2.13569	23.354	1.97e-09	1.1e-05
chr12	52348879	+	cg01517968	South_Shelf	4.71087	-2.52763	23.2955	2.02e-09	1.12e-05
chr14	51279141	+	cg15233651	None	5.74407	-1.31667	23.4584	2.04e-09	1.12e-05
chr10	3930603	-	cg26489737	None	3.89451	-1.18647	23.2759	2.03e-09	1.12e-05
chr11	75040103	-	cg07432573	None	3.65971	-0.890046	23.2113	2.08e-09	1.13e-05
chr18	44099340	+	cg18220799	None	-4.78337	-3.92647	-23.1879	2.1e-09	1.13e-05
chr1	218537543	+	cg25132662	None	4.38366	2.29535	23.1819	2.11e-09	1.13e-05
chr8	59763635	+	cg03208041	None	5.43901	0.366517	23.1732	2.22e-09	1.15e-05
chr7	51418229	-	cg15691001	None	3.28296	3.64213	23.1093	2.17e-09	1.15e-05
chr22	40600549	+	cg17716500	None	3.96866	3.34463	23.0332	2.23e-09	1.15e-05
chr5	16758252	-	cg18897455	None	4.83836	2.0863	23.0815	2.19e-09	1.15e-05
chr14	65289947	+	cg19694418	None	3.90396	-2.02121	23.0415	2.22e-09	1.15e-05
chr6	64158301	-	cg02990436	None	3.68325	-2.0123	22.9925	2.27e-09	1.16e-05
chr14	23322844	+	cg03150889	None	3.49529	-2.33294	22.6202	2.62e-09	1.16e-05
chr1	162331801	-	cg03268699	None	3.41924	0.888927	22.732	2.51e-09	1.16e-05
chr8	37414012	+	cg05093326	None	5.49867	-0.506268	22.8543	2.55e-09	1.16e-05
chr3	186463943	-	cg05651496	None	3.7746	-0.332164	22.9315	2.32e-09	1.16e-05
chr17	7668735	+	cg06612891	North_Shelf	-3.90348	1.33231	-22.9588	2.3e-09	1.16e-05
chr12	122214231	-	cg07197016	None	3.37579	-0.329287	22.7095	2.53e-09	1.16e-05
chr4	169392139	+	cg10599688	None	5.01743	1.56287	22.6918	2.59e-09	1.16e-05
chr6	138881984	-	cg11585264	None	4.64006	-0.569469	22.8152	2.43e-09	1.16e-05
chr11	31833731	-	cg11897577	CpG_Island	3.83783	-1.38468	22.869	2.38e-09	1.16e-05
chr19	41678313	+	cg12749057	None	4.3243	1.70789	22.8331	2.41e-09	1.16e-05
chr1	236997102	+	cg13081066	None	3.72549	1.70543	22.789	2.45e-09	1.16e-05
chr19	48123175	-	cg14226683	None	4.09634	-2.63085	22.5932	2.65e-09	1.16e-05
chr5	34756889	+	cg16067773	None	3.6029	2.56739	22.9026	2.35e-09	1.16e-05
chr2	102380604	+	cg17122582	None	5.00468	2.33837	22.7233	2.55e-09	1.16e-05
chr5	16894783	+	cg17323028	None	5.3623	-1.70306	22.7535	2.62e-09	1.16e-05
chr13	99136580	-	cg19300307	None	4.15533	1.0877	22.797	2.45e-09	1.16e-05
chr21	46738842	-	cg20432367	None	4.39467	-1.72911	22.8323	2.41e-09	1.16e-05
chr19	46559921	+	cg22233757	None	-3.96182	1.25161	-22.6172	2.63e-09	1.16e-05
chr8	144822917	+	cg22457769	South_Shore	3.42005	3.53905	22.6829	2.56e-09	1.16e-05
chr4	175373000	+	cg25560518	None	3.6197	1.35322	22.7193	2.52e-09	1.16e-05
chr3	97982830	-	cg25825391	None	4.5596	0.0642414	22.7838	2.46e-09	1.16e-05
chr9	26975925	+	cg26433232	None	-5.23004	-3.89414	-22.8664	2.47e-09	1.16e-05
chr4	120061211	+	cg26689203	None	4.90481	0.339054	22.9132	2.34e-09	1.16e-05
chr3	194208441	-	cg27290624	CpG_Island	-4.69249	-4.85971	-22.6925	2.55e-09	1.16e-05
chr16	1122047	+	cg03382370	North_Shore	3.68365	3.14806	22.518	2.73e-09	1.17e-05
chr3	186464151	+	cg06096208	None	4.63594	-0.648035	22.3948	2.87e-09	1.17e-05
chr11	1320634	+	cg09566995	South_Shelf	4.86299	-0.0805184	22.3804	2.9e-09	1.17e-05
chr19	37889809	-	cg14253813	None	-3.49822	-2.74151	-22.4612	2.8e-09	1.17e-05
chr15	83734356	-	cg15318143	North_Shore	3.21054	-1.5903	22.3965	2.87e-09	1.17e-05
chr1	101577815	-	cg17625218	None	4.23677	2.81775	22.3752	2.89e-09	1.17e-05
chr19	19575312	+	cg19007650	None	3.93522	-0.419302	22.3764	2.89e-09	1.17e-05
chr12	104693930	-	cg19722698	North_Shelf	4.53924	0.49221	22.4428	2.82e-09	1.17e-05
chr1	8611966	-	cg20416874	None	3.82002	2.2007	22.4558	2.8e-09	1.17e-05
chr1	16091218	-	cg22085625	None	4.29122	-1.70273	22.4306	2.83e-09	1.17e-05
chr2	260907	+	cg22363614	North_Shelf	4.63721	-0.798391	22.4647	2.79e-09	1.17e-05
chr19	35494294	-	cg25450266	South_Shelf	6.17925	1.91946	22.7188	2.88e-09	1.17e-05
chr8	13295112	-	cg26125690	None	-3.45962	-3.74645	-22.4987	2.75e-09	1.17e-05
chr19	41120906	-	cg26441372	South_Shore	3.58254	-2.91618	22.3837	2.88e-09	1.17e-05
chr15	70432922	-	cg02383175	None	4.08607	-0.995165	22.211	3.09e-09	1.19e-05
chr16	67430454	-	cg05413199	South_Shore	3.57931	-1.72794	22.2414	3.05e-09	1.19e-05
chr20	52767511	+	cg06750250	None	3.43388	2.35541	22.1785	3.13e-09	1.19e-05
chr1	117525176	-	cg08760633	None	4.5293	-0.0290178	22.2823	3e-09	1.19e-05
chr18	19560793	+	cg10423421	None	4.53492	1.56994	22.2156	3.08e-09	1.19e-05
chr7	87257538	-	cg18542829	CpG_Island	-4.16998	-3.93921	-22.1969	3.11e-09	1.19e-05
chr1	154152797	-	cg21483867	North_Shelf	3.45992	-3.59323	22.2723	3.01e-09	1.19e-05
chr6	47202394	+	cg21552001	None	3.97397	3.91376	22.1843	3.12e-09	1.19e-05
chr1	19379267	+	cg21967129	None	5.10414	-2.10979	22.3697	3e-09	1.19e-05
chr2	65590468	-	cg23329644	None	4.36132	3.33437	22.3074	2.97e-09	1.19e-05
chr1	29771536	-	cg27572007	None	-4.16764	-2.4429	-22.3282	2.95e-09	1.19e-05
chr4	169455482	+	cg06317325	None	4.58485	1.16143	22.1139	3.21e-09	1.21e-05
chr11	62192381	-	cg14456450	None	3.77358	-0.522621	22.1309	3.19e-09	1.21e-05
chr19	45116757	+	cg06505783	None	4.63666	0.295616	22.0871	3.25e-09	1.22e-05
chr19	1415757	-	cg07825294	North_Shelf	5.34894	1.00866	22.2078	3.29e-09	1.22e-05
chr1	43205963	+	cg09884153	South_Shore	3.52881	0.32039	22.0221	3.33e-09	1.22e-05
chr7	100224437	+	cg19767562	CpG_Island	3.43205	4.31419	22.0374	3.31e-09	1.22e-05
chr10	29238079	-	cg20806763	None	6.71976	-0.0861032	22.4203	3.32e-09	1.22e-05
chr10	21764446	+	cg21986568	None	4.24652	3.22417	22.037	3.31e-09	1.22e-05
chr15	77819839	-	cg10437265	None	3.85151	-1.74263	21.988	3.38e-09	1.23e-05
chr11	61203159	+	cg03575505	None	3.56491	-1.15613	21.9509	3.43e-09	1.24e-05
chr10	27068447	+	cg06045761	None	3.14615	-1.52417	21.9664	3.41e-09	1.24e-05
chr17	46035297	+	cg09607679	None	3.70488	-2.94073	21.9318	3.46e-09	1.24e-05
chr20	23127827	+	cg01837901	None	-4.68176	0.851447	-21.8314	3.6e-09	1.25e-05
chr11	76234319	+	cg02041561	None	4.04756	2.65729	21.819	3.62e-09	1.25e-05
chr11	587926	+	cg02304370	North_Shore	3.89609	1.70451	21.8056	3.64e-09	1.25e-05
chr14	65092364	-	cg04760499	None	6.23206	1.65308	22.1292	3.71e-09	1.25e-05
chr18	2986172	-	cg06308882	None	4.24155	-1.81797	21.8455	3.58e-09	1.25e-05
chr13	81414986	+	cg06373660	None	-3.45545	-4.71712	-21.7005	3.8e-09	1.25e-05
chr19	19575199	-	cg06979604	None	3.30127	1.58187	21.7258	3.76e-09	1.25e-05
chr3	32443279	-	cg07148879	CpG_Island	4.05495	3.34509	21.6974	3.81e-09	1.25e-05
chr17	44245651	-	cg10239039	None	4.48554	1.8399	21.8295	3.61e-09	1.25e-05
chr3	195636894	+	cg10542362	CpG_Island	-4.0808	-4.07634	-21.6684	3.85e-09	1.25e-05
chr1	36952758	-	cg11030829	None	4.88919	-0.824674	21.9461	3.51e-09	1.25e-05
chr15	64935232	-	cg13070020	None	4.64852	-3.14089	21.8084	3.64e-09	1.25e-05
chr10	60727389	-	cg17157785	None	3.46644	-2.75728	21.752	3.72e-09	1.25e-05
chr10	97227155	+	cg17185602	None	3.63394	-1.592	21.764	3.71e-09	1.25e-05
chr18	9092728	+	cg19380131	None	4.21082	-1.09022	21.6804	3.84e-09	1.25e-05
chr1	235010536	+	cg19948478	None	3.42431	3.54083	21.7461	3.73e-09	1.25e-05
chr1	147013123	+	cg20924778	None	3.27597	-0.195401	21.7033	3.8e-09	1.25e-05
chr21	46850840	+	cg24483767	CpG_Island	5.13241	-2.54253	21.9631	3.57e-09	1.25e-05
chr2	121637479	+	cg24738924	None	3.5404	3.48861	21.889	3.52e-09	1.25e-05
chr14	70276318	+	cg26980072	None	5.03994	-0.422709	21.7827	3.83e-09	1.25e-05
chr11	85904657	-	cg27641380	None	4.13992	2.29517	21.6821	3.83e-09	1.25e-05
chr1	116193783	-	cg00819310	None	3.773	3.71482	21.5695	4.02e-09	1.26e-05
chr5	135394361	+	cg03946667	None	3.41042	-1.12876	21.488	4.15e-09	1.26e-05
chr17	64954557	+	cg04807847	None	4.73527	2.74263	21.5964	4.01e-09	1.26e-05
chr6	158744008	+	cg06096446	None	5.00788	-1.38484	21.6637	4.02e-09	1.26e-05
chr5	55574642	+	cg06961539	None	3.9053	2.47624	21.6088	3.95e-09	1.26e-05
chr10	29977229	+	cg07337112	None	5.41619	-0.675283	21.7928	3.97e-09	1.26e-05
chr2	39732246	+	cg11352292	None	3.54413	-0.930393	21.6334	3.91e-09	1.26e-05
chr5	95147979	-	cg11706624	None	4.10177	3.59612	21.5163	4.11e-09	1.26e-05
chr6	32815030	-	cg12499157	South_Shelf	3.91253	2.76357	21.5464	4.05e-09	1.26e-05
chr18	51787171	+	cg14481502	None	4.65503	-2.0463	21.552	4.05e-09	1.26e-05
chr12	122214244	-	cg15054740	None	3.70121	-1.18211	21.653	3.88e-09	1.26e-05
chr12	46918065	+	cg15321306	None	3.37037	-1.41469	21.5157	4.11e-09	1.26e-05
chr1	22250284	+	cg16792464	None	3.3759	2.86787	21.4899	4.15e-09	1.26e-05
chr17	64872169	-	cg17792108	None	-3.53744	-3.40508	-21.5202	4.1e-09	1.26e-05
chr3	139196813	+	cg20514239	None	3.39761	-1.35178	21.5581	4.03e-09	1.26e-05
chr13	108877982	+	cg26715529	None	3.42158	2.45459	21.489	4.15e-09	1.26e-05
chr6	31744927	+	cg00728602	None	3.55487	-2.30973	21.4582	4.21e-09	1.27e-05
chr8	19179715	-	cg10273679	None	4.31462	-1.2744	21.4558	4.21e-09	1.27e-05
chr4	62406882	+	cg03948287	None	4.49019	-1.64259	21.2673	4.56e-09	1.28e-05
chr11	5412450	+	cg05543150	None	3.27309	-1.5989	21.2126	4.66e-09	1.28e-05
chr11	65557538	+	cg06460600	South_Shore	3.59882	-0.820019	21.3637	4.37e-09	1.28e-05
chr10	105650044	+	cg06511943	None	4.15098	-0.638238	21.3335	4.43e-09	1.28e-05
chr2	153342752	+	cg07181030	None	5.48918	0.0347983	21.6021	4.34e-09	1.28e-05
chr11	19792080	+	cg08133755	None	3.88141	-0.347038	21.3094	4.48e-09	1.28e-05
chr19	48166060	+	cg08892166	None	3.60428	3.20066	21.3084	4.48e-09	1.28e-05
chr9	120466635	-	cg08902905	None	3.21309	2.86664	21.2672	4.56e-09	1.28e-05
chr5	138524332	-	cg09448625	None	3.79055	3.07084	21.1932	4.7e-09	1.28e-05
chr3	186464087	-	cg10377216	None	5.35826	-0.544418	21.3905	4.7e-09	1.28e-05
chr10	670815	-	cg11468148	South_Shore	4.03404	1.9315	21.3017	4.49e-09	1.28e-05
chr16	68572926	+	cg14740130	CpG_Island	3.85974	-1.08823	21.1885	4.71e-09	1.28e-05
chr15	45927126	-	cg15597821	CpG_Island	-4.29244	-4.99001	-21.2815	4.53e-09	1.28e-05
chr2	85648512	-	cg16256243	South_Shelf	4.6775	-0.664949	21.2497	4.64e-09	1.28e-05
chr1	6412541	+	cg16434449	None	3.59781	0.864709	21.3628	4.38e-09	1.28e-05
chr5	148988228	+	cg16552525	None	3.19746	-0.341462	21.3475	4.4e-09	1.28e-05
chr1	16068861	+	cg16626967	North_Shore	3.91341	-1.39653	21.3817	4.34e-09	1.28e-05
chr8	74194020	-	cg16631283	North_Shelf	4.1108	-0.748025	21.365	4.37e-09	1.28e-05
chr3	37809915	-	cg20849700	None	3.67197	2.81413	21.1892	4.71e-09	1.28e-05
chr17	56015621	-	cg22150779	None	3.37137	3.36406	21.2309	4.63e-09	1.28e-05
chr8	71308397	-	cg22304838	None	3.59124	2.61804	21.2136	4.66e-09	1.28e-05
chr1	234659547	+	cg24050135	None	-4.14552	-4.34748	-21.2455	4.6e-09	1.28e-05
chr5	35479203	-	cg24303915	None	3.54726	2.95532	21.25	4.59e-09	1.28e-05
chr10	111747218	+	cg25765981	None	4.4512	1.9558	21.2147	4.66e-09	1.28e-05
chr10	5558309	-	cg27328236	South_Shelf	3.6938	-3.62655	21.2658	4.56e-09	1.28e-05
chr8	145556129	+	cg02049232	CpG_Island	3.38257	3.21738	21.1499	4.79e-09	1.29e-05
chr17	1501318	-	cg10003990	None	4.71687	-2.79089	21.2065	4.76e-09	1.29e-05
chr18	8948993	+	cg15221210	None	3.78344	-0.931382	21.1382	4.81e-09	1.29e-05
chr6	157313826	-	cg16677621	None	3.91201	3.16078	21.1325	4.82e-09	1.29e-05
chr6	131380858	+	cg24903150	North_Shelf	4.3625	2.85074	21.1481	4.79e-09	1.29e-05
chr6	132832336	-	cg02068351	North_Shore	3.44787	3.23331	21.0788	4.93e-09	1.3e-05
chr6	32825701	+	cg02878284	South_Shelf	3.66216	0.273079	20.9367	5.24e-09	1.3e-05
chr13	97864475	-	cg03099780	None	3.39217	0.514667	21.1134	4.86e-09	1.3e-05
chr19	58223693	-	cg05220114	South_Shelf	3.49255	-2.26315	20.9431	5.22e-09	1.3e-05
chr5	174120335	-	cg06884199	None	3.65581	-3.3224	20.9931	5.11e-09	1.3e-05
chr8	94744456	+	cg07526040	None	3.95881	-0.252925	21.0278	5.04e-09	1.3e-05
chr19	49061702	-	cg07869434	CpG_Island	3.35623	-1.80124	20.9902	5.12e-09	1.3e-05
chr3	46622647	-	cg08962305	South_Shelf	-4.48691	0.381946	-20.9567	5.19e-09	1.3e-05
chr1	43205976	+	cg11075745	South_Shore	3.96856	-0.400003	21.0097	5.08e-09	1.3e-05
chr12	116820108	-	cg12136387	None	3.41824	-1.72612	21.0419	5.01e-09	1.3e-05
chr1	154403554	-	cg12739948	None	3.17985	0.61658	20.931	5.25e-09	1.3e-05
chr15	93875056	-	cg12940268	None	3.43246	-0.0468563	20.9762	5.15e-09	1.3e-05
chr2	55237421	+	cg14640066	None	3.77635	1.38725	20.96	5.19e-09	1.3e-05
chr1	184030983	+	cg15479189	None	4.255	2.96668	21.0718	4.95e-09	1.3e-05
chr22	41040955	+	cg15649555	None	4.14357	-2.29489	20.9612	5.18e-09	1.3e-05
chr1	162276298	+	cg16876936	None	3.46754	2.94604	20.922	5.27e-09	1.3e-05
chr13	42721689	+	cg17477075	None	4.56331	3.35909	21.0653	4.98e-09	1.3e-05
chr1	224626870	-	cg18076723	None	5.36134	0.588023	21.1935	5.13e-09	1.3e-05
chr6	138044705	-	cg20367521	None	4.3997	2.95388	21.047	5e-09	1.3e-05
chr19	35531859	-	cg21484586	CpG_Island	3.45791	-0.90707	21.0422	5.01e-09	1.3e-05
chr8	22217893	+	cg22171067	None	3.61676	2.9965	20.9328	5.25e-09	1.3e-05
chr11	134203847	-	cg23008048	South_Shore	3.55838	2.87814	21.0564	4.98e-09	1.3e-05
chr1	227579822	-	cg24814826	None	4.07545	2.17854	20.9995	5.1e-09	1.3e-05
chr10	6534421	-	cg25351437	None	4.64003	-0.801405	20.9648	5.25e-09	1.3e-05
chr10	101943528	-	cg26746309	North_Shelf	3.34725	1.87181	20.9023	5.32e-09	1.3e-05
chr2	240428335	+	cg16331482	None	3.17454	2.89609	20.8802	5.37e-09	1.31e-05
chr1	90289611	+	cg20146909	South_Shelf	3.48902	2.99956	20.868	5.4e-09	1.31e-05
chr1	213545798	-	cg00701872	None	4.63063	-2.12909	20.8649	5.49e-09	1.33e-05
chr11	75054139	-	cg04020328	None	6.05197	-0.0420805	21.1574	5.55e-09	1.33e-05
chr6	168333061	+	cg12093996	None	3.57208	2.94766	20.8105	5.53e-09	1.33e-05
chr19	13944447	-	cg15014826	CpG_Island	4.91365	-1.38146	20.9206	5.53e-09	1.33e-05
chr6	137316259	+	cg04951677	None	3.82892	-2.01495	20.747	5.68e-09	1.34e-05
chr10	105302859	-	cg11038442	None	3.53823	-1.2063	20.7661	5.64e-09	1.34e-05
chr4	169330887	-	cg11972626	None	5.16547	2.19114	20.956	5.6e-09	1.34e-05
chr1	154943651	-	cg12473916	North_Shelf	3.54245	-1.56115	20.7387	5.7e-09	1.34e-05
chr6	119216922	+	cg12820642	South_Shore	-3.06183	-2.91335	-20.748	5.68e-09	1.34e-05
chr13	42625635	+	cg13373719	South_Shelf	3.41926	3.52593	20.7105	5.77e-09	1.34e-05
chr13	44978677	+	cg14248883	None	3.50205	2.98023	20.7672	5.63e-09	1.34e-05
chr17	74682676	+	cg17723941	None	4.16876	0.570227	20.7299	5.72e-09	1.34e-05
chr2	237876844	-	cg23456304	None	3.80603	2.87157	20.7202	5.75e-09	1.34e-05
chr18	21302324	-	cg25494270	None	4.48289	-0.631928	20.7782	5.61e-09	1.34e-05
chr20	50361345	+	cg16887696	None	4.32087	-0.591207	20.6871	5.83e-09	1.35e-05
chr22	50690152	-	cg01120165	CpG_Island	3.37586	2.86849	20.6082	6.03e-09	1.37e-05
chr1	220960086	-	cg01219672	CpG_Island	4.34573	-2.25541	20.6306	5.98e-09	1.37e-05
chr3	194208259	-	cg03053875	CpG_Island	-4.20591	-4.53898	-20.6091	6.03e-09	1.37e-05
chr3	140418508	-	cg05048579	None	3.48051	3.60574	20.5958	6.07e-09	1.37e-05
chr19	46142647	-	cg07804711	North_Shelf	3.9252	-1.96511	20.6154	6.01e-09	1.37e-05
chr21	46847598	-	cg09660008	CpG_Island	3.21983	2.00351	20.6518	5.92e-09	1.37e-05
chr5	141549305	+	cg22868102	None	3.67442	-0.358404	20.6445	5.94e-09	1.37e-05
chr15	75754430	+	cg26224624	None	6.25777	-1.41209	20.9568	6.04e-09	1.37e-05
chr11	116512576	+	cg02898541	None	3.10612	-1.66362	20.4863	6.36e-09	1.4e-05
chr5	173116435	-	cg02937656	None	4.46869	-1.0783	20.5307	6.27e-09	1.4e-05
chr16	85028024	-	cg04051889	None	3.36193	0.589071	20.501	6.32e-09	1.4e-05
chr16	1991308	-	cg04482075	North_Shore	3.62842	4.66692	20.461	6.43e-09	1.4e-05
chr2	64871507	+	cg07519236	None	3.23571	2.49228	20.5403	6.21e-09	1.4e-05
chr11	60282953	-	cg07841234	CpG_Island	-3.02886	2.26193	-20.4928	6.34e-09	1.4e-05
chr2	203926405	-	cg08076091	None	3.86632	-1.1526	20.4951	6.34e-09	1.4e-05
chr2	201993995	-	cg11887164	None	3.6573	-2.77653	20.532	6.24e-09	1.4e-05
chr14	61788328	-	cg13425637	CpG_Island	5.3737	-2.29472	20.7269	6.33e-09	1.4e-05
chr6	108274086	-	cg23215558	None	4.09704	2.9038	20.5198	6.27e-09	1.4e-05
chr11	9972286	+	cg23731331	None	3.71106	0.396907	20.5184	6.27e-09	1.4e-05
chr3	4909489	-	cg26394916	North_Shore	-3.77318	-2.32337	-20.4729	6.4e-09	1.4e-05
chr1	8181108	+	cg10283595	None	3.51906	-0.146037	20.4457	6.47e-09	1.41e-05
chr12	56624552	+	cg00668685	None	3.9183	-1.85949	20.2645	7.01e-09	1.43e-05
chr11	60919657	-	cg01055561	None	4.25526	-1.94528	20.3607	6.72e-09	1.43e-05
chr2	85361184	+	cg02508567	CpG_Island	-3.4988	-3.53098	-20.233	7.11e-09	1.43e-05
chr20	52790978	+	cg02673418	CpG_Island	3.33629	-1.68757	20.2891	6.93e-09	1.43e-05
chr7	143602071	-	cg03083414	South_Shelf	3.32843	0.695562	20.3803	6.66e-09	1.43e-05
chr4	77447733	+	cg03207983	None	3.40842	-3.11339	20.359	6.72e-09	1.43e-05
chr1	154943300	+	cg04995846	North_Shelf	4.33098	-2.45983	20.3268	6.82e-09	1.43e-05
chr4	77140678	+	cg05146536	None	3.86143	0.790424	20.2282	7.12e-09	1.43e-05
chr17	28049938	+	cg06376598	None	4.88242	-0.826979	20.4145	6.94e-09	1.43e-05
chr16	19566592	-	cg06392296	CpG_Island	3.51856	3.47266	20.3211	6.84e-09	1.43e-05
chr10	95517738	+	cg06691520	None	2.98965	2.95863	20.2415	7.08e-09	1.43e-05
chr10	22972299	-	cg06974428	None	4.31935	-1.87438	20.2875	6.94e-09	1.43e-05
chr1	94534670	+	cg08258230	None	5.50195	-1.06359	20.5513	6.95e-09	1.43e-05
chr16	12888821	-	cg08583542	None	4.84573	4.77426	20.4989	6.65e-09	1.43e-05
chr9	222492	-	cg09943198	None	4.64416	-1.90855	20.3273	7.04e-09	1.43e-05
chr14	103565915	+	cg10422233	North_Shelf	4.25187	0.252186	20.2295	7.12e-09	1.43e-05
chr17	39694253	+	cg10851010	None	3.18672	0.77416	20.3793	6.67e-09	1.43e-05
chr21	45031925	+	cg12194041	None	6.1322	-0.031438	20.7395	6.62e-09	1.43e-05
chr17	40070691	+	cg12641024	North_Shelf	5.11989	1.51628	20.4059	7.15e-09	1.43e-05
chr10	79011209	-	cg12816024	None	3.2598	-2.64599	20.2441	7.07e-09	1.43e-05
chr1	230241764	+	cg13359998	None	4.16988	-1.5962	20.3304	6.81e-09	1.43e-05
chr8	99954881	+	cg13967521	South_Shore	-3.04895	-4.75557	-20.3151	6.86e-09	1.43e-05
chr1	19668147	-	cg14614792	South_Shelf	3.30075	-3.04433	20.2721	6.99e-09	1.43e-05
chr11	5246944	-	cg14779796	None	3.6383	-3.60027	20.2978	6.91e-09	1.43e-05
chr16	69705904	-	cg17287683	None	4.26574	-1.11295	20.2342	7.1e-09	1.43e-05
chr9	112260786	+	cg17415790	North_Shore	-3.47219	-4.11521	-20.3439	6.77e-09	1.43e-05
chr19	12163909	+	cg22933199	South_Shore	3.32003	3.24302	20.3241	6.83e-09	1.43e-05
chr6	161788728	-	cg23266069	None	4.8005	-0.111974	20.478	6.68e-09	1.43e-05
chr12	14017080	-	cg01291761	None	3.43253	0.769811	20.1433	7.4e-09	1.44e-05
chr13	45429070	+	cg02063944	None	4.15807	0.0209668	20.2093	7.18e-09	1.44e-05
chr15	40642998	-	cg07047589	None	3.25695	3.28271	20.1726	7.3e-09	1.44e-05
chr9	87283789	-	cg09539438	CpG_Island	3.44684	3.34936	20.1911	7.24e-09	1.44e-05
chr13	111179987	+	cg14946821	None	3.79242	2.52464	20.1645	7.33e-09	1.44e-05
chr6	1323129	-	cg17169780	None	6.52955	-0.457278	20.5186	7.28e-09	1.44e-05
chr6	144013969	+	cg17586302	None	5.16478	-0.895463	20.37	7.3e-09	1.44e-05
chr1	63466707	-	cg18163452	None	-3.75232	-2.69494	-20.1333	7.43e-09	1.44e-05
chr8	30173265	-	cg18215480	None	4.70643	-2.31578	20.2418	7.38e-09	1.44e-05
chr11	117095259	-	cg21454473	None	4.09027	-0.662997	20.1825	7.27e-09	1.44e-05
chr16	78276299	-	cg21641814	None	4.30403	1.67297	20.1436	7.39e-09	1.44e-05
chr17	39159318	-	cg27393565	None	3.4996	-1.75082	20.1469	7.38e-09	1.44e-05
chr18	3666162	-	cg00024377	None	3.10959	-0.2717	20.0848	7.59e-09	1.45e-05
chr17	10099688	+	cg00598226	North_Shore	-3.79341	-2.4232	-19.9254	8.15e-09	1.45e-05
chr15	42352008	+	cg01217880	None	3.02241	2.20775	19.9798	7.95e-09	1.45e-05
chr20	52790733	-	cg02712555	CpG_Island	3.58839	-0.392798	19.9334	8.12e-09	1.45e-05
chr20	52788666	-	cg03620299	North_Shore	3.68361	2.22216	20.0221	7.8e-09	1.45e-05
chr17	38229424	-	cg04493894	None	3.58449	-1.85305	20.0304	7.77e-09	1.45e-05
chr1	45273055	-	cg04625834	South_Shore	3.50969	-2.3809	20.1111	7.5e-09	1.45e-05
chr15	44085506	+	cg04655365	South_Shore	3.28491	-1.15058	20.0821	7.6e-09	1.45e-05
chr8	33180604	-	cg04670714	None	-3.91949	-2.25328	-19.9281	8.14e-09	1.45e-05
chr1	243707770	-	cg04753478	None	3.32781	-0.167834	19.9467	8.07e-09	1.45e-05
chr17	8855356	+	cg06046714	None	-3.20668	-3.77589	-20.0154	7.83e-09	1.45e-05
chr11	111859626	+	cg06859749	None	3.58218	-3.68443	20.0635	7.66e-09	1.45e-05
chr12	63025730	-	cg08244085	CpG_Island	2.92138	4.12589	20.0098	7.85e-09	1.45e-05
chr1	233616038	-	cg10236400	None	-3.24022	-4.01749	-20.0914	7.57e-09	1.45e-05
chr17	55969998	-	cg10303698	None	3.44958	-1.59405	19.9695	7.99e-09	1.45e-05
chr2	16847831	+	cg10502303	None	3.41176	3.03413	20.0048	7.86e-09	1.45e-05
chr11	134229151	-	cg10652212	North_Shelf	3.37966	2.61411	20.015	7.83e-09	1.45e-05
chr4	189092657	+	cg10766950	None	-4.48924	0.91651	-20.0848	7.74e-09	1.45e-05
chr9	14314970	+	cg12484370	CpG_Island	-4.8804	-4.12888	-20.119	7.96e-09	1.45e-05
chr12	108688108	-	cg13248299	None	-3.9953	-3.51023	-20.09	7.57e-09	1.45e-05
chr14	65289994	-	cg13593287	None	4.11485	-1.59361	20.0206	7.81e-09	1.45e-05
chr17	9950632	+	cg13696276	None	-3.69207	-4.47418	-19.955	8.04e-09	1.45e-05
chr12	124985272	+	cg14256268	None	4.12005	-1.39046	19.9392	8.1e-09	1.45e-05
chr17	4813227	-	cg14374581	None	4.02958	-0.893954	20.0105	7.84e-09	1.45e-05
chr18	47257313	-	cg15077976	None	5.03147	-1.93142	20.1396	8.02e-09	1.45e-05
chr2	74610527	+	cg16646463	None	3.45492	3.08371	19.9416	8.09e-09	1.45e-05
chr11	47211100	+	cg17727784	South_Shore	3.53577	-4.26656	20.0701	7.64e-09	1.45e-05
chr2	150954975	+	cg18068762	None	3.62159	1.136	19.9768	7.96e-09	1.45e-05
chr19	49628740	+	cg19727499	North_Shelf	4.16033	-1.83649	20.0717	7.63e-09	1.45e-05
chr14	65290127	-	cg21030500	None	5.45589	-3.54143	20.3499	7.59e-09	1.45e-05
chr1	14844052	-	cg21593132	None	-3.05227	-4.46308	-20.0928	7.56e-09	1.45e-05
chr9	27588378	-	cg23531986	None	-3.84072	-1.05863	-19.9823	7.94e-09	1.45e-05
chr4	169396337	-	cg25884651	None	4.44576	-1.81089	20.1068	7.62e-09	1.45e-05
chr5	145061212	+	cg01979105	None	3.84875	-0.746246	19.9179	8.17e-09	1.46e-05
chr1	44458001	+	cg11134246	South_Shore	3.23132	2.3875	19.8443	8.45e-09	1.49e-05
chr3	156848454	+	cg12359904	None	6.1881	-1.98221	20.174	8.45e-09	1.49e-05
chr20	21033940	-	cg23143600	None	6.16066	-1.2544	20.1831	8.42e-09	1.49e-05
chr13	45890703	+	cg24412083	None	3.14708	-1.28839	19.8523	8.42e-09	1.49e-05
chr6	124123116	-	cg25805521	North_Shore	4.26771	-1.17353	19.8466	8.44e-09	1.49e-05
chr17	9104236	-	cg11791258	None	-4.07312	-3.46441	-19.8163	8.56e-09	1.5e-05
chr5	67111842	+	cg12661064	None	4.43981	1.03018	19.8536	8.58e-09	1.5e-05
chr20	31333068	+	cg23356674	South_Shore	4.34271	-0.716544	19.8249	8.59e-09	1.5e-05
chr3	149111370	-	cg25175003	None	4.9563	-1.30304	19.9691	8.61e-09	1.5e-05
chr21	37536817	-	cg07834490	None	3.80259	1.29546	19.786	8.67e-09	1.51e-05
chr11	111300077	+	cg12912139	None	4.28883	3.10041	19.7669	8.78e-09	1.51e-05
chr1	999826	+	cg21139076	CpG_Island	3.07973	-1.05415	19.7654	8.75e-09	1.51e-05
chr9	130212550	+	cg24046474	North_Shore	4.85613	-0.517084	19.9229	8.7e-09	1.51e-05
chr4	169332759	-	cg24954098	None	4.09001	2.14727	19.7778	8.71e-09	1.51e-05
chr19	1467952	+	cg03306486	CpG_Island	3.04986	3.74235	19.7345	8.88e-09	1.52e-05
chr4	77129606	-	cg04274830	None	3.5266	2.75491	19.731	8.89e-09	1.52e-05
chr18	8960975	-	cg00155198	None	4.23551	-3.03328	19.6769	9.11e-09	1.53e-05
chr14	45552788	-	cg04697227	North_Shore	-3.02299	1.52613	-19.7125	8.97e-09	1.53e-05
chr6	165933115	-	cg11175473	None	-3.51901	-2.39461	-19.6913	9.05e-09	1.53e-05
chr8	111072284	+	cg11439662	None	3.09806	3.4873	19.7079	8.98e-09	1.53e-05
chr17	7380990	-	cg13574858	North_Shore	3.18597	0.225681	19.6698	9.14e-09	1.53e-05
chr3	108180957	+	cg13660074	None	4.27132	0.486155	19.7083	9.02e-09	1.53e-05
chr8	94857684	-	cg16581455	None	3.63865	-0.432829	19.7142	8.96e-09	1.53e-05
chr2	36733060	+	cg23186927	None	3.56909	3.01236	19.6593	9.18e-09	1.53e-05
chr1	27754893	-	cg24096902	None	3.05021	3.021	19.6932	9.04e-09	1.53e-05
chr6	169116363	-	cg24172523	None	-3.16324	1.57439	-19.6623	9.17e-09	1.53e-05
chr2	62220632	+	cg25951185	None	3.79131	-0.724898	19.6888	9.06e-09	1.53e-05
chr22	29318667	+	cg10499532	None	3.63032	1.24296	19.6384	9.27e-09	1.54e-05
chr17	27883139	+	cg13950186	None	3.24702	-2.07439	19.6326	9.3e-09	1.54e-05
chr12	13892702	+	cg21084271	None	3.53047	1.93864	19.6298	9.31e-09	1.54e-05
chr1	40904200	+	cg01594316	None	-3.4263	-3.25699	-19.5239	9.77e-09	1.55e-05
chr12	116806424	-	cg02016407	None	4.10262	-3.09855	19.5725	9.55e-09	1.55e-05
chr2	134578960	+	cg02104392	None	3.14457	2.97823	19.5638	9.59e-09	1.55e-05
chr4	6698168	-	cg02104700	None	3.15412	1.11219	19.5465	9.67e-09	1.55e-05
chr1	50575261	+	cg04732872	None	-3.2127	-2.66291	-19.5187	9.79e-09	1.55e-05
chr17	64941151	-	cg07433723	None	3.41736	3.72885	19.5372	9.71e-09	1.55e-05
chr16	88354463	+	cg09215006	North_Shore	-3.03322	1.93477	-19.5372	9.71e-09	1.55e-05
chr22	42469756	-	cg09569869	North_Shore	3.10013	0.918808	19.5518	9.64e-09	1.55e-05
chr15	39566597	-	cg09604788	None	4.3058	-0.951379	19.6068	9.5e-09	1.55e-05
chr19	2535750	+	cg10290803	None	4.47628	1.44167	19.6809	9.36e-09	1.55e-05
chr9	130856813	-	cg12291671	None	3.18108	2.41162	19.516	9.8e-09	1.55e-05
chr6	128825781	+	cg13309208	None	3.19064	2.96509	19.5845	9.5e-09	1.55e-05
chr1	225859329	-	cg16464422	None	3.47273	0.0846677	19.5971	9.45e-09	1.55e-05
chr6	148513154	-	cg18299880	None	4.00919	-0.689129	19.6183	9.36e-09	1.55e-05
chr7	13090509	-	cg19308775	None	3.24176	-1.10497	19.584	9.5e-09	1.55e-05
chr20	19807365	-	cg20133459	None	5.05281	1.11476	19.7743	9.53e-09	1.55e-05
chr6	11653407	+	cg20560873	None	3.02729	0.74901	19.5169	9.8e-09	1.55e-05
chr15	52373055	+	cg22925913	None	3.35851	3.87247	19.5671	9.58e-09	1.55e-05
chr12	46886334	-	cg23553331	None	3.61774	-1.83647	19.6001	9.43e-09	1.55e-05
chr20	9819820	+	cg25143824	CpG_Island	2.88675	1.91176	19.5258	9.76e-09	1.55e-05
chr5	135394387	-	cg27044597	None	4.75526	-3.10266	19.6599	9.75e-09	1.55e-05
chr2	20876220	-	cg00011239	None	3.47047	0.00669576	19.4921	9.91e-09	1.56e-05
chr3	125899086	+	cg05837401	CpG_Island	3.15183	3.4115	19.4898	9.92e-09	1.56e-05
chr14	54016805	-	cg07298784	None	3.2161	-0.317249	19.4903	9.92e-09	1.56e-05
chr7	73242480	+	cg13097168	North_Shelf	3.53561	-0.647516	19.4761	9.98e-09	1.56e-05
chr7	97930635	+	cg17403231	None	3.50841	2.99775	19.5067	9.84e-09	1.56e-05
chr15	45742705	-	cg20991660	None	3.72729	-0.744135	19.4717	1e-08	1.56e-05
chr21	35724208	-	cg01297530	None	3.59174	-2.07417	19.4454	1.01e-08	1.57e-05
chr14	71956020	+	cg03366747	None	4.04444	-1.94886	19.4275	1.02e-08	1.57e-05
chr4	37585993	+	cg04301614	None	2.97615	2.99779	19.4331	1.02e-08	1.57e-05
chr20	23082470	-	cg08203243	None	-3.41926	1.00963	-19.426	1.02e-08	1.57e-05
chr13	42714052	+	cg09586442	None	4.33924	2.11583	19.475	1.02e-08	1.57e-05
chr6	24664210	+	cg12437908	North_Shelf	3.33768	2.17309	19.4286	1.02e-08	1.57e-05
chr7	1546826	-	cg17541142	South_Shelf	3.69022	-0.974176	19.4526	1.01e-08	1.57e-05
chr1	59324055	+	cg18406747	None	3.27522	1.61456	19.4171	1.03e-08	1.57e-05
chr6	140174695	+	cg25801428	None	4.81173	-3.27313	19.5843	1.02e-08	1.57e-05
chr3	9851826	+	cg26320410	CpG_Island	4.53426	-3.57165	19.5469	1.01e-08	1.57e-05
chr1	9614113	-	cg00891034	None	3.34442	-0.606397	19.3793	1.04e-08	1.59e-05
chr22	35707011	-	cg07441888	None	4.94398	-1.57225	19.5587	1.04e-08	1.59e-05
chr12	14993777	+	cg00121197	None	3.94886	2.37963	19.3149	1.07e-08	1.6e-05
chr7	137668356	-	cg00940243	None	3.1604	1.99669	19.3446	1.06e-08	1.6e-05
chr17	64440273	+	cg04446870	None	4.92163	1.32246	19.4978	1.07e-08	1.6e-05
chr20	25320399	+	cg05931415	None	3.69018	0.110437	19.3412	1.06e-08	1.6e-05
chr17	34300603	-	cg06611322	None	4.07094	-1.60227	19.3614	1.05e-08	1.6e-05
chr2	231069895	+	cg11600227	None	4.05199	2.01677	19.3455	1.06e-08	1.6e-05
chr4	77129700	-	cg19344725	None	4.32649	0.595256	19.3585	1.07e-08	1.6e-05
chr10	6920009	-	cg24481498	None	3.18558	3.08787	19.3551	1.06e-08	1.6e-05
chr3	159825580	-	cg26112542	None	3.33503	-3.26401	19.3469	1.06e-08	1.6e-05
chr6	47330797	-	cg26775132	None	4.5398	-0.426748	19.4339	1.06e-08	1.6e-05
chr10	122948543	+	cg00312944	None	3.9852	1.49371	19.264	1.1e-08	1.61e-05
chr19	17392653	+	cg00677360	CpG_Island	-3.5305	-3.80369	-19.2929	1.09e-08	1.61e-05
chr11	101883814	+	cg02323805	None	2.9066	0.921768	19.164	1.15e-08	1.61e-05
chr7	55256746	+	cg03565206	None	6.26002	0.174695	19.5839	1.1e-08	1.61e-05
chr11	111609239	+	cg03723716	None	3.16305	2.92511	19.2907	1.09e-08	1.61e-05
chr13	98854715	-	cg04145235	None	3.3725	2.49197	19.2096	1.13e-08	1.61e-05
chr14	65289974	-	cg04729597	None	4.65782	-2.1904	19.37	1.11e-08	1.61e-05
chr20	23213741	+	cg06178867	None	3.99907	-1.40063	19.1649	1.15e-08	1.61e-05
chr16	53915414	-	cg07306006	None	3.23249	3.08082	19.1711	1.15e-08	1.61e-05
chr17	79361742	-	cg09648727	South_Shore	3.35801	-0.75084	19.2166	1.12e-08	1.61e-05
chr9	130660890	+	cg10529558	North_Shore	3.55382	2.85687	19.231	1.12e-08	1.61e-05
chr2	75788209	+	cg12838436	CpG_Island	3.26552	3.73494	19.2444	1.11e-08	1.61e-05
chr10	125808358	+	cg12922641	South_Shelf	4.0836	-2.35086	19.1918	1.14e-08	1.61e-05
chr11	65292307	-	cg13974409	North_Shore	4.69488	-1.70599	19.3354	1.13e-08	1.61e-05
chr20	36871432	+	cg15214334	None	-3.16074	-2.39849	-19.2569	1.1e-08	1.61e-05
chr10	103929459	-	cg15613664	None	4.0423	-2.23271	19.1684	1.15e-08	1.61e-05
chr10	94837967	-	cg15767361	South_Shelf	3.14757	-3.69661	19.2024	1.13e-08	1.61e-05
chr21	38827862	-	cg18718397	None	5.73463	0.572801	19.595	1.09e-08	1.61e-05
chr2	44324805	+	cg19330582	None	4.22542	-0.00440003	19.2369	1.12e-08	1.61e-05
chr16	14595555	-	cg19486606	None	3.23508	2.1937	19.283	1.09e-08	1.61e-05
chr3	131222106	-	cg20894410	South_Shore	-3.19658	-3.70678	-19.1958	1.14e-08	1.61e-05
chr1	44619419	+	cg21133503	None	-3.41802	-2.75812	-19.2088	1.13e-08	1.61e-05
chr6	149320810	-	cg21223135	None	6.20227	-0.884633	19.4815	1.15e-08	1.61e-05
chr6	2478543	-	cg22053159	None	3.13985	3.24735	19.3057	1.08e-08	1.61e-05
chr2	235372794	+	cg22452899	None	3.70841	3.05182	19.1916	1.14e-08	1.61e-05
chr14	55304729	-	cg22665897	None	3.41286	2.62309	19.258	1.1e-08	1.61e-05
chr4	27102875	-	cg23705108	None	3.01413	3.03199	19.2319	1.12e-08	1.61e-05
chr10	17271303	+	cg23991622	CpG_Island	3.43127	3.00447	19.2377	1.11e-08	1.61e-05
chr17	43299180	-	cg25538602	CpG_Island	4.03227	-2.67682	19.3054	1.08e-08	1.61e-05
chr3	127059297	-	cg25594876	South_Shelf	3.05609	2.38636	19.1719	1.15e-08	1.61e-05
chr17	43047856	+	cg25905674	CpG_Island	3.62479	4.14122	19.2149	1.13e-08	1.61e-05
chr10	73398446	+	cg26617588	None	4.11383	-2.69132	19.2338	1.12e-08	1.61e-05
chr20	49154929	+	cg26825108	None	4.03553	0.847151	19.2353	1.12e-08	1.61e-05
chr12	48302254	-	cg00909073	South_Shelf	3.26462	0.132798	19.0246	1.23e-08	1.62e-05
chr4	169310356	+	cg01030959	None	4.06706	1.87157	19.1378	1.17e-08	1.62e-05
chr6	31431969	-	cg01082299	None	-3.21086	-4.3213	-19.1069	1.18e-08	1.62e-05
chr1	162044862	+	cg01284262	None	3.44555	1.32654	19.1076	1.18e-08	1.62e-05
chr2	44522490	+	cg02489427	None	3.01496	3.55764	19.0528	1.21e-08	1.62e-05
chr1	198513049	+	cg03899612	None	-3.09203	-3.75609	-19.046	1.22e-08	1.62e-05
chr7	21411193	-	cg05198676	None	3.46872	0.861445	19.0431	1.22e-08	1.62e-05
chr6	32818324	-	cg05262533	North_Shelf	2.96231	0.428018	19.0638	1.21e-08	1.62e-05
chr2	192554726	+	cg06460935	None	2.98201	0.574156	19.0847	1.2e-08	1.62e-05
chr22	36793698	-	cg06562883	None	4.06972	-0.484353	19.1046	1.18e-08	1.62e-05
chr2	122777564	-	cg07668206	None	4.26856	-2.52716	19.0918	1.21e-08	1.62e-05
chr1	185623916	+	cg08604429	None	3.48761	-0.599088	19.0399	1.22e-08	1.62e-05
chr15	93210555	+	cg08936516	None	3.92355	-4.06089	19.1003	1.19e-08	1.62e-05
chr12	93694568	+	cg09153982	None	4.5249	-1.124	19.2451	1.16e-08	1.62e-05
chr8	37659174	+	cg09167115	South_Shelf	3.40607	-1.47069	19.0052	1.24e-08	1.62e-05
chr8	48290341	-	cg09477573	None	5.14752	1.31922	19.2468	1.24e-08	1.62e-05
chr10	124027408	-	cg09507567	None	3.52546	-3.03971	19.0533	1.21e-08	1.62e-05
chr2	153343229	+	cg10316514	None	4.78735	-0.54827	19.1994	1.22e-08	1.62e-05
chr5	156817610	+	cg10606923	None	3.42675	0.812745	19.1141	1.18e-08	1.62e-05
chr2	16152962	+	cg10645363	North_Shore	3.23801	-1.44491	19.0586	1.21e-08	1.62e-05
chr11	31833747	-	cg11269819	CpG_Island	4.81595	-2.1205	19.26	1.19e-08	1.62e-05
chr13	113824550	-	cg11320406	None	3.3874	2.59465	19.132	1.17e-08	1.62e-05
chr6	124123931	+	cg12851429	North_Shore	2.67213	-1.66031	19.0785	1.2e-08	1.62e-05
chr9	6924962	+	cg13563261	None	2.97512	3.44111	19.0062	1.24e-08	1.62e-05
chr6	1070389	-	cg15094236	None	3.91271	2.93266	19.0365	1.22e-08	1.62e-05
chr14	34697370	+	cg15243576	None	3.37499	-2.58325	19.0185	1.23e-08	1.62e-05
chr3	150042782	-	cg15341243	None	3.83382	-0.298715	19.121	1.18e-08	1.62e-05
chr6	30731791	-	cg15570745	None	3.04213	2.93527	19.0084	1.24e-08	1.62e-05
chr6	29987762	+	cg15874113	None	2.8674	3.39704	19.1127	1.18e-08	1.62e-05
chr3	132036163	-	cg17342367	None	3.01327	1.44125	19.0666	1.21e-08	1.62e-05
chr5	176558658	+	cg19027636	North_Shore	2.83444	3.59296	19.0628	1.21e-08	1.62e-05
chr17	80847662	+	cg19788754	None	4.04952	1.86272	19.0747	1.2e-08	1.62e-05
chr3	32443031	+	cg20168479	North_Shore	3.73331	4.03074	19.0182	1.23e-08	1.62e-05
chr18	9535600	-	cg21536616	None	3.03698	1.99161	19.0089	1.24e-08	1.62e-05
chr12	90039386	+	cg23461512	None	5.53192	-2.29483	19.4416	1.17e-08	1.62e-05
chr15	96866073	-	cg24937275	CpG_Island	2.97979	3.03364	19.0155	1.24e-08	1.62e-05
chr2	231067820	+	cg26857968	None	3.01922	-0.11034	19.076	1.2e-08	1.62e-05
chr10	121075316	+	cg07551060	None	3.50532	2.69657	18.9642	1.27e-08	1.63e-05
chr16	89483923	-	cg09068378	North_Shelf	3.29566	3.2671	18.9684	1.26e-08	1.63e-05
chr8	11666492	+	cg15982002	South_Shore	3.68908	3.44362	18.9912	1.25e-08	1.63e-05
chr17	28049596	+	cg16186288	None	3.42644	3.09773	18.9851	1.25e-08	1.63e-05
chr5	141546086	-	cg19503747	None	4.25921	-0.298415	19.0239	1.25e-08	1.63e-05
chr6	31623552	-	cg25669504	South_Shelf	4.6845	-0.886201	19.106	1.26e-08	1.63e-05
chr3	97952184	-	cg06487044	None	4.57494	1.41668	19.0591	1.28e-08	1.64e-05
chr1	68111425	+	cg09143268	None	4.81794	-0.40301	19.1181	1.28e-08	1.64e-05
chr17	27618348	-	cg13359054	North_Shore	4.4599	-0.815715	19.0457	1.27e-08	1.64e-05
chr20	3766560	-	cg22595230	CpG_Island	3.40348	4.42514	18.9553	1.27e-08	1.64e-05
chr13	50226999	+	cg06332208	None	3.16056	-3.14776	18.928	1.29e-08	1.65e-05
chr11	134232083	-	cg16589461	South_Shore	3.16874	2.47362	18.9093	1.3e-08	1.66e-05
chr1	179334176	-	cg03440799	North_Shore	3.19453	3.24854	18.8723	1.32e-08	1.68e-05
chr12	106474322	-	cg05647733	None	2.73418	1.50621	18.8785	1.32e-08	1.68e-05
chr11	61355317	+	cg08134631	CpG_Island	-3.83372	-4.79465	-18.8774	1.32e-08	1.68e-05
chr12	68753009	-	cg10891352	None	2.98317	3.7849	18.8503	1.33e-08	1.69e-05
chr9	114620116	-	cg00902708	None	3.48105	1.8528	18.8229	1.35e-08	1.7e-05
chr2	216489343	+	cg01763333	None	4.01381	1.44204	18.7608	1.39e-08	1.7e-05
chr17	75388589	-	cg01944380	None	3.19916	-1.96312	18.7927	1.37e-08	1.7e-05
chr11	10427964	-	cg04001374	None	3.76827	-1.47593	18.7852	1.38e-08	1.7e-05
chr17	38231943	+	cg04635126	None	2.9096	-2.47642	18.8185	1.36e-08	1.7e-05
chr5	53735028	+	cg07079560	None	4.17192	0.470786	18.8189	1.37e-08	1.7e-05
chr3	156848544	-	cg07387700	None	3.60874	-2.23879	18.7901	1.37e-08	1.7e-05
chr16	53545655	-	cg07606171	None	3.59514	-0.553048	18.8231	1.35e-08	1.7e-05
chr13	45306878	-	cg09253641	None	3.60313	-2.71839	18.7834	1.38e-08	1.7e-05
chr22	30217633	-	cg12971855	None	-5.31297	-2.97014	-19.1248	1.34e-08	1.7e-05
chr15	29562542	-	cg13141246	South_Shore	-3.29333	-3.58297	-18.8004	1.37e-08	1.7e-05
chr6	7201665	-	cg15218485	None	3.29293	-1.28199	18.7619	1.39e-08	1.7e-05
chr4	139861381	+	cg16488668	None	3.71389	2.5772	18.8283	1.35e-08	1.7e-05
chr10	102063800	+	cg17084373	None	3.64454	-0.531567	18.7768	1.38e-08	1.7e-05
chr20	22775058	-	cg17907661	None	3.12502	-4.00506	18.7635	1.39e-08	1.7e-05
chr3	44754129	+	cg18722847	CpG_Island	2.82283	3.66334	18.8136	1.36e-08	1.7e-05
chr2	102272437	-	cg19730314	None	4.43992	3.38974	18.9211	1.35e-08	1.7e-05
chr6	90928039	-	cg19785559	None	4.62945	2.53763	18.9671	1.35e-08	1.7e-05
chr7	156309180	-	cg21803088	None	3.88605	-3.25288	18.831	1.35e-08	1.7e-05
chr1	116666484	+	cg25674273	None	2.85849	3.37234	18.7949	1.37e-08	1.7e-05
chr4	186104967	-	cg26284881	None	2.95389	-0.758323	18.77	1.39e-08	1.7e-05
chr11	61062837	+	cg27175288	CpG_Island	4.44273	-1.68766	18.9041	1.36e-08	1.7e-05
chr15	41788368	-	cg04625615	CpG_Island	3.11354	-3.90665	18.7533	1.4e-08	1.71e-05
chr7	5710286	+	cg18401534	None	2.97201	3.24202	18.7429	1.4e-08	1.71e-05
chr3	139196779	-	cg15213122	None	3.45049	-1.50407	18.7271	1.42e-08	1.72e-05
chr9	518305	+	cg00957579	None	5.23846	2.89093	18.9834	1.42e-08	1.73e-05
chr12	45737344	-	cg03143747	None	3.31269	-0.502502	18.6924	1.44e-08	1.73e-05
chr6	41440793	-	cg03282781	South_Shelf	3.59442	3.18422	18.6782	1.45e-08	1.73e-05
chr10	71145968	-	cg04198750	None	3.95469	1.41112	18.6721	1.45e-08	1.73e-05
chr5	17057446	+	cg04513214	None	3.51126	0.00806381	18.7101	1.43e-08	1.73e-05
chr11	66636291	+	cg05330472	None	3.22212	3.32031	18.682	1.45e-08	1.73e-05
chr6	152406734	+	cg08157080	None	-2.9912	-3.61694	-18.6763	1.45e-08	1.73e-05
chr6	112119701	-	cg11602361	None	4.02676	-0.0593715	18.7002	1.43e-08	1.73e-05
chr5	150475151	-	cg15985078	None	3.62526	-1.98746	18.6669	1.46e-08	1.73e-05
chr1	8484310	+	cg23843414	CpG_Island	3.93316	-1.8653	18.6716	1.45e-08	1.73e-05
chr19	35916266	+	cg26848105	None	-3.9924	1.87032	-18.6699	1.45e-08	1.73e-05
chr14	53260090	-	cg26985985	South_Shore	3.41171	-1.27311	18.7005	1.43e-08	1.73e-05
chr1	231084722	-	cg27520661	None	3.9049	-1.34445	18.6758	1.45e-08	1.73e-05
chr2	242501706	-	cg03072665	South_Shelf	3.63839	3.69702	18.6453	1.47e-08	1.74e-05
chr14	91880200	-	cg06033276	North_Shelf	3.55815	0.731636	18.6381	1.48e-08	1.74e-05
chr5	109043351	+	cg06791972	None	3.38167	-2.41601	18.652	1.47e-08	1.74e-05
chr2	121571125	-	cg19775284	None	3.34388	2.89157	18.6478	1.47e-08	1.74e-05
chr10	13702163	-	cg26477221	South_Shelf	3.51459	-2.65925	18.6556	1.46e-08	1.74e-05
chr20	10410150	-	cg11418620	None	2.73434	2.14605	18.6272	1.48e-08	1.75e-05
chr1	160839299	+	cg01328348	None	-3.71674	1.91431	-18.5374	1.55e-08	1.76e-05
chr17	9839289	+	cg02539127	None	3.0959	2.08437	18.5585	1.53e-08	1.76e-05
chr15	36708407	+	cg03197032	None	3.76913	-1.71221	18.5673	1.53e-08	1.76e-05
chr9	20340405	+	cg04721444	None	3.69723	3.09992	18.5313	1.55e-08	1.76e-05
chr21	46830534	-	cg05421423	None	4.3001	2.94579	18.5825	1.57e-08	1.76e-05
chr20	13976218	-	cg05677624	CpG_Island	2.99609	3.16823	18.5407	1.55e-08	1.76e-05
chr5	58653705	-	cg05876737	None	2.90345	-3.14491	18.5545	1.54e-08	1.76e-05
chr1	3050448	+	cg08405558	None	2.9956	2.59564	18.5795	1.52e-08	1.76e-05
chr7	4778839	+	cg10036013	None	8.08708	-0.0134466	18.8723	1.52e-08	1.76e-05
chr1	92338262	+	cg10324998	None	3.11158	-1.92502	18.5894	1.51e-08	1.76e-05
chr3	106925198	-	cg10762309	None	4.2313	-1.65126	18.6209	1.53e-08	1.76e-05
chr4	185361148	-	cg11784578	None	3.14368	3.80552	18.5316	1.55e-08	1.76e-05
chr10	121173759	-	cg13296555	None	4.06771	2.37233	18.5464	1.55e-08	1.76e-05
chr12	123478048	-	cg17316874	North_Shelf	3.29512	3.07518	18.5513	1.54e-08	1.76e-05
chr5	157288521	-	cg17328407	South_Shelf	3.19842	-0.454642	18.5326	1.55e-08	1.76e-05
chr2	141212520	+	cg19043482	None	-4.41764	-2.31976	-18.6117	1.57e-08	1.76e-05
chr16	71659839	-	cg19223601	CpG_Island	2.82628	-1.70474	18.5309	1.55e-08	1.76e-05
chr11	63532696	+	cg19333286	CpG_Island	3.07204	2.75299	18.5752	1.52e-08	1.76e-05
chr6	140303164	-	cg19409163	None	3.37039	2.16353	18.5726	1.52e-08	1.76e-05
chr2	232278944	-	cg20354774	South_Shore	3.37704	-2.07405	18.5235	1.56e-08	1.76e-05
chr12	26309120	-	cg21848211	None	2.66886	3.47129	18.535	1.55e-08	1.76e-05
chr11	1828746	-	cg21992676	None	4.04616	-2.42626	18.614	1.5e-08	1.76e-05
chr7	562173	-	cg22466550	CpG_Island	3.21395	-2.10022	18.6128	1.49e-08	1.76e-05
chr3	32989516	+	cg23047680	None	3.27498	-0.544378	18.5118	1.57e-08	1.76e-05
chr11	102057803	+	cg24142849	None	5.2723	3.59509	18.7883	1.57e-08	1.76e-05
chr15	96865889	-	cg24817763	CpG_Island	3.69836	3.63313	18.5162	1.56e-08	1.76e-05
chr12	94153360	-	cg25823926	None	5.43836	-1.10033	18.8103	1.56e-08	1.76e-05
chr4	114823338	+	cg26728709	None	4.43556	-1.21002	18.7043	1.5e-08	1.76e-05
chr11	5410452	+	cg27093637	None	3.38758	-1.90224	18.5318	1.55e-08	1.76e-05
chr18	25427572	-	cg27133782	None	3.58848	2.77574	18.5656	1.53e-08	1.76e-05
chr4	169508745	-	cg27433020	None	3.67646	-2.41305	18.5094	1.57e-08	1.76e-05
chr6	149100784	+	cg26665729	None	4.85862	0.247577	18.6951	1.58e-08	1.77e-05
chr1	204049586	+	cg20115037	None	2.74992	-2.50942	18.4873	1.59e-08	1.78e-05
chr2	18059752	-	cg24890054	CpG_Island	3.51409	3.83612	18.4745	1.6e-08	1.78e-05
chr6	124122318	+	cg01502919	North_Shore	2.68505	-2.2391	18.421	1.64e-08	1.79e-05
chr8	16423295	+	cg03355523	None	4.14214	2.61554	18.478	1.63e-08	1.79e-05
chr6	32812165	-	cg05135714	South_Shore	3.39865	-2.61722	18.4667	1.6e-08	1.79e-05
chr14	95027692	-	cg05186455	None	3.84757	-0.706275	18.4313	1.63e-08	1.79e-05
chr4	58050932	-	cg07664029	None	3.83988	3.92415	18.4629	1.61e-08	1.79e-05
chr1	8799643	+	cg08099689	None	3.1066	0.295909	18.4241	1.64e-08	1.79e-05
chr6	31668721	+	cg08644973	North_Shore	3.95837	-2.4285	18.45	1.62e-08	1.79e-05
chr2	128617510	+	cg09595947	South_Shore	3.58556	-3.23498	18.4244	1.64e-08	1.79e-05
chr10	21186217	-	cg11647420	None	3.08919	2.24305	18.4443	1.62e-08	1.79e-05
chr14	70073190	+	cg12793324	None	3.87643	0.603318	18.4511	1.61e-08	1.79e-05
chr2	8752135	+	cg13515802	None	3.1685	2.60355	18.45	1.62e-08	1.79e-05
chr1	25051716	-	cg15649857	None	3.55771	-3.0503	18.4151	1.64e-08	1.79e-05
chr9	480362	+	cg15669600	None	4.20247	-1.36685	18.4814	1.64e-08	1.79e-05
chr5	101632310	+	cg19788741	CpG_Island	2.87307	3.70226	18.4444	1.62e-08	1.79e-05
chr20	46067745	-	cg20586895	None	4.91237	-3.93404	18.6314	1.64e-08	1.79e-05
chr2	152134133	-	cg21213426	None	3.31998	0.0526985	18.4656	1.6e-08	1.79e-05
chr6	130010950	-	cg04216721	None	3.90819	1.36915	18.391	1.66e-08	1.8e-05
chr1	47944021	-	cg18509690	None	3.65235	-3.36971	18.3943	1.66e-08	1.8e-05
chr13	74825252	-	cg22780193	None	-3.21298	-2.38959	-18.4047	1.65e-08	1.8e-05
chr2	151061125	+	cg27494897	None	4.25539	0.918417	18.4708	1.65e-08	1.8e-05
chr17	73304757	-	cg03214819	None	2.71661	1.22802	18.3708	1.68e-08	1.81e-05
chr3	30667873	-	cg07285675	None	3.79919	-0.931567	18.3748	1.68e-08	1.81e-05
chr10	84573500	-	cg01717298	None	-3.72788	-3.46834	-18.3657	1.68e-08	1.82e-05
chr9	140131233	-	cg13540147	North_Shelf	3.99549	-0.122854	18.3611	1.69e-08	1.82e-05
chr15	67439567	-	cg26430287	None	4.33197	-1.29963	18.4469	1.69e-08	1.82e-05
chr5	153967170	-	cg00036558	None	2.78362	-2.8564	18.3331	1.71e-08	1.83e-05
chr1	65625801	-	cg02230791	None	4.67832	2.41578	18.5079	1.7e-08	1.83e-05
chr3	51852001	-	cg08191873	None	3.01589	3.28143	18.3346	1.71e-08	1.83e-05
chr7	73208138	+	cg17982734	None	3.84435	-3.92041	18.3279	1.71e-08	1.83e-05
chr3	120157852	+	cg00524377	None	3.19334	2.29667	18.2907	1.74e-08	1.84e-05
chr7	75586348	+	cg01676795	None	3.31429	2.37427	18.2916	1.74e-08	1.84e-05
chr11	63852804	-	cg02374207	CpG_Island	3.03712	3.0201	18.2745	1.76e-08	1.84e-05
chr21	43668107	+	cg04425362	None	3.20084	3.53044	18.3128	1.73e-08	1.84e-05
chr3	145782625	-	cg04936422	None	3.2795	-0.922318	18.3122	1.73e-08	1.84e-05
chr6	35458205	+	cg09396851	South_Shelf	3.19099	3.86934	18.3217	1.72e-08	1.84e-05
chr15	42684689	-	cg09569511	None	3.74365	-3.27889	18.2768	1.76e-08	1.84e-05
chr5	180212257	-	cg11370340	None	2.99931	3.06586	18.2969	1.74e-08	1.84e-05
chr17	629613	+	cg12880095	None	2.98569	-1.46915	18.2789	1.75e-08	1.84e-05
chr18	25692228	-	cg12953325	None	2.61726	-1.15255	18.2758	1.76e-08	1.84e-05
chr11	616089	+	cg13378284	North_Shore	3.43085	-2.83605	18.2798	1.75e-08	1.84e-05
chr22	40784025	-	cg18972676	None	3.51275	1.56578	18.2902	1.75e-08	1.84e-05
chr3	13937349	-	cg19554555	CpG_Island	3.53452	-1.44562	18.2729	1.76e-08	1.84e-05
chr20	9820551	+	cg21064449	South_Shore	2.94622	2.41755	18.2841	1.75e-08	1.84e-05
chr1	202075124	-	cg21839665	None	4.50127	-2.64454	18.4334	1.73e-08	1.84e-05
chr1	147013236	-	cg22001782	None	4.095	0.718947	18.335	1.74e-08	1.84e-05
chr18	27755917	+	cg24153249	None	2.85407	2.71825	18.2614	1.77e-08	1.84e-05
chr6	53589544	-	cg26280998	None	3.39259	2.11784	18.2985	1.74e-08	1.84e-05
chr11	62374527	-	cg08579741	None	4.54446	-0.565455	18.3951	1.78e-08	1.85e-05
chr2	201344628	+	cg11839857	None	3.80334	-1.29226	18.2575	1.77e-08	1.85e-05
chr9	123334381	+	cg11841894	None	4.58896	1.92871	18.4067	1.78e-08	1.85e-05
chr6	36165617	+	cg13719287	South_Shore	2.67132	0.0660888	18.2451	1.78e-08	1.85e-05
chr10	101805655	+	cg01256349	None	3.01398	1.4817	18.1963	1.83e-08	1.86e-05
chr17	40463735	-	cg01861447	North_Shore	3.82112	2.32428	18.1892	1.83e-08	1.86e-05
chr1	27934134	-	cg02067603	South_Shelf	4.81298	0.0471766	18.4114	1.81e-08	1.86e-05
chr5	87956517	+	cg02655739	CpG_Island	2.90916	3.96346	18.1963	1.83e-08	1.86e-05
chr10	64194153	+	cg05349845	None	4.88955	-2.77345	18.4163	1.82e-08	1.86e-05
chr6	11172920	+	cg07544639	None	3.64671	0.513577	18.2043	1.82e-08	1.86e-05
chr4	2869577	+	cg08850922	None	3.83688	1.0445	18.2165	1.81e-08	1.86e-05
chr16	68572892	-	cg11625868	CpG_Island	3.7795	-1.73406	18.2142	1.81e-08	1.86e-05
chr4	153877907	+	cg13272296	None	2.83729	-1.40054	18.2095	1.81e-08	1.86e-05
chr2	27340397	-	cg14684108	North_Shore	3.0137	3.66283	18.2151	1.81e-08	1.86e-05
chr14	68950837	-	cg16380016	None	2.80316	1.04823	18.1986	1.82e-08	1.86e-05
chr6	114429580	+	cg18859711	None	4.77907	1.61934	18.4163	1.8e-08	1.86e-05
chr11	46740666	-	cg19875375	None	4.58199	-0.234361	18.3334	1.84e-08	1.86e-05
chr7	71757135	-	cg24407355	None	-3.44195	-4.73159	-18.1806	1.84e-08	1.86e-05
chr16	58249177	+	cg25790232	None	2.88934	3.011	18.2029	1.82e-08	1.86e-05
chr9	112983796	+	cg26104464	None	3.13379	2.92284	18.2023	1.82e-08	1.86e-05
chr6	168076949	-	cg26919065	North_Shelf	5.38064	-3.34644	18.4963	1.81e-08	1.86e-05
chr18	34885136	-	cg01932124	None	-3.36755	-1.20233	-18.167	1.85e-08	1.87e-05
chr17	39992344	-	cg02359355	CpG_Island	-3.96778	-4.50861	-18.1757	1.86e-08	1.87e-05
chr6	140210113	+	cg05700704	None	4.47347	2.41931	18.2878	1.86e-08	1.87e-05
chr11	130738031	-	cg10997284	None	2.97297	3.07075	18.1687	1.85e-08	1.87e-05
chr12	49319263	-	cg23699916	CpG_Island	4.28158	-2.50378	18.2331	1.87e-08	1.88e-05
chr4	169343215	-	cg26765910	None	4.63302	-0.611388	18.3063	1.88e-08	1.88e-05
chr1	110306642	+	cg03956353	None	3.71857	-2.51789	18.1242	1.89e-08	1.89e-05
chr17	31155930	+	cg05938526	None	3.69324	-2.74037	18.1256	1.89e-08	1.89e-05
chr2	261362	-	cg11361895	North_Shelf	2.72899	1.04661	18.131	1.89e-08	1.89e-05
chr8	8131077	-	cg16300553	None	3.06324	2.54338	18.122	1.89e-08	1.89e-05
chr3	55212068	-	cg03216518	None	2.94017	0.0777416	18.1097	1.91e-08	1.9e-05
chr7	47773946	+	cg08235219	None	3.29364	1.36566	18.0991	1.92e-08	1.9e-05
chr6	152916565	-	cg15478292	None	2.98818	3.03373	18.1001	1.91e-08	1.9e-05
chr10	6507629	-	cg02839388	None	3.57357	-0.716247	18.0854	1.93e-08	1.91e-05
chr16	66878871	-	cg05552717	CpG_Island	2.70126	3.15598	18.0878	1.93e-08	1.91e-05
chr15	46742504	+	cg10557565	None	-2.80755	-2.86455	-18.0794	1.93e-08	1.91e-05
chr21	38300274	-	cg14704878	None	2.74609	0.273943	18.0878	1.93e-08	1.91e-05
chr8	98903197	+	cg17044200	None	3.4387	-0.327466	18.072	1.94e-08	1.91e-05
chr10	11060104	-	cg25560333	CpG_Island	3.4769	2.30096	18.0816	1.93e-08	1.91e-05
chr16	11808617	+	cg00718494	None	2.84852	-2.34821	18.0553	1.96e-08	1.92e-05
chr6	17159487	-	cg11853918	None	-3.68922	-3.79967	-18.0606	1.95e-08	1.92e-05
chr10	29824383	-	cg22965600	None	3.88076	-1.53373	18.0645	1.95e-08	1.92e-05
chr18	41921816	-	cg01051503	None	-2.80657	-3.00957	-18.0201	1.99e-08	1.93e-05
chr18	3665966	+	cg01367444	None	4.21757	-1.75651	18.1171	1.97e-08	1.93e-05
chr15	68208120	-	cg05852056	None	5.9694	-0.523125	18.3248	1.97e-08	1.93e-05
chr1	26372887	+	cg07766612	CpG_Island	-3.14999	-4.32401	-18.0154	2e-08	1.93e-05
chr12	1875422	+	cg12568001	None	3.84093	1.14374	18.0346	1.98e-08	1.93e-05
chr14	67895627	+	cg12961555	None	3.28766	-0.723203	18.0187	1.99e-08	1.93e-05
chr6	37074912	-	cg14727981	None	3.69173	1.72819	18.0122	2e-08	1.93e-05
chr2	65623624	+	cg19337748	None	6.38915	-0.29149	18.2899	2e-08	1.93e-05
chr13	95927719	-	cg20135162	None	5.48879	1.22904	18.2953	2e-08	1.93e-05
chr6	140317756	-	cg22809952	None	3.6523	1.94316	18.0252	1.99e-08	1.93e-05
chr11	19265869	-	cg24092822	South_Shore	3.05443	-2.92395	18.0222	1.99e-08	1.93e-05
chr5	56634154	-	cg27218386	None	3.99733	-1.2294	18.0625	1.98e-08	1.93e-05
chr3	171184718	-	cg06328515	None	3.28014	-1.46997	17.993	2.02e-08	1.94e-05
chr17	9939929	+	cg15357334	None	-3.703	-1.68333	-17.9982	2.01e-08	1.94e-05
chr19	45595811	-	cg01278903	South_Shore	-3.65546	-4.89573	-17.9329	2.08e-08	1.95e-05
chr15	86048493	+	cg01613977	None	4.30136	-1.16433	18.0487	2.06e-08	1.95e-05
chr1	6685072	-	cg02357257	CpG_Island	4.44859	-1.71579	18.0713	2.07e-08	1.95e-05
chr16	11794641	+	cg03382501	None	3.5612	2.28356	17.9745	2.04e-08	1.95e-05
chr19	7601007	+	cg03411548	CpG_Island	3.43085	2.79149	17.9142	2.1e-08	1.95e-05
chr5	101632286	+	cg04633600	CpG_Island	3.18274	3.5019	17.9677	2.04e-08	1.95e-05
chr10	29823916	+	cg05045129	None	3.58234	3.48632	17.9537	2.06e-08	1.95e-05
chr12	10322100	-	cg05617790	None	2.85969	1.63837	17.9285	2.08e-08	1.95e-05
chr19	4909366	-	cg06423533	CpG_Island	3.91387	-3.49976	17.9449	2.08e-08	1.95e-05
chr12	106477874	+	cg07039832	None	2.78841	2.66417	17.8967	2.12e-08	1.95e-05
chr3	10439683	+	cg07331587	None	-3.14347	-4.20612	-17.9122	2.1e-08	1.95e-05
chr6	29581117	+	cg07436579	None	3.17542	3.0865	17.943	2.07e-08	1.95e-05
chr3	25452228	+	cg08474915	None	4.18621	-1.12098	17.9624	2.13e-08	1.95e-05
chr1	156675764	+	cg09552128	CpG_Island	2.85515	-5.25537	17.9002	2.11e-08	1.95e-05
chr12	27996771	+	cg10311048	None	3.26266	-2.09166	17.9626	2.05e-08	1.95e-05
chr5	111581654	+	cg12177072	None	2.75279	0.73714	17.9432	2.07e-08	1.95e-05
chr4	143227879	-	cg13102529	None	3.22796	3.68333	17.9463	2.07e-08	1.95e-05
chr4	83849351	-	cg13853484	None	3.14245	2.71402	17.9713	2.04e-08	1.95e-05
chr13	98919378	+	cg15185986	None	5.12702	-0.0111966	18.185	2.1e-08	1.95e-05
chr4	169392373	+	cg15767871	None	6.23183	0.624926	18.1655	2.13e-08	1.95e-05
chr2	85107751	+	cg16063519	CpG_Island	2.98915	3.00046	17.9892	2.02e-08	1.95e-05
chr11	616112	+	cg18971819	North_Shore	3.10259	-2.65343	17.8907	2.12e-08	1.95e-05
chr6	32825056	-	cg19412007	South_Shelf	4.38014	2.52818	18.0503	2.08e-08	1.95e-05
chr7	32530673	+	cg20042318	South_Shore	-3.20136	-2.23377	-17.9202	2.09e-08	1.95e-05
chr6	32817977	+	cg20357228	North_Shelf	3.23813	1.9147	17.9839	2.03e-08	1.95e-05
chr20	11185984	+	cg21007846	None	3.81793	-0.498397	17.9634	2.05e-08	1.95e-05
chr22	37418177	+	cg21735772	North_Shelf	2.61152	-0.513226	17.9296	2.08e-08	1.95e-05
chr8	132870714	-	cg21939759	None	3.09017	1.29874	17.931	2.08e-08	1.95e-05
chr2	231078131	+	cg22065941	None	2.57569	1.915	17.9145	2.1e-08	1.95e-05
chr1	36184863	+	cg22369954	South_Shore	3.96036	-0.0184158	17.9685	2.06e-08	1.95e-05
chr22	45675312	-	cg22523787	None	4.83808	-0.508176	18.1098	2.12e-08	1.95e-05
chr8	26243601	+	cg22816343	South_Shelf	3.13274	-0.206971	17.9779	2.03e-08	1.95e-05
chr2	135485112	+	cg23566794	None	-2.89922	-3.51394	-17.9233	2.09e-08	1.95e-05
chr17	16343399	+	cg23629722	South_Shore	4.39496	-1.13378	18.0103	2.13e-08	1.95e-05
chr22	43283720	+	cg24301112	None	3.67425	1.01684	17.908	2.1e-08	1.95e-05
chr5	74762295	-	cg26567688	None	2.84867	0.561764	17.9815	2.03e-08	1.95e-05
chr12	5415287	-	cg26704800	None	3.05701	-2.34427	17.9604	2.05e-08	1.95e-05
chr22	37584441	+	cg26999345	None	3.59323	-1.67245	17.9556	2.06e-08	1.95e-05
chr1	202087259	-	cg07345836	None	2.92655	-0.798558	17.8638	2.15e-08	1.96e-05
chr8	26429697	-	cg08715935	None	3.40179	2.63077	17.8702	2.14e-08	1.96e-05
chr1	15499061	+	cg09229466	None	4.92606	-0.461659	18.1027	2.15e-08	1.96e-05
chr12	57525076	+	cg17037399	South_Shelf	2.74785	2.00848	17.8779	2.14e-08	1.96e-05
chr7	50560799	-	cg00632784	None	5.08115	2.62653	18.0632	2.22e-08	1.97e-05
chr11	61062964	-	cg01698298	CpG_Island	2.60629	2.39453	17.8242	2.19e-08	1.97e-05
chr5	167181457	-	cg01881971	None	3.49201	2.39286	17.8128	2.21e-08	1.97e-05
chr13	41050823	+	cg02810012	None	3.49198	-2.39991	17.8524	2.16e-08	1.97e-05
chr19	17358745	+	cg03630771	South_Shore	4.39954	3.06018	17.9567	2.19e-08	1.97e-05
chr12	10320507	+	cg05008701	None	3.90791	-2.24099	17.8272	2.21e-08	1.97e-05
chr6	109408740	+	cg05030183	None	3.61334	3.32777	17.8581	2.16e-08	1.97e-05
chr17	17397972	-	cg07083043	North_Shore	3.27774	1.54932	17.8361	2.18e-08	1.97e-05
chr15	101991560	-	cg10453419	None	3.04046	2.46757	17.8433	2.17e-08	1.97e-05
chr4	113437909	-	cg10871779	CpG_Island	3.0643	-1.36569	17.823	2.2e-08	1.97e-05
chr21	40174791	+	cg13472610	North_Shelf	4.10118	1.39205	17.8753	2.21e-08	1.97e-05
chr6	29589036	-	cg17532626	None	2.70618	2.0487	17.8495	2.17e-08	1.97e-05
chr20	52130064	-	cg18223289	None	2.82261	-1.06032	17.8413	2.18e-08	1.97e-05
chr3	193807511	-	cg18295201	None	2.8456	3.26246	17.8215	2.2e-08	1.97e-05
chr5	124573074	-	cg18752406	None	-3.63124	-2.29637	-17.805	2.22e-08	1.97e-05
chr17	40469642	-	cg18852825	None	3.02212	-1.85796	17.8044	2.22e-08	1.97e-05
chr11	65236397	+	cg20051094	None	4.36732	-0.435874	17.947	2.19e-08	1.97e-05
chr2	121501069	+	cg20820759	South_Shore	2.95113	3.4935	17.8071	2.21e-08	1.97e-05
chr22	30304185	+	cg22537960	None	-3.44909	-2.9621	-17.8419	2.17e-08	1.97e-05
chr4	169505483	-	cg23050404	None	4.17814	-1.94313	17.8956	2.2e-08	1.97e-05
chr6	12484939	-	cg25728188	None	4.43864	0.376128	17.9895	2.16e-08	1.97e-05
chr19	57986630	+	cg26498623	None	2.83002	-0.105524	17.8313	2.19e-08	1.97e-05
chr18	20426235	+	cg26570553	None	2.90727	0.997602	17.8217	2.2e-08	1.97e-05
chr7	24550592	+	cg27039132	None	3.05993	-2.41548	17.8226	2.2e-08	1.97e-05
chr1	94534645	-	cg01807748	None	4.27928	1.22485	17.8546	2.28e-08	1.98e-05
chr16	78268976	+	cg04487038	None	2.93108	1.69604	17.7481	2.28e-08	1.98e-05
chr5	167394966	-	cg04782618	None	3.14902	3.06288	17.749	2.28e-08	1.98e-05
chr12	68738010	+	cg05106686	None	3.30589	-1.62976	17.7554	2.27e-08	1.98e-05
chr22	36299468	-	cg07475017	None	2.74707	2.14499	17.7717	2.25e-08	1.98e-05
chr16	85339941	-	cg07476328	None	2.89145	0.134877	17.7647	2.26e-08	1.98e-05
chr3	66101729	-	cg08780735	None	2.8697	-2.60703	17.7504	2.28e-08	1.98e-05
chr15	83992347	+	cg10061592	None	2.6184	-0.663189	17.7744	2.25e-08	1.98e-05
chr17	63624619	+	cg10450692	None	4.98637	1.99978	18.0122	2.26e-08	1.98e-05
chr20	52132559	-	cg11231220	None	3.53532	-1.17869	17.7536	2.27e-08	1.98e-05
chr11	31833742	-	cg15931945	CpG_Island	4.71525	-2.4639	17.9448	2.28e-08	1.98e-05
chr11	86652648	-	cg16090991	None	4.03779	2.90241	17.8017	2.28e-08	1.98e-05
chr17	39678394	-	cg19514854	None	3.13924	-1.18535	17.7878	2.23e-08	1.98e-05
chr6	25191716	+	cg22621390	None	-2.64086	-2.79941	-17.7607	2.26e-08	1.98e-05
chr16	19566908	-	cg27459753	CpG_Island	2.94985	3.37488	17.7851	2.24e-08	1.98e-05
chr18	11862070	-	cg00576132	None	2.86424	2.37417	17.7312	2.3e-08	1.99e-05
chr11	93886698	-	cg01550301	None	5.52157	0.28918	17.9964	2.31e-08	1.99e-05
chr5	55223816	+	cg03354567	None	3.14928	2.05125	17.7416	2.29e-08	1.99e-05
chr19	14089284	-	cg06905453	North_Shore	5.01758	0.173709	18.0006	2.28e-08	1.99e-05
chr17	74629973	+	cg09033493	None	3.44323	-1.74835	17.7261	2.3e-08	1.99e-05
chr20	19867136	+	cg20918393	None	2.89595	4.45361	17.7387	2.29e-08	1.99e-05
chr8	107636965	-	cg09062052	None	3.89159	0.742866	17.7281	2.32e-08	2e-05
chr17	75384890	-	cg12513760	None	2.8839	2.19889	17.714	2.32e-08	2e-05
chr14	36278684	+	cg21911968	South_Shore	2.85436	-1.72974	17.718	2.31e-08	2e-05
chr10	89523437	-	cg06430087	None	4.3529	-1.52105	17.8132	2.35e-08	2.01e-05
chr11	61146265	+	cg07394019	None	2.84297	1.61745	17.667	2.37e-08	2.01e-05
chr17	853971	-	cg08031967	South_Shelf	3.2122	1.84721	17.6789	2.36e-08	2.01e-05
chr3	44405093	+	cg11306385	None	4.34436	-0.780092	17.7969	2.36e-08	2.01e-05
chr6	90813793	-	cg13640551	None	-3.29952	-3.68593	-17.6726	2.37e-08	2.01e-05
chr22	33119230	-	cg15872760	None	-2.76462	-0.328527	-17.6943	2.34e-08	2.01e-05
chr17	35843206	-	cg17408935	None	3.2324	1.33567	17.6872	2.35e-08	2.01e-05
chr1	236686618	-	cg18322510	North_Shore	3.34188	-1.20018	17.6886	2.35e-08	2.01e-05
chr10	80999807	+	cg18737081	North_Shelf	2.81935	4.03199	17.674	2.36e-08	2.01e-05
chr15	48470516	-	cg22297146	CpG_Island	2.73432	-1.0243	17.6695	2.37e-08	2.01e-05
chr11	119239105	+	cg24258886	South_Shelf	3.25381	-1.55572	17.668	2.37e-08	2.01e-05
chr14	76087437	-	cg25925691	None	3.48418	-2.85622	17.6981	2.34e-08	2.01e-05
chr8	41587446	+	cg27416513	South_Shelf	2.93935	1.90063	17.6954	2.34e-08	2.01e-05
chr12	47617166	-	cg00509331	None	4.65411	1.40348	17.7871	2.46e-08	2.02e-05
chr19	7880008	+	cg01015632	None	-3.1129	-3.72012	-17.6261	2.42e-08	2.02e-05
chr3	141173927	-	cg02568670	None	3.86077	2.64151	17.6683	2.39e-08	2.02e-05
chr15	59024033	+	cg02816525	None	2.93235	3.66404	17.619	2.43e-08	2.02e-05
chr13	106143737	+	cg02922566	None	-3.34407	-3.56279	-17.5925	2.46e-08	2.02e-05
chr5	154092426	+	cg03519907	None	3.46778	3.17402	17.6388	2.41e-08	2.02e-05
chr6	149129766	+	cg05396439	None	2.96967	2.94696	17.6291	2.42e-08	2.02e-05
chr18	78005651	+	cg06554361	South_Shore	3.95497	1.80166	17.631	2.46e-08	2.02e-05
chr2	231078938	-	cg07732770	None	3.60294	2.65166	17.6035	2.45e-08	2.02e-05
chr17	41608097	-	cg07760125	None	3.06205	3.41409	17.6469	2.4e-08	2.02e-05
chr17	59566833	-	cg07936714	None	3.40423	-1.60998	17.6473	2.4e-08	2.02e-05
chr6	10400775	+	cg08178786	South_Shore	3.36593	3.46848	17.6593	2.38e-08	2.02e-05
chr11	64653280	+	cg08769199	None	3.03106	0.117234	17.617	2.43e-08	2.02e-05
chr10	51563615	+	cg09354533	North_Shore	4.61967	-1.19537	17.796	2.44e-08	2.02e-05
chr9	114667474	-	cg10424880	None	2.93767	2.72906	17.6083	2.44e-08	2.02e-05
chr19	42749236	-	cg10727654	CpG_Island	3.04299	-1.49179	17.6395	2.41e-08	2.02e-05
chr11	129870648	-	cg12409074	North_Shore	3.38595	0.736361	17.6052	2.45e-08	2.02e-05
chr11	65291370	+	cg13790129	North_Shore	3.29762	3.27154	17.6489	2.39e-08	2.02e-05
chr4	4463724	+	cg15398299	None	2.95024	3.64047	17.6222	2.43e-08	2.02e-05
chr4	141556902	+	cg15950795	None	3.42178	-0.126891	17.6056	2.45e-08	2.02e-05
chr2	36881206	+	cg16311415	None	3.53249	1.85174	17.5918	2.46e-08	2.02e-05
chr15	78933820	-	cg17179314	CpG_Island	3.09088	3.90629	17.6055	2.45e-08	2.02e-05
chr11	66045106	-	cg19074962	North_Shore	2.7618	-0.53271	17.5954	2.46e-08	2.02e-05
chr12	116806559	+	cg19946103	None	4.34883	-3.8197	17.76	2.41e-08	2.02e-05
chr1	45987978	-	cg20112865	South_Shore	2.79708	2.08429	17.6257	2.42e-08	2.02e-05
chr12	22201822	-	cg21255209	South_Shelf	3.65469	0.272323	17.6521	2.39e-08	2.02e-05
chr6	32812521	+	cg21535207	South_Shore	4.44543	-2.82615	17.7736	2.42e-08	2.02e-05
chr16	89479349	+	cg21686703	None	3.33949	3.54422	17.6052	2.45e-08	2.02e-05
chr14	65021594	+	cg24932536	None	4.39731	-0.390719	17.737	2.45e-08	2.02e-05
chr15	45722589	-	cg25137030	CpG_Island	-2.96576	-3.96431	-17.5939	2.46e-08	2.02e-05
chr13	42795206	+	cg00692833	None	3.18163	3.19411	17.5774	2.48e-08	2.03e-05
chr12	89387453	-	cg04979778	None	3.93732	-0.04058	17.6152	2.48e-08	2.03e-05
chr18	28783553	+	cg06807810	None	3.22587	1.80415	17.5603	2.5e-08	2.03e-05
chr1	78799318	+	cg08061922	None	-3.15389	-2.50859	-17.5592	2.51e-08	2.03e-05
chr1	31976989	+	cg09924663	None	3.89836	0.186661	17.5728	2.52e-08	2.03e-05
chr3	42977654	+	cg10118419	North_Shore	2.94571	2.80566	17.5421	2.53e-08	2.03e-05
chr1	180554833	-	cg10830544	None	3.69625	1.62297	17.5517	2.52e-08	2.03e-05
chr1	204332758	+	cg13571568	None	3.06714	2.30251	17.5618	2.5e-08	2.03e-05
chr8	144497659	+	cg14176737	None	-2.96485	-3.4417	-17.5769	2.48e-08	2.03e-05
chr15	67439432	-	cg15291389	None	4.51592	-3.07123	17.7221	2.5e-08	2.03e-05
chr19	46080530	+	cg15397212	None	2.91308	0.00257182	17.5467	2.52e-08	2.03e-05
chr14	103565867	-	cg16760485	North_Shelf	5.56314	-0.244852	17.8184	2.52e-08	2.03e-05
chr11	93916953	-	cg17111166	None	2.60609	0.661098	17.5745	2.49e-08	2.03e-05
chr12	116941069	+	cg20032209	None	4.89386	-3.25685	17.8082	2.49e-08	2.03e-05
chr1	150944300	+	cg24754095	North_Shelf	3.27713	-3.86828	17.5536	2.51e-08	2.03e-05
chr16	4838377	+	cg26323922	None	3.60394	2.55657	17.565	2.5e-08	2.03e-05
chr8	8608210	+	cg26346608	None	3.46614	-0.274796	17.5692	2.49e-08	2.03e-05
chr16	54210550	+	cg26681628	None	3.01339	-2.00049	17.5592	2.51e-08	2.03e-05
chr11	27352501	-	cg26972207	None	3.23671	3.6945	17.5472	2.52e-08	2.03e-05
chr6	11292579	-	cg15540433	None	3.65614	2.05435	17.529	2.54e-08	2.04e-05
chr3	170746012	+	cg00264528	North_Shore	-3.39311	-3.53933	-17.4815	2.61e-08	2.05e-05
chr16	46781076	-	cg03147449	None	2.69788	1.66448	17.4841	2.6e-08	2.05e-05
chr9	112673631	+	cg03314889	None	2.75683	-1.96859	17.518	2.56e-08	2.05e-05
chr4	81118647	+	cg05059566	North_Shore	3.52196	1.99791	17.4989	2.58e-08	2.05e-05
chr2	149981644	-	cg05519714	None	2.76131	-0.093658	17.5015	2.58e-08	2.05e-05
chr6	149195937	+	cg05954280	North_Shelf	4.08814	2.71841	17.5927	2.56e-08	2.05e-05
chr1	57029488	-	cg09088633	None	3.94228	0.854219	17.5206	2.61e-08	2.05e-05
chr19	54367683	+	cg10374031	North_Shore	3.1216	2.49377	17.5036	2.58e-08	2.05e-05
chr4	146851153	-	cg10417571	None	3.65793	3.59615	17.5022	2.58e-08	2.05e-05
chr15	41139786	+	cg12787209	South_Shelf	4.01698	-1.38151	17.5372	2.61e-08	2.05e-05
chr15	66476163	-	cg15431137	None	3.25016	3.49823	17.4763	2.61e-08	2.05e-05
chr20	19756452	-	cg16124267	None	3.11289	1.55399	17.4837	2.6e-08	2.05e-05
chr11	65325249	-	cg16477774	CpG_Island	-3.33241	-4.13266	-17.4738	2.62e-08	2.05e-05
chr6	37727320	+	cg17719449	None	3.43976	2.57754	17.4807	2.61e-08	2.05e-05
chr15	98836770	+	cg18654960	None	3.60735	3.46979	17.4992	2.58e-08	2.05e-05
chr5	166711939	-	cg18679069	None	2.92593	3.32242	17.4759	2.61e-08	2.05e-05
chr15	71679709	+	cg19102043	None	3.99807	3.42035	17.5471	2.59e-08	2.05e-05
chr20	52357117	+	cg20178976	None	-3.44983	-4.48595	-17.5149	2.56e-08	2.05e-05
chr11	111536722	+	cg22397308	None	2.65374	2.97854	17.5092	2.57e-08	2.05e-05
chr18	46502196	-	cg25711142	CpG_Island	4.16681	3.55161	17.5867	2.59e-08	2.05e-05
chr18	46307622	-	cg26442186	None	3.50207	1.56189	17.4696	2.62e-08	2.05e-05
chr11	61062704	+	cg04017555	CpG_Island	3.46192	-2.43156	17.4419	2.66e-08	2.06e-05
chr1	162288210	-	cg05359527	None	3.19104	2.88741	17.4637	2.63e-08	2.06e-05
chr1	152758235	+	cg07644026	None	-3.57947	-3.49863	-17.4473	2.65e-08	2.06e-05
chr4	101111261	-	cg12829717	CpG_Island	2.78419	3.25249	17.457	2.64e-08	2.06e-05
chr3	106849749	-	cg14904829	None	2.87196	0.130306	17.4537	2.64e-08	2.06e-05
chr6	144619004	+	cg19224759	None	4.31783	2.94047	17.5728	2.65e-08	2.06e-05
chr15	97863028	-	cg21063929	None	3.11702	3.66371	17.4588	2.64e-08	2.06e-05
chr18	35947707	+	cg23296980	None	2.7776	-0.905472	17.4652	2.63e-08	2.06e-05
chr2	8712204	+	cg03385731	None	3.50893	1.94376	17.4105	2.7e-08	2.07e-05
chr1	211776921	+	cg06733391	None	2.66189	-1.5984	17.4118	2.7e-08	2.07e-05
chr2	232260139	-	cg06745030	CpG_Island	3.15312	1.65409	17.4052	2.71e-08	2.07e-05
chr21	46891839	-	cg08605965	South_Shore	5.70622	0.54941	17.6875	2.69e-08	2.07e-05
chr7	82919052	-	cg11204177	None	-3.31612	-3.89664	-17.4125	2.7e-08	2.07e-05
chr5	95008929	+	cg12518124	None	4.31688	1.57268	17.5641	2.66e-08	2.07e-05
chr6	136979024	+	cg14369768	None	4.13593	0.594304	17.5197	2.67e-08	2.07e-05
chr12	124985655	+	cg15627464	None	5.32455	1.18427	17.6781	2.7e-08	2.07e-05
chr6	138053459	-	cg15848824	None	3.94472	-1.59843	17.453	2.71e-08	2.07e-05
chr10	14821454	-	cg16787307	None	4.07355	0.367236	17.4982	2.68e-08	2.07e-05
chr22	43312719	+	cg19052097	None	3.60248	3.72204	17.4081	2.7e-08	2.07e-05
chr6	36991164	+	cg20445657	None	3.11432	1.88866	17.4283	2.68e-08	2.07e-05
chr1	18965091	+	cg22077481	South_Shore	2.92482	4.04018	17.425	2.68e-08	2.07e-05
chr1	205419148	+	cg24382100	None	3.04674	-1.97676	17.4321	2.67e-08	2.07e-05
chr8	98463611	-	cg01052456	None	-3.09781	-4.60389	-17.3764	2.75e-08	2.08e-05
chr6	131184818	-	cg07659235	None	4.17508	1.23423	17.4977	2.72e-08	2.08e-05
chr12	112554573	-	cg08538139	None	2.87829	0.169184	17.3897	2.73e-08	2.08e-05
chr19	17178430	+	cg08990318	None	4.18338	-0.153258	17.4783	2.75e-08	2.08e-05
chr8	53608045	+	cg10992219	None	3.13347	-2.71519	17.3937	2.72e-08	2.08e-05
chr19	19384165	+	cg15614917	CpG_Island	3.20338	-2.73085	17.3868	2.73e-08	2.08e-05
chr15	68238225	+	cg19722326	None	4.08017	1.11456	17.4587	2.74e-08	2.08e-05
chr6	108188374	+	cg22888222	None	2.898	-2.68981	17.3946	2.72e-08	2.08e-05
chr14	27285868	+	cg23263535	None	-3.17923	-4.17799	-17.3839	2.74e-08	2.08e-05
chr19	2494595	+	cg10283371	CpG_Island	4.08245	5.23821	17.4409	2.77e-08	2.09e-05
chr5	154092360	+	cg16645907	None	3.30995	2.17032	17.3609	2.77e-08	2.09e-05
chr17	42676997	+	cg25948591	None	4.15039	-1.61099	17.458	2.77e-08	2.09e-05
chr20	39739746	+	cg01233283	None	3.01074	-2.12705	17.3538	2.78e-08	2.1e-05
chr22	47331872	+	cg10934001	None	6.50909	-1.41773	17.6077	2.8e-08	2.1e-05
chr3	135742005	+	cg11051128	None	2.84407	2.22522	17.3384	2.8e-08	2.1e-05
chr15	41086023	-	cg11559120	None	3.70398	-0.0696975	17.3488	2.79e-08	2.1e-05
chr13	93141838	+	cg20818217	None	3.08068	-1.11739	17.3426	2.8e-08	2.1e-05
chr2	102439950	+	cg21550141	None	4.00281	0.390643	17.4009	2.8e-08	2.1e-05
chr14	71220239	+	cg23127023	None	3.71826	-1.32235	17.3467	2.79e-08	2.1e-05
chr1	68204278	-	cg24671285	None	3.54708	-3.90061	17.3338	2.81e-08	2.1e-05
chr15	45927218	+	cg26984869	CpG_Island	-2.7027	-3.88338	-17.3413	2.8e-08	2.1e-05
chr2	72745203	+	cg04552534	None	3.50799	-0.219469	17.304	2.85e-08	2.11e-05
chr2	228204080	-	cg07859603	None	2.93438	2.12933	17.3002	2.86e-08	2.11e-05
chr6	10478785	-	cg07901405	None	3.90743	3.11663	17.35	2.85e-08	2.11e-05
chr11	13461802	-	cg08114852	None	3.03698	4.15376	17.2931	2.87e-08	2.11e-05
chr16	69385761	-	cg08627125	None	3.00331	-0.239522	17.2946	2.87e-08	2.11e-05
chr11	65292300	-	cg10628098	North_Shore	3.74692	-1.16807	17.3123	2.85e-08	2.11e-05
chr6	132453670	+	cg11355658	None	-3.90523	-2.90742	-17.3358	2.87e-08	2.11e-05
chr6	56347485	+	cg12554481	None	4.81777	0.255505	17.5337	2.85e-08	2.11e-05
chr6	36355488	-	cg13133961	CpG_Island	-2.74061	-4.0135	-17.3126	2.84e-08	2.11e-05
chr8	141636542	+	cg14301764	None	3.58659	2.31751	17.3126	2.84e-08	2.11e-05
chr8	134582807	+	cg14732528	CpG_Island	4.29115	3.3331	17.4375	2.84e-08	2.11e-05
chr1	116665823	-	cg15712651	None	4.6569	-2.7531	17.4991	2.86e-08	2.11e-05
chr6	169224099	+	cg17173369	North_Shelf	-3.00161	-1.05764	-17.2916	2.87e-08	2.11e-05
chr1	113008799	+	cg21280061	North_Shore	2.83483	-2.45776	17.3081	2.85e-08	2.11e-05
chr18	47900124	-	cg26465327	North_Shore	3.16687	0.862539	17.328	2.82e-08	2.11e-05
chr11	5276490	+	cg27009246	None	4.45068	-0.841035	17.4662	2.85e-08	2.11e-05
chr5	34757397	+	cg08276799	None	2.96563	2.0438	17.2818	2.88e-08	2.12e-05
chr13	80354114	+	cg08507334	None	3.76567	-3.22751	17.276	2.91e-08	2.12e-05
chr7	90346760	+	cg11261417	None	4.45855	3.34857	17.4403	2.89e-08	2.12e-05
chr10	1016695	+	cg11349980	None	3.52494	-3.18585	17.2873	2.88e-08	2.12e-05
chr4	141444910	-	cg12291509	North_Shore	-2.73772	-3.03413	-17.2761	2.89e-08	2.12e-05
chr19	46142673	-	cg12536502	North_Shelf	3.73025	-2.67788	17.2693	2.91e-08	2.12e-05
chr9	140052246	-	cg13448720	South_Shore	2.93291	3.14642	17.2812	2.89e-08	2.12e-05
chr8	23331978	+	cg16523760	None	4.9467	-1.86475	17.525	2.9e-08	2.12e-05
chr3	3526963	-	cg20078462	None	-3.00391	-4.16751	-17.2707	2.9e-08	2.12e-05
chr3	11178758	-	cg25677394	None	3.38665	3.19933	17.2687	2.9e-08	2.12e-05
chr2	159851760	+	cg02363168	None	5.25227	-1.36622	17.5131	2.93e-08	2.13e-05
chr6	44171877	+	cg07503415	None	3.08333	0.553879	17.255	2.92e-08	2.13e-05
chr2	64871593	+	cg22136354	None	3.37607	2.83089	17.252	2.93e-08	2.13e-05
chr10	30014179	-	cg01752308	None	2.96429	-1.78089	17.2296	2.96e-08	2.14e-05
chr7	28102470	-	cg03006376	None	3.91667	2.41301	17.2895	2.94e-08	2.14e-05
chr4	189060900	-	cg04086012	None	-3.51494	1.11184	-17.2446	2.94e-08	2.14e-05
chr10	11060048	+	cg04088969	CpG_Island	3.19432	3.55677	17.2238	2.97e-08	2.14e-05
chr6	166801650	+	cg06930016	None	3.30805	2.2899	17.2306	2.96e-08	2.14e-05
chr1	164744436	+	cg08609318	None	5.39911	-1.65662	17.4994	2.95e-08	2.14e-05
chr3	194331843	-	cg14232220	None	2.79586	3.90977	17.2324	2.96e-08	2.14e-05
chr9	126780399	-	cg19264651	CpG_Island	3.79321	-4.06024	17.2507	2.96e-08	2.14e-05
chr20	52775246	+	cg22257236	None	3.41472	0.234139	17.2346	2.96e-08	2.14e-05
chr10	96075700	-	cg24338920	None	5.22841	2.87235	17.493	2.96e-08	2.14e-05
chr1	33399192	-	cg25284161	None	3.23074	-2.57256	17.2188	2.98e-08	2.14e-05
chr19	6066102	-	cg00448761	None	3.79983	-2.49033	17.2267	3e-08	2.15e-05
chr3	49460111	+	cg15246085	None	3.00132	1.95767	17.2023	3.01e-08	2.15e-05
chr15	75475038	-	cg16906765	South_Shelf	4.85624	-1.36722	17.4509	3e-08	2.15e-05
chr1	204329158	-	cg24864241	None	3.00389	3.21472	17.2137	2.99e-08	2.15e-05
chr16	85034706	+	cg27137285	None	3.73505	2.19303	17.2165	2.99e-08	2.15e-05
chr11	12368253	-	cg01518090	None	2.55511	3.38734	17.1751	3.05e-08	2.16e-05
chr14	68715849	-	cg04651018	None	2.84906	4.1382	17.1892	3.03e-08	2.16e-05
chr9	134151945	-	cg09374774	CpG_Island	2.97767	1.45262	17.1885	3.03e-08	2.16e-05
chr10	97090117	-	cg10569823	None	4.34745	-1.06627	17.3354	3.02e-08	2.16e-05
chr4	78803215	+	cg13822669	None	3.81159	1.78269	17.213	3.03e-08	2.16e-05
chr1	25255805	-	cg13932954	CpG_Island	2.64622	3.11234	17.179	3.04e-08	2.16e-05
chr18	77710866	+	cg14685556	CpG_Island	3.01045	-3.48774	17.1761	3.05e-08	2.16e-05
chr1	15500722	-	cg17670798	None	3.2644	2.36652	17.195	3.02e-08	2.16e-05
chr2	128407315	+	cg23815031	North_Shore	3.39041	0.180868	17.1766	3.05e-08	2.16e-05
chr8	30138734	-	cg03515441	None	3.46706	3.08954	17.1591	3.07e-08	2.17e-05
chr16	70720133	-	cg07009835	CpG_Island	3.69644	-2.55992	17.1589	3.08e-08	2.17e-05
chr17	57069406	-	cg15802299	None	3.60697	1.66799	17.1572	3.08e-08	2.17e-05
chr4	144280191	+	cg26931693	None	4.96286	-2.18919	17.4279	3.06e-08	2.17e-05
chr6	166957312	-	cg01352450	None	2.9281	1.70519	17.1412	3.1e-08	2.18e-05
chr9	14181696	-	cg07955765	None	4.93898	3.03871	17.3885	3.11e-08	2.18e-05
chr4	169231356	-	cg08704974	None	4.07529	-1.8038	17.233	3.09e-08	2.18e-05
chr2	191217711	+	cg13421372	None	3.56555	3.40294	17.1391	3.1e-08	2.18e-05
chr8	37639384	-	cg13723336	None	3.02172	3.06303	17.1533	3.08e-08	2.18e-05
chr9	133535737	+	cg13891765	CpG_Island	3.23131	3.84939	17.1446	3.1e-08	2.18e-05
chr3	183684231	-	cg19813803	None	2.91168	2.08683	17.1511	3.09e-08	2.18e-05
chr17	56052740	+	cg01662578	None	3.21898	0.499475	17.1164	3.14e-08	2.19e-05
chr8	103810250	-	cg04148387	None	2.83439	1.06763	17.1183	3.14e-08	2.19e-05
chr15	69760338	-	cg05187474	None	4.35521	-2.92181	17.2519	3.16e-08	2.19e-05
chr15	39432308	+	cg09350710	None	3.56461	-2.8532	17.1064	3.16e-08	2.19e-05
chr16	88726607	-	cg10280048	South_Shore	3.77884	1.50608	17.1249	3.16e-08	2.19e-05
chr20	10692174	+	cg10780403	None	3.37838	-2.62462	17.1251	3.13e-08	2.19e-05
chr1	113216804	+	cg11178985	North_Shore	3.07203	-1.47934	17.1187	3.14e-08	2.19e-05
chr15	60412939	-	cg11187807	None	3.48835	-1.71344	17.1274	3.12e-08	2.19e-05
chr5	154092339	+	cg11742111	None	3.05931	2.75741	17.1009	3.17e-08	2.19e-05
chr11	5320674	-	cg11879652	None	3.57085	-1.73886	17.1282	3.12e-08	2.19e-05
chr14	65709749	+	cg13039601	None	4.00693	0.0542443	17.1786	3.16e-08	2.19e-05
chr8	74172792	+	cg15667964	None	2.66899	1.12489	17.1192	3.14e-08	2.19e-05
chr3	99649860	-	cg17983017	None	3.8728	1.89641	17.1607	3.14e-08	2.19e-05
chr1	167726178	+	cg04951962	None	2.76063	2.81384	17.0824	3.2e-08	2.2e-05
chr21	44035183	+	cg09413116	North_Shelf	3.14044	1.10548	17.0812	3.2e-08	2.2e-05
chr19	48993361	+	cg14494868	North_Shelf	2.91427	2.41322	17.0924	3.18e-08	2.2e-05
chr9	135873153	+	cg17552389	None	3.28783	-1.9002	17.0908	3.18e-08	2.2e-05
chr17	75371321	+	cg19922101	South_Shore	2.77398	3.11334	17.0903	3.18e-08	2.2e-05
chr2	219221586	-	cg27367952	None	2.85692	-2.48708	17.093	3.18e-08	2.2e-05
chr16	71768554	-	cg03546456	None	3.30081	3.37037	17.0683	3.22e-08	2.21e-05
chr1	192548609	+	cg06357908	None	3.34609	1.74287	17.0617	3.23e-08	2.21e-05
chr8	37757338	+	cg07313709	CpG_Island	2.90215	-3.82278	17.0702	3.22e-08	2.21e-05
chr6	32818198	-	cg08151204	North_Shelf	3.14155	3.88584	17.0675	3.22e-08	2.21e-05
chr2	6326889	-	cg15027050	None	2.91353	3.50973	17.0629	3.23e-08	2.21e-05
chr7	28459911	+	cg20991988	None	2.98156	3.51988	17.0705	3.22e-08	2.21e-05
chr6	12332258	-	cg21354353	None	4.7898	-1.61219	17.298	3.23e-08	2.21e-05
chr16	68572937	+	cg27268840	CpG_Island	3.44341	-1.85087	17.0581	3.24e-08	2.21e-05
chr15	45405103	-	cg04222582	CpG_Island	3.119	4.4496	17.0357	3.28e-08	2.22e-05
chr6	52463201	+	cg05181220	None	2.70181	0.0511896	17.0345	3.28e-08	2.22e-05
chr9	14237957	+	cg06509765	None	2.97648	3.55554	17.042	3.26e-08	2.22e-05
chr9	107839149	-	cg08032575	None	3.56818	2.3862	17.0416	3.27e-08	2.22e-05
chr15	65341868	-	cg13580008	None	3.06621	3.7964	17.0445	3.26e-08	2.22e-05
chr13	31240503	+	cg17078355	None	3.958	-1.65119	17.1041	3.27e-08	2.22e-05
chr12	52915214	+	cg17598337	None	2.61141	2.11425	17.0404	3.27e-08	2.22e-05
chr1	180150424	+	cg20965527	None	3.22742	3.45121	17.035	3.28e-08	2.22e-05
chr11	7593792	-	cg21767391	None	2.89006	1.28761	17.055	3.24e-08	2.22e-05
chr20	50721797	+	cg23634087	CpG_Island	2.86534	3.5323	17.037	3.27e-08	2.22e-05
chr10	78801571	+	cg11961359	None	2.72625	3.22174	17.0268	3.29e-08	2.23e-05
chr10	30471783	+	cg14560732	None	3.15725	-1.75239	17.0218	3.3e-08	2.23e-05
chr10	5915770	-	cg15205576	None	3.20071	-1.81354	17.0215	3.3e-08	2.23e-05
chr12	49318487	-	cg05883907	CpG_Island	3.3944	-2.93289	17.0098	3.32e-08	2.24e-05
chr7	22399029	-	cg08160172	South_Shelf	3.64387	-1.64708	16.998	3.34e-08	2.24e-05
chr7	140612812	-	cg08399602	None	3.86062	1.21822	17.0463	3.34e-08	2.24e-05
chr3	135741936	-	cg12268123	None	4.26383	1.39967	17.1301	3.34e-08	2.24e-05
chr11	46848312	-	cg13473196	None	3.57124	-1.74981	16.9961	3.34e-08	2.24e-05
chr13	112610799	+	cg14559574	CpG_Island	2.52363	3.11196	16.9949	3.35e-08	2.24e-05
chr5	10537510	-	cg16637243	None	3.08196	-2.75859	16.9923	3.35e-08	2.24e-05
chr16	67571472	+	cg18315103	CpG_Island	3.579	-1.73454	16.9921	3.35e-08	2.24e-05
chr14	50442582	-	cg24865315	None	3.32866	3.9629	17.0131	3.31e-08	2.24e-05
chr16	70186709	+	cg24997654	None	2.96441	3.45809	17.0088	3.32e-08	2.24e-05
chr11	46300215	+	cg06859463	CpG_Island	3.08894	1.56023	16.9762	3.38e-08	2.25e-05
chr5	131347106	+	cg08282215	CpG_Island	2.92689	2.42198	16.969	3.39e-08	2.25e-05
chr18	19244490	-	cg11076456	None	2.51364	2.49245	16.9774	3.38e-08	2.25e-05
chr12	32654929	-	cg11809958	None	3.87266	2.06548	17.0283	3.37e-08	2.25e-05
chr22	43283714	+	cg13668053	None	3.00818	1.07532	16.9741	3.38e-08	2.25e-05
chr3	15794821	+	cg24000674	None	3.05753	3.4642	16.9871	3.36e-08	2.25e-05
chr11	6280183	-	cg26265234	North_Shore	2.46855	1.91381	16.9877	3.36e-08	2.25e-05
chr17	75282872	-	cg26674546	None	2.88766	1.17761	16.9807	3.37e-08	2.25e-05
chr6	41254818	+	cg13634839	None	2.63483	2.97736	16.9548	3.42e-08	2.26e-05
chr8	17519419	-	cg14709253	None	5.92297	2.12179	17.2124	3.41e-08	2.26e-05
chr3	31577972	-	cg15758178	South_Shelf	3.55775	-0.894101	16.9528	3.42e-08	2.26e-05
chr8	48344060	-	cg18066690	None	4.41114	2.58389	17.1283	3.4e-08	2.26e-05
chr12	93708041	+	cg00303067	None	3.13752	-1.91386	16.9324	3.46e-08	2.27e-05
chr1	110306591	-	cg00491404	None	3.67038	-2.52981	16.9503	3.43e-08	2.27e-05
chr12	110174543	-	cg03973584	None	3.21264	3.27135	16.9505	3.42e-08	2.27e-05
chr3	171784422	-	cg04319611	None	4.48668	-1.63017	17.1193	3.44e-08	2.27e-05
chr2	176957842	+	cg04415176	CpG_Island	2.63643	4.67373	16.922	3.48e-08	2.27e-05
chr8	135747178	+	cg13064897	None	2.63409	1.19901	16.9229	3.47e-08	2.27e-05
chr9	131102140	+	cg13588599	North_Shore	2.50012	0.953621	16.9398	3.44e-08	2.27e-05
chr11	66045351	+	cg19026260	CpG_Island	2.58234	-1.72347	16.928	3.46e-08	2.27e-05
chr10	123861564	+	cg19174603	None	4.87245	-0.0597683	17.1804	3.46e-08	2.27e-05
chr22	17731607	-	cg19384510	None	-3.29742	2.19949	-16.9262	3.47e-08	2.27e-05
chr3	15374317	-	cg24146408	South_Shore	3.18867	-2.53302	16.9463	3.43e-08	2.27e-05
chr7	119913683	+	cg24565369	CpG_Island	2.79117	3.15841	16.9269	3.47e-08	2.27e-05
chr1	231036920	-	cg27383607	None	3.78981	3.80473	16.9703	3.45e-08	2.27e-05
chr8	70906996	+	cg00129273	None	3.54068	-2.3859	16.8835	3.55e-08	2.28e-05
chr11	47215534	-	cg00288494	None	3.59238	-1.53489	16.8452	3.62e-08	2.28e-05
chr11	1358151	-	cg00629957	CpG_Island	-2.53761	2.10487	-16.8281	3.65e-08	2.28e-05
chr17	36728456	+	cg00672333	North_Shore	2.58101	-1.18742	16.8645	3.58e-08	2.28e-05
chr19	7939491	-	cg01153261	CpG_Island	2.77477	-1.40622	16.9178	3.48e-08	2.28e-05
chr22	45880094	-	cg01504420	None	3.01713	-1.34965	16.8911	3.53e-08	2.28e-05
chr18	67901983	-	cg02372905	None	3.57006	4.22752	16.8669	3.58e-08	2.28e-05
chr10	131260729	+	cg02711147	None	4.70224	-0.434068	17.0898	3.58e-08	2.28e-05
chr22	18402483	+	cg03113919	None	2.54672	3.11369	16.8235	3.66e-08	2.28e-05
chr21	46850691	+	cg03152428	CpG_Island	4.37804	-2.19808	17.0102	3.61e-08	2.28e-05
chr1	16069014	+	cg03405639	North_Shore	4.9471	0.877881	17.0736	3.66e-08	2.28e-05
chr1	861090	-	cg04531633	CpG_Island	3.16591	-2.4926	16.9066	3.5e-08	2.28e-05
chr2	231068094	-	cg05408985	None	3.32997	-1.0834	16.8285	3.65e-08	2.28e-05
chr11	61717005	-	cg06068935	None	2.73192	2.32132	16.8885	3.54e-08	2.28e-05
chr20	62539841	-	cg06385226	None	2.60837	2.40621	16.8451	3.62e-08	2.28e-05
chr10	127569494	-	cg06507244	None	5.89241	2.12183	17.073	3.66e-08	2.28e-05
chr7	25020722	+	cg07748518	South_Shore	-3.02955	-3.40209	-16.8794	3.55e-08	2.28e-05
chr3	47484909	-	cg07833663	None	4.62247	-1.00215	17.0402	3.65e-08	2.28e-05
chr4	169449790	+	cg08637702	None	3.28966	-2.27663	16.8388	3.63e-08	2.28e-05
chr17	55596159	+	cg09589067	None	3.12639	2.38361	16.8688	3.57e-08	2.28e-05
chr19	3364892	-	cg09773897	North_Shore	2.9397	-0.279433	16.8583	3.59e-08	2.28e-05
chr19	54876646	+	cg10042327	None	2.46711	3.56206	16.8923	3.53e-08	2.28e-05
chr4	58629272	+	cg10913556	None	3.04491	2.27082	16.8511	3.61e-08	2.28e-05
chr1	1016470	-	cg11200797	North_Shore	2.70878	3.35392	16.8156	3.67e-08	2.28e-05
chr5	39197897	-	cg11528167	None	3.06602	3.3237	16.8167	3.67e-08	2.28e-05
chr11	76492469	+	cg11611232	North_Shore	3.615	2.43057	16.8066	3.69e-08	2.28e-05
chr4	185386045	+	cg11640769	None	3.39478	2.58721	16.8408	3.63e-08	2.28e-05
chr19	980707	-	cg11737831	North_Shore	3.20878	-2.27244	16.821	3.66e-08	2.28e-05
chr11	115323151	-	cg13309884	None	2.85114	1.12984	16.8587	3.59e-08	2.28e-05
chr6	10952381	+	cg13351621	None	3.98336	-0.86545	16.9006	3.67e-08	2.28e-05
chr9	92277007	-	cg13640690	None	2.75551	2.98297	16.8249	3.66e-08	2.28e-05
chr18	12406559	+	cg13953433	North_Shore	3.04204	3.86557	16.8599	3.59e-08	2.28e-05
chr11	65420518	+	cg14235783	CpG_Island	3.47205	-2.74958	16.8122	3.68e-08	2.28e-05
chr17	70611386	+	cg14431361	None	3.27385	-2.92679	16.8068	3.69e-08	2.28e-05
chr17	79860435	-	cg14627760	CpG_Island	3.06845	3.91027	16.8177	3.67e-08	2.28e-05
chr3	34055595	+	cg15048175	None	4.11732	-0.688636	16.9604	3.6e-08	2.28e-05
chr5	167675542	+	cg15086714	None	2.63495	3.52271	16.9032	3.51e-08	2.28e-05
chr7	143875350	-	cg15306636	None	3.31776	-0.106212	16.8976	3.52e-08	2.28e-05
chr19	4184480	+	cg15701085	South_Shore	2.69837	3.30285	16.9105	3.5e-08	2.28e-05
chr18	9969105	+	cg16084822	None	3.3507	3.97565	16.9051	3.51e-08	2.28e-05
chr10	92987457	-	cg16578636	None	3.54839	3.19437	16.8854	3.54e-08	2.28e-05
chr20	52796919	-	cg16582036	None	3.70459	1.15781	16.8225	3.7e-08	2.28e-05
chr16	89985254	-	cg16790239	North_Shore	3.25184	-2.56883	16.8055	3.69e-08	2.28e-05
chr20	55667340	+	cg16904551	CpG_Island	2.56432	-3.34715	16.8453	3.62e-08	2.28e-05
chr21	45065540	-	cg16942004	None	5.69319	-1.44814	17.0969	3.62e-08	2.28e-05
chr2	60782623	-	cg16988637	CpG_Island	-2.64353	-2.51715	-16.8469	3.61e-08	2.28e-05
chr5	55354786	-	cg17638833	None	4.79166	-0.652595	17.0971	3.59e-08	2.28e-05
chr4	2794637	+	cg18085400	CpG_Island	3.769	-3.59877	16.9198	3.54e-08	2.28e-05
chr15	70994416	-	cg18316328	None	2.8134	2.99608	16.8294	3.65e-08	2.28e-05
chr17	78549371	+	cg18576374	None	2.50575	0.20404	16.8866	3.54e-08	2.28e-05
chr19	2588376	-	cg18754118	CpG_Island	3.25678	-1.14126	16.8453	3.62e-08	2.28e-05
chr11	62559850	+	cg18949786	South_Shore	2.4117	1.45988	16.8811	3.55e-08	2.28e-05
chr1	243391082	+	cg19667345	None	3.11817	2.97445	16.9084	3.5e-08	2.28e-05
chr9	115101070	-	cg20155849	None	3.44389	0.631033	16.8648	3.58e-08	2.28e-05
chr13	113759894	-	cg20329620	North_Shore	3.18905	-1.88359	16.8067	3.69e-08	2.28e-05
chr1	154210287	+	cg20711914	None	3.23611	1.63284	16.8935	3.53e-08	2.28e-05
chr15	40641778	-	cg21067750	None	3.43879	-1.42159	16.9182	3.48e-08	2.28e-05
chr6	53213871	-	cg21195414	CpG_Island	-3.2406	-4.91326	-16.8142	3.68e-08	2.28e-05
chr17	48287888	-	cg21766667	None	3.42679	-2.03855	16.8948	3.53e-08	2.28e-05
chr19	39176917	-	cg21830206	None	3.51706	0.477312	16.8241	3.66e-08	2.28e-05
chr5	124872570	-	cg22342553	None	-2.53879	-3.00988	-16.8628	3.58e-08	2.28e-05
chr17	60856857	+	cg23371940	None	2.77105	1.63778	16.8679	3.58e-08	2.28e-05
chr17	56744069	-	cg23463356	None	2.98957	4.53361	16.8855	3.54e-08	2.28e-05
chr6	149099724	+	cg23828170	None	4.88131	0.794812	17.0972	3.62e-08	2.28e-05
chr10	133849654	-	cg23911808	North_Shore	2.72906	2.7975	16.8743	3.56e-08	2.28e-05
chr6	14866284	+	cg24048497	None	-2.9565	-3.19382	-16.8859	3.54e-08	2.28e-05
chr7	117390869	+	cg24185062	None	3.30884	0.226656	16.8254	3.66e-08	2.28e-05
chr19	54714774	+	cg24757001	South_Shelf	3.76553	-1.60141	16.911	3.55e-08	2.28e-05
chr12	121130587	+	cg02324015	None	2.97749	3.0211	16.7774	3.75e-08	2.29e-05
chr18	42277045	-	cg03744796	None	5.91545	0.119554	17.0085	3.79e-08	2.29e-05
chr1	33721234	+	cg03767970	North_Shore	2.78804	2.74081	16.7722	3.76e-08	2.29e-05
chr1	56455304	-	cg04705368	None	-3.24179	-3.95051	-16.7901	3.72e-08	2.29e-05
chr17	60729731	-	cg05651778	CpG_Island	2.80502	4.6076	16.7793	3.75e-08	2.29e-05
chr3	149225611	+	cg05750856	None	2.87556	1.13081	16.764	3.78e-08	2.29e-05
chr12	90456743	-	cg06923291	None	-3.58623	-3.6144	-16.7746	3.75e-08	2.29e-05
chr14	24868082	+	cg08111832	North_Shore	3.65491	-1.45188	16.8056	3.71e-08	2.29e-05
chr9	37418199	+	cg09521730	None	2.55911	3.10814	16.7685	3.77e-08	2.29e-05
chr1	231053704	-	cg09708595	None	3.53115	-2.00224	16.7688	3.77e-08	2.29e-05
chr19	3805860	-	cg10000139	CpG_Island	2.98946	2.16568	16.7687	3.77e-08	2.29e-05
chr1	59320324	-	cg11544308	None	3.5243	-1.6688	16.7693	3.77e-08	2.29e-05
chr15	45927012	+	cg12421686	CpG_Island	-3.3937	-3.12884	-16.7808	3.74e-08	2.29e-05
chr10	52305476	+	cg13784163	None	2.75347	-2.15744	16.7939	3.72e-08	2.29e-05
chr16	21722382	+	cg14419842	None	2.84322	3.25635	16.7607	3.78e-08	2.29e-05
chr6	113801787	+	cg16072126	None	3.25438	3.86193	16.7663	3.77e-08	2.29e-05
chr2	133182651	-	cg18069081	None	3.3868	-0.960664	16.796	3.71e-08	2.29e-05
chr3	138153168	-	cg22160121	North_Shore	3.70993	-2.12485	16.8138	3.72e-08	2.29e-05
chr14	104346241	-	cg22994272	None	2.60102	1.60737	16.7844	3.74e-08	2.29e-05
chr12	121087355	-	cg24179646	None	3.05999	-2.23654	16.7898	3.72e-08	2.29e-05
chr3	194807038	-	cg25966295	None	2.92123	1.68016	16.7628	3.78e-08	2.29e-05
chr12	22952457	-	cg25832867	None	2.65948	0.36305	16.7531	3.8e-08	2.3e-05
chr16	67430359	+	cg00752478	South_Shore	3.16827	-0.228654	16.7308	3.84e-08	2.31e-05
chr6	10585826	+	cg01005735	None	2.68034	-2.20625	16.7315	3.84e-08	2.31e-05
chr2	235338130	-	cg09607102	None	5.2598	0.163181	16.9859	3.83e-08	2.31e-05
chr22	24906824	+	cg12987887	None	2.4604	-2.0255	16.732	3.84e-08	2.31e-05
chr3	176868150	+	cg15125963	None	3.638	1.36902	16.7344	3.85e-08	2.31e-05
chr20	19241576	+	cg15935723	None	-2.45711	-2.67079	-16.7242	3.86e-08	2.31e-05
chr4	169398233	+	cg16549587	North_Shelf	3.16975	2.44953	16.7381	3.83e-08	2.31e-05
chr4	189026658	-	cg17565478	North_Shore	-3.49955	2.02157	-16.7448	3.81e-08	2.31e-05
chr21	34484910	-	cg17745253	None	-2.595	-0.11552	-16.7419	3.82e-08	2.31e-05
chr8	103613344	-	cg18565132	CpG_Island	3.08127	3.37162	16.7232	3.86e-08	2.31e-05
chr4	142956467	+	cg24759237	None	2.924	3.33177	16.7439	3.82e-08	2.31e-05
chr1	41901646	-	cg25193276	None	3.48921	-1.03894	16.7222	3.86e-08	2.31e-05
chr19	13275288	+	cg00755063	South_Shore	3.24534	-2.772	16.7153	3.87e-08	2.32e-05
chr10	29977335	-	cg01294757	None	4.09117	1.41847	16.8239	3.87e-08	2.32e-05
chr7	135247646	-	cg06794496	None	2.7203	-0.525069	16.6976	3.91e-08	2.33e-05
chr3	191216647	+	cg14196377	None	2.59267	4.35505	16.6974	3.91e-08	2.33e-05
chr10	111758515	-	cg15152164	None	3.85568	0.0150532	16.7606	3.9e-08	2.33e-05
chr6	138133095	+	cg18963652	None	2.94692	3.67937	16.7068	3.89e-08	2.33e-05
chr10	112068221	+	cg00005861	South_Shelf	2.53919	0.113133	16.6909	3.92e-08	2.34e-05
chr14	105144253	-	cg04389736	CpG_Island	3.57132	-4.12948	16.6828	3.94e-08	2.34e-05
chr2	169335152	-	cg07310204	None	3.1346	-1.14555	16.6898	3.93e-08	2.34e-05
chr20	13305934	+	cg07585749	None	3.13493	4.2061	16.6911	3.92e-08	2.34e-05
chr11	46940434	+	cg12627354	South_Shore	2.65876	-1.92228	16.6871	3.93e-08	2.34e-05
chr2	209267610	+	cg02961397	North_Shelf	-2.67471	-2.61818	-16.6642	3.98e-08	2.35e-05
chr6	53602892	-	cg03686827	None	3.06775	0.528536	16.6653	3.98e-08	2.35e-05
chr3	120401058	-	cg04546097	None	4.27861	-2.88528	16.8228	3.95e-08	2.35e-05
chr17	4236507	-	cg05326703	None	3.42911	3.39232	16.6602	3.99e-08	2.35e-05
chr16	89431687	-	cg05377824	None	3.5777	0.565931	16.6589	3.99e-08	2.35e-05
chr7	101565773	+	cg11883099	None	3.4161	-1.9005	16.673	3.96e-08	2.35e-05
chr19	46142732	+	cg16543391	North_Shelf	3.68673	-2.55762	16.6981	3.95e-08	2.35e-05
chr1	40480640	+	cg17254832	None	-3.10918	-3.59768	-16.6635	3.98e-08	2.35e-05
chr11	5324199	-	cg26800915	None	4.46444	-0.771357	16.8449	3.99e-08	2.35e-05
chr13	43646699	-	cg01287361	None	2.88673	3.53456	16.6505	4.01e-08	2.36e-05
chr4	8159729	-	cg11353748	CpG_Island	2.7219	2.4502	16.6508	4.01e-08	2.36e-05
chr6	31623842	-	cg08110861	South_Shelf	4.14389	0.809722	16.7479	4.06e-08	2.37e-05
chr10	6007168	-	cg08792988	None	2.53279	-1.62194	16.6245	4.06e-08	2.37e-05
chr13	24734180	+	cg11072570	North_Shore	3.04043	3.39293	16.6416	4.03e-08	2.37e-05
chr1	90869148	+	cg12510907	None	-4.76246	-3.59765	-16.8681	4.06e-08	2.37e-05
chr11	63852954	+	cg15769472	CpG_Island	2.8644	0.182442	16.6262	4.06e-08	2.37e-05
chr17	78475995	+	cg21040094	None	2.66612	2.69493	16.6332	4.05e-08	2.37e-05
chr3	125985235	-	cg22558680	North_Shore	3.10255	3.30371	16.6309	4.05e-08	2.37e-05
chr11	134216258	+	cg22611089	South_Shelf	2.86416	2.42284	16.6292	4.05e-08	2.37e-05
chr6	167092157	-	cg22944572	None	3.57574	-3.22216	16.6281	4.06e-08	2.37e-05
chr21	30396327	-	cg23403192	North_Shore	3.12306	4.85821	16.6399	4.03e-08	2.37e-05
chr19	49310606	+	cg27061836	North_Shelf	6.12796	0.803497	16.8896	4.03e-08	2.37e-05
chr11	34609696	+	cg00192535	None	3.04154	2.41844	16.6139	4.09e-08	2.38e-05
chr12	93957738	-	cg05268743	None	4.95599	-1.23944	16.8581	4.09e-08	2.38e-05
chr1	244465826	+	cg06465535	None	2.87977	3.76161	16.6143	4.09e-08	2.38e-05
chr5	145758879	+	cg08352755	CpG_Island	2.76128	2.99859	16.6047	4.11e-08	2.38e-05
chr7	148936221	-	cg11112729	North_Shore	2.63293	3.7001	16.6086	4.1e-08	2.38e-05
chr7	29376979	+	cg16957338	None	3.00839	3.04057	16.6106	4.1e-08	2.38e-05
chr1	47653579	-	cg20391784	None	4.44551	0.145945	16.7916	4.1e-08	2.38e-05
chr17	78549280	-	cg01991785	None	3.13759	-0.648338	16.5907	4.14e-08	2.39e-05
chr3	186317289	-	cg02758696	None	3.56439	-0.782585	16.5937	4.13e-08	2.39e-05
chr20	48582591	+	cg05684154	None	3.01006	-1.65587	16.5977	4.12e-08	2.39e-05
chr8	25528178	+	cg09709915	None	2.70578	3.09139	16.592	4.14e-08	2.39e-05
chr6	24402364	-	cg11061489	North_Shore	2.72243	0.918932	16.5914	4.14e-08	2.39e-05
chr11	74857444	+	cg18809093	None	2.9025	-1.77431	16.5863	4.15e-08	2.39e-05
chr11	64901230	-	cg27510386	North_Shore	2.79763	-2.39923	16.5876	4.15e-08	2.39e-05
chr10	29228186	-	cg00623421	None	5.45271	-2.73683	16.8177	4.18e-08	2.4e-05
chr3	32442928	+	cg00797278	North_Shore	2.74634	3.16296	16.5711	4.18e-08	2.4e-05
chr4	57154812	+	cg01656641	None	2.69272	3.03729	16.5643	4.2e-08	2.4e-05
chr16	25119417	-	cg03481445	South_Shore	2.4569	3.61468	16.5663	4.19e-08	2.4e-05
chr15	40942394	-	cg04404015	None	3.32537	3.22499	16.5762	4.17e-08	2.4e-05
chr16	89386912	+	cg07511934	None	2.6087	1.48811	16.5634	4.2e-08	2.4e-05
chr7	134375622	-	cg07881563	None	2.66011	2.29936	16.5805	4.16e-08	2.4e-05
chr21	46850665	-	cg15844419	CpG_Island	4.27578	-2.59955	16.7148	4.2e-08	2.4e-05
chr18	38457272	+	cg16216905	None	3.10602	2.55641	16.5819	4.16e-08	2.4e-05
chr7	94536003	+	cg22338118	North_Shore	4.04079	0.939554	16.6725	4.19e-08	2.4e-05
chr22	35615029	-	cg24662139	None	3.51731	-1.57296	16.5699	4.18e-08	2.4e-05
chr13	42714463	+	cg04774522	None	2.65223	1.44017	16.5422	4.25e-08	2.41e-05
chr1	8272277	+	cg06780032	South_Shore	2.37051	2.95715	16.5572	4.21e-08	2.41e-05
chr1	64380349	-	cg07383338	None	3.62883	3.13455	16.5627	4.23e-08	2.41e-05
chr10	135050704	+	cg11466935	CpG_Island	2.46516	2.94367	16.5473	4.24e-08	2.41e-05
chr15	93188381	-	cg14372792	None	2.83039	1.50315	16.5543	4.22e-08	2.41e-05
chr3	101533864	+	cg15941598	None	3.14481	0.928372	16.5439	4.24e-08	2.41e-05
chr10	20104806	-	cg16747247	CpG_Island	3.62577	2.40218	16.5576	4.24e-08	2.41e-05
chr17	18171734	-	cg21390363	South_Shelf	2.57776	2.12429	16.5518	4.23e-08	2.41e-05
chr13	113759909	-	cg23772843	North_Shore	3.68362	-2.59509	16.5798	4.22e-08	2.41e-05
chr6	117204640	-	cg00547021	None	-3.16876	-4.54883	-16.5335	4.27e-08	2.42e-05
chr14	76309157	+	cg05142445	None	3.75154	-2.14833	16.5732	4.27e-08	2.42e-05
chr1	45273007	+	cg12492197	South_Shore	2.79921	-1.98077	16.5302	4.27e-08	2.42e-05
chr7	50560686	+	cg19107055	None	4.33253	2.91073	16.7	4.26e-08	2.42e-05
chr8	11835607	-	cg02309752	None	2.48769	1.74662	16.5179	4.3e-08	2.43e-05
chr4	140778415	+	cg02347255	North_Shelf	3.54544	3.70775	16.5202	4.3e-08	2.43e-05
chr13	27260005	+	cg03424663	None	2.97565	2.3692	16.4857	4.38e-08	2.43e-05
chr13	47240378	-	cg04092803	None	3.46424	-2.13282	16.5154	4.31e-08	2.43e-05
chr2	235907735	-	cg04330597	None	2.38412	2.804	16.4983	4.35e-08	2.43e-05
chr7	143602068	-	cg06100639	South_Shelf	4.30375	0.35995	16.6697	4.32e-08	2.43e-05
chr7	44654888	+	cg06176927	None	3.10186	1.13406	16.5077	4.33e-08	2.43e-05
chr2	241395313	-	cg06591185	CpG_Island	3.16372	4.38855	16.5183	4.3e-08	2.43e-05
chr9	132321298	-	cg08662666	None	3.24267	0.410767	16.4952	4.36e-08	2.43e-05
chr19	3385005	-	cg08927067	North_Shelf	2.81831	-0.702582	16.4907	4.37e-08	2.43e-05
chr13	84256501	+	cg10384201	None	2.67801	3.00925	16.5068	4.33e-08	2.43e-05
chr5	139017424	-	cg11006267	CpG_Island	3.08272	5.1341	16.4956	4.35e-08	2.43e-05
chr6	112409181	+	cg13487859	South_Shore	-3.16589	-4.3534	-16.4895	4.37e-08	2.43e-05
chr1	112203116	-	cg13622530	None	3.17867	0.682114	16.4969	4.35e-08	2.43e-05
chr6	126210642	+	cg14343446	None	3.12663	0.274079	16.5024	4.34e-08	2.43e-05
chr9	113857174	-	cg17456874	None	-3.59861	-3.98295	-16.5199	4.32e-08	2.43e-05
chr19	39143850	-	cg18932987	None	4.32074	2.69099	16.6619	4.34e-08	2.43e-05
chr19	1467979	+	cg19333963	CpG_Island	3.05235	3.01477	16.5193	4.3e-08	2.43e-05
chr8	10575722	+	cg20301063	None	3.2499	3.4321	16.4976	4.35e-08	2.43e-05
chr20	44556201	+	cg20983084	None	4.13887	2.78563	16.6268	4.35e-08	2.43e-05
chr8	134582773	+	cg23055914	CpG_Island	3.43441	3.27006	16.5212	4.3e-08	2.43e-05
chr12	3992479	+	cg24358133	None	3.3033	0.786472	16.4991	4.35e-08	2.43e-05
chr1	46008530	-	cg24642151	None	3.72473	-1.01175	16.5387	4.34e-08	2.43e-05
chr17	39892088	+	cg26097275	South_Shore	2.64363	3.36525	16.4895	4.37e-08	2.43e-05
chr16	89007818	+	cg27489939	CpG_Island	2.391	4.05081	16.4911	4.36e-08	2.43e-05
chr15	85956922	+	cg00834924	None	3.74903	0.325006	16.4921	4.47e-08	2.44e-05
chr16	1480790	-	cg01713348	North_Shore	2.93751	3.74336	16.4487	4.47e-08	2.44e-05
chr6	30523215	+	cg04273431	North_Shore	2.57457	-2.16497	16.4565	4.45e-08	2.44e-05
chr10	29063071	+	cg04373123	None	5.15247	-1.32331	16.7102	4.42e-08	2.44e-05
chr1	42501544	-	cg07578001	CpG_Island	-3.33518	-3.46516	-16.4739	4.41e-08	2.44e-05
chr8	1372343	+	cg08646710	None	3.39326	1.91478	16.4495	4.46e-08	2.44e-05
chr12	129178383	+	cg09109063	None	-3.15	-2.9578	-16.4503	4.46e-08	2.44e-05
chr18	28858854	+	cg09754076	None	3.5416	0.60575	16.4477	4.47e-08	2.44e-05
chr21	40693562	+	cg11245766	None	2.90854	2.25303	16.4642	4.43e-08	2.44e-05
chr1	68225861	-	cg11457007	None	3.87587	-3.25355	16.5176	4.48e-08	2.44e-05
chr12	58245042	+	cg12526091	South_Shelf	2.70083	2.31763	16.473	4.41e-08	2.44e-05
chr19	17650009	+	cg12585966	CpG_Island	-3.05165	-2.72373	-16.4469	4.47e-08	2.44e-05
chr6	159638098	+	cg13072292	None	2.6912	2.00954	16.4821	4.39e-08	2.44e-05
chr15	30333911	+	cg13572093	North_Shelf	2.50618	0.207471	16.4654	4.43e-08	2.44e-05
chr17	29025223	+	cg14407883	None	3.57951	-1.91776	16.4532	4.47e-08	2.44e-05
chr7	562175	-	cg14532498	CpG_Island	3.35427	-2.37099	16.46	4.44e-08	2.44e-05
chr2	121637755	+	cg16248554	None	2.67717	4.19536	16.4771	4.4e-08	2.44e-05
chr8	6721612	-	cg17178682	None	4.0594	0.83136	16.5708	4.44e-08	2.44e-05
chr2	235319934	-	cg17342709	None	5.16329	-0.137051	16.6883	4.47e-08	2.44e-05
chr13	41548815	-	cg21067652	None	3.03655	-2.25261	16.443	4.48e-08	2.44e-05
chr17	16342978	-	cg25696459	South_Shore	2.72908	-4.31769	16.4551	4.45e-08	2.44e-05
chr1	66961562	-	cg25892000	None	3.13028	2.01591	16.4481	4.47e-08	2.44e-05
chr1	18201537	-	cg26232308	None	2.65298	2.23099	16.4607	4.44e-08	2.44e-05
chr12	12031304	+	cg26373351	None	2.98958	1.60113	16.4684	4.42e-08	2.44e-05
chr2	37887034	-	cg27613998	None	3.22371	1.98969	16.4788	4.39e-08	2.44e-05
chr1	202506587	+	cg02231383	None	4.72517	0.783065	16.6669	4.51e-08	2.46e-05
chr12	14547523	+	cg03073636	None	6.21973	-0.403189	16.6638	4.53e-08	2.46e-05
chr2	64871972	+	cg12090114	None	3.63989	3.55527	16.4494	4.52e-08	2.46e-05
chr16	88830210	-	cg16035842	None	3.31983	-1.37471	16.4222	4.53e-08	2.46e-05
chr5	35773529	-	cg22006288	None	-2.80545	-2.36036	-16.428	4.52e-08	2.46e-05
chr11	20042954	+	cg25847892	None	2.84741	3.19076	16.4253	4.52e-08	2.46e-05
chr11	13087008	-	cg27653783	None	4.33629	-0.097267	16.5953	4.51e-08	2.46e-05
chr11	50260762	+	cg00493068	South_Shelf	-2.60955	-3.4433	-16.3873	4.61e-08	2.47e-05
chr17	74693901	+	cg02686200	None	2.96315	-0.702779	16.4088	4.56e-08	2.47e-05
chr4	140585523	+	cg02688643	None	2.84536	1.14351	16.3867	4.62e-08	2.47e-05
chr11	17026453	-	cg02992360	None	4.8297	-0.264251	16.6201	4.63e-08	2.47e-05
chr11	93224622	-	cg03443949	None	3.34319	1.38362	16.3909	4.61e-08	2.47e-05
chr1	233390249	-	cg03615849	None	3.38553	-2.01529	16.3873	4.61e-08	2.47e-05
chr5	171380360	-	cg06884394	None	3.0869	-1.51596	16.4101	4.56e-08	2.47e-05
chr15	74225155	+	cg08357824	None	2.71876	3.04905	16.3968	4.59e-08	2.47e-05
chr16	61951081	+	cg09354518	None	2.64185	1.79854	16.3818	4.63e-08	2.47e-05
chr4	101111162	-	cg09488621	CpG_Island	3.33078	3.75097	16.3839	4.62e-08	2.47e-05
chr20	8111613	-	cg09703163	North_Shore	3.13531	3.64332	16.3867	4.62e-08	2.47e-05
chr3	25347174	+	cg11177552	None	-3.11044	2.0662	-16.3914	4.6e-08	2.47e-05
chr11	13136812	+	cg12829473	None	3.15341	2.21519	16.3842	4.62e-08	2.47e-05
chr20	40321552	+	cg14806773	CpG_Island	2.6401	-2.1033	16.3884	4.61e-08	2.47e-05
chr6	149336332	+	cg17384769	None	4.63639	-1.66675	16.6301	4.57e-08	2.47e-05
chr11	62414292	+	cg18401422	CpG_Island	2.81119	-3.59208	16.3888	4.61e-08	2.47e-05
chr4	7805952	-	cg21786465	South_Shelf	3.45943	-1.09691	16.3812	4.63e-08	2.47e-05
chr1	6412458	+	cg23544381	None	4.57446	1.68264	16.6268	4.55e-08	2.47e-05
chr8	22457243	-	cg25284931	CpG_Island	2.59103	4.0976	16.3941	4.6e-08	2.47e-05
chr6	32825148	+	cg26265820	South_Shelf	3.30886	2.70097	16.3824	4.63e-08	2.47e-05
chr16	30996483	-	cg26635214	None	3.10917	-1.38515	16.383	4.63e-08	2.47e-05
chr6	149069452	+	cg02257090	CpG_Island	2.92333	1.51118	16.3632	4.68e-08	2.48e-05
chr6	11008618	-	cg04097236	None	2.74127	3.61502	16.3617	4.68e-08	2.48e-05
chr13	47240606	+	cg05889095	None	3.60513	-0.779346	16.3909	4.65e-08	2.48e-05
chr3	30734274	-	cg06784602	None	4.36439	2.38658	16.5488	4.65e-08	2.48e-05
chr9	132241428	-	cg12632706	North_Shelf	2.40379	-0.915424	16.3756	4.64e-08	2.48e-05
chr4	1768459	+	cg20387391	North_Shore	2.85091	-0.602544	16.37	4.66e-08	2.48e-05
chr7	123242599	+	cg22137273	None	-3.49653	-2.84729	-16.3779	4.64e-08	2.48e-05
chr8	72916620	-	cg24523948	North_Shore	-2.70421	-4.05986	-16.3682	4.66e-08	2.48e-05
chr13	29290660	+	cg26650383	North_Shelf	3.39976	-0.113032	16.3688	4.66e-08	2.48e-05
chr2	151353139	-	cg00110081	None	-2.82021	0.716623	-16.3512	4.71e-08	2.49e-05
chr13	112721789	-	cg02547394	CpG_Island	2.47087	3.2236	16.3571	4.69e-08	2.49e-05
chr11	34662394	-	cg07494102	None	3.36879	1.58937	16.3479	4.71e-08	2.49e-05
chr8	117069367	-	cg15299926	None	3.00592	2.35407	16.3528	4.7e-08	2.49e-05
chr17	78606019	-	cg26537607	None	4.34669	2.06877	16.5199	4.71e-08	2.49e-05
chr2	164205820	-	cg00071215	South_Shore	3.19457	3.93754	16.3303	4.76e-08	2.51e-05
chr16	79635652	-	cg02812813	South_Shore	3.3361	-3.08971	16.3238	4.78e-08	2.51e-05
chr20	61447036	+	cg11296498	North_Shore	2.82817	2.74599	16.3306	4.76e-08	2.51e-05
chr5	139026743	+	cg13645940	North_Shore	2.78242	2.95251	16.3208	4.78e-08	2.51e-05
chr17	39701003	+	cg13672637	None	4.43216	-1.37414	16.5245	4.75e-08	2.51e-05
chr9	131102192	+	cg20723954	North_Shore	3.32717	2.83925	16.3217	4.78e-08	2.51e-05
chr9	976947	+	cg23805360	CpG_Island	2.80284	2.74973	16.3333	4.75e-08	2.51e-05
chr4	169304803	+	cg24982532	None	4.41152	-0.162092	16.5107	4.77e-08	2.51e-05
chr1	39636619	+	cg01830886	None	4.91907	2.95023	16.5503	4.81e-08	2.52e-05
chr11	2747204	-	cg03085335	None	3.49176	-1.77644	16.3133	4.8e-08	2.52e-05
chr3	171913083	+	cg07538890	None	3.19797	0.655188	16.3148	4.8e-08	2.52e-05
chr1	233772102	-	cg11294512	None	3.10069	-1.61262	16.3084	4.82e-08	2.52e-05
chr7	132736083	-	cg20127957	None	2.99674	2.6518	16.3131	4.8e-08	2.52e-05
chr1	168464950	+	cg02420058	None	3.99942	0.808017	16.4034	4.84e-08	2.53e-05
chr2	113995456	+	cg04345118	South_Shore	2.66602	0.415022	16.2977	4.84e-08	2.53e-05
chr22	24910400	+	cg05741561	None	3.04378	-3.90966	16.2934	4.85e-08	2.53e-05
chr4	2794616	+	cg12960305	CpG_Island	2.95894	-3.31103	16.2953	4.85e-08	2.53e-05
chr19	38741709	-	cg14839725	None	4.15988	0.813991	16.4303	4.86e-08	2.53e-05
chr20	52773841	-	cg00711027	None	2.90052	1.72015	16.2841	4.88e-08	2.54e-05
chr22	33121397	-	cg03170099	None	-2.5184	1.97343	-16.2902	4.86e-08	2.54e-05
chr9	124651086	-	cg05125459	None	3.30552	3.80945	16.2843	4.88e-08	2.54e-05
chr6	131321893	-	cg15175049	None	3.66834	2.54733	16.3156	4.89e-08	2.54e-05
chr1	154169616	-	cg15557578	None	2.94922	-0.568255	16.2799	4.89e-08	2.54e-05
chr6	138894296	-	cg16760108	None	2.48089	2.54494	16.2761	4.9e-08	2.54e-05
chr6	31047572	-	cg17778382	None	2.49939	-2.1354	16.2866	4.87e-08	2.54e-05
chr10	98437438	-	cg19989287	None	2.72821	2.27019	16.285	4.88e-08	2.54e-05
chr20	61585615	-	cg21342971	South_Shore	2.98438	1.11936	16.2846	4.88e-08	2.54e-05
chr12	7033447	-	cg02635991	North_Shelf	2.9499	-3.47995	16.2463	4.98e-08	2.55e-05
chr9	97688305	-	cg03107672	None	2.92788	3.96215	16.2401	5e-08	2.55e-05
chr6	24324466	+	cg05564186	None	3.34907	0.282566	16.2569	4.95e-08	2.55e-05
chr2	50578420	+	cg08189280	South_Shelf	2.99604	-1.96487	16.2533	4.96e-08	2.55e-05
chr14	65103518	-	cg10885985	None	4.98212	-1.55686	16.4756	5e-08	2.55e-05
chr6	157953387	-	cg11181660	None	2.7941	3.81539	16.2553	4.96e-08	2.55e-05
chr1	243779347	-	cg11304195	None	3.09035	-0.932374	16.254	4.96e-08	2.55e-05
chr12	31424825	+	cg12058586	None	2.69558	-2.54027	16.2489	4.97e-08	2.55e-05
chr14	71805172	-	cg12920333	None	3.99388	3.20221	16.3473	4.99e-08	2.55e-05
chr15	36699892	-	cg13568821	None	3.52117	3.38771	16.2539	4.98e-08	2.55e-05
chr10	8096818	-	cg14098681	CpG_Island	3.83929	-3.17355	16.3225	4.97e-08	2.55e-05
chr16	19566550	+	cg15353810	CpG_Island	3.19176	4.49208	16.2584	4.95e-08	2.55e-05
chr17	40070598	-	cg16879414	North_Shelf	2.8685	2.14846	16.256	4.95e-08	2.55e-05
chr1	5462830	+	cg21335761	None	4.10533	-1.88284	16.3941	4.93e-08	2.55e-05
chr13	91963895	+	cg21357653	None	2.78278	3.58119	16.2531	4.96e-08	2.55e-05
chr6	112548608	+	cg23581176	None	2.55513	0.513027	16.2642	4.93e-08	2.55e-05
chr14	95991371	+	cg23661721	None	2.53594	3.61893	16.2393	5e-08	2.55e-05
chr2	28906192	-	cg24383594	None	2.42755	1.96834	16.2557	4.96e-08	2.55e-05
chr10	97023251	+	cg25649437	None	2.49645	3.37957	16.2599	4.94e-08	2.55e-05
chr1	110186163	+	cg26668989	CpG_Island	3.08768	3.37936	16.2427	4.99e-08	2.55e-05
chr19	55797178	-	cg27389454	North_Shore	3.04699	-0.990622	16.2526	4.96e-08	2.55e-05
chr3	107298423	-	cg00381033	None	3.67166	-1.33138	16.2654	5.03e-08	2.56e-05
chr11	5640318	+	cg01709766	None	2.86529	0.495019	16.2316	5.02e-08	2.56e-05
chr8	114752551	-	cg03848597	None	-2.56984	-4.24493	-16.2296	5.03e-08	2.56e-05
chr3	52272496	-	cg04852518	North_Shore	2.45373	2.37185	16.2334	5.02e-08	2.56e-05
chr1	26491047	-	cg07916101	South_Shore	3.08651	-0.340149	16.226	5.04e-08	2.56e-05
chr19	12313408	+	cg16440532	None	-4.5974	-2.86694	-16.4575	5.01e-08	2.56e-05
chr2	220119398	+	cg22385231	South_Shore	-2.50505	-2.99571	-16.2228	5.04e-08	2.56e-05
chr19	17246356	+	cg24679890	None	3.56099	3.31975	16.2371	5.04e-08	2.56e-05
chr1	33894461	-	cg03380518	North_Shore	-2.65898	1.01977	-16.2089	5.08e-08	2.57e-05
chr4	8317995	-	cg04022194	None	2.92642	2.26755	16.2109	5.08e-08	2.57e-05
chr15	36655773	-	cg09849686	None	4.16839	2.11563	16.3599	5.06e-08	2.57e-05
chr14	52470722	-	cg11447577	None	4.27819	2.98399	16.3771	5.07e-08	2.57e-05
chr12	47164566	+	cg12152384	None	3.70384	-2.70034	16.2536	5.09e-08	2.57e-05
chr22	40985395	-	cg12642480	None	2.96768	0.844624	16.1981	5.11e-08	2.57e-05
chr6	11779078	+	cg14794425	None	3.0049	-3.00552	16.1972	5.12e-08	2.57e-05
chr7	116960743	+	cg15181905	North_Shelf	3.00857	3.19581	16.2113	5.08e-08	2.57e-05
chr14	96719710	-	cg16908788	None	2.35387	-0.276362	16.194	5.12e-08	2.57e-05
chr2	235907664	-	cg17526323	None	2.8955	2.86149	16.2061	5.09e-08	2.57e-05
chr2	235166931	-	cg20662858	None	4.77911	0.0729455	16.4295	5.12e-08	2.57e-05
chr10	5509982	+	cg21569015	None	3.03107	2.5857	16.2137	5.07e-08	2.57e-05
chr2	65100535	+	cg23057699	None	2.76373	3.6574	16.2135	5.07e-08	2.57e-05
chr10	116062993	-	cg23260221	None	2.73903	-0.876115	16.2033	5.1e-08	2.57e-05
chr1	38480016	+	cg23427534	South_Shore	2.846	1.81206	16.2066	5.09e-08	2.57e-05
chr16	70720149	-	cg27665181	CpG_Island	3.00089	-0.922529	16.1945	5.12e-08	2.57e-05
chr1	30838664	-	cg00017578	None	3.31361	-0.0130763	16.1856	5.15e-08	2.58e-05
chr16	66878575	+	cg00560547	CpG_Island	3.27801	3.6478	16.1737	5.18e-08	2.58e-05
chr3	155212183	+	cg00912468	None	-2.38531	2.25689	-16.1764	5.17e-08	2.58e-05
chr3	127114962	+	cg03331387	None	2.57789	3.31951	16.1785	5.17e-08	2.58e-05
chr1	52456551	+	cg04080270	South_Shore	-2.48929	-5.218	-16.1803	5.16e-08	2.58e-05
chr1	48938066	-	cg05671516	South_Shore	-2.6476	-4.01439	-16.1909	5.13e-08	2.58e-05
chr5	74350752	-	cg06556435	South_Shore	3.37709	2.52097	16.191	5.13e-08	2.58e-05
chr15	59631848	-	cg09031828	None	3.87528	3.15301	16.2647	5.16e-08	2.58e-05
chr5	174119657	+	cg11450149	None	4.12048	-2.77985	16.3081	5.18e-08	2.58e-05
chr10	82726192	+	cg20015376	None	2.65256	-3.57265	16.1887	5.14e-08	2.58e-05
chr7	50626298	-	cg26365969	None	2.8681	2.44907	16.1858	5.15e-08	2.58e-05
chr19	34750265	+	cg14717331	None	2.43318	3.61345	16.1667	5.2e-08	2.59e-05
chr7	124406377	-	cg21087674	South_Shore	3.04404	-2.27481	16.1691	5.19e-08	2.59e-05
chr6	40302419	+	cg00288612	None	2.60272	2.28774	16.1011	5.39e-08	2.6e-05
chr16	69922211	+	cg00446055	None	2.96816	1.03302	16.1472	5.26e-08	2.6e-05
chr10	79471700	+	cg00532492	South_Shore	3.2289	-0.126169	16.0988	5.4e-08	2.6e-05
chr10	104615952	-	cg01633438	South_Shore	3.27157	3.67357	16.1182	5.34e-08	2.6e-05
chr4	165798316	+	cg02779075	None	3.81864	-5.04841	16.2007	5.32e-08	2.6e-05
chr18	29171878	-	cg03180302	None	3.35825	1.91578	16.1127	5.36e-08	2.6e-05
chr4	169570932	-	cg03443258	None	4.36721	-0.825234	16.3262	5.27e-08	2.6e-05
chr4	110510998	-	cg03708153	None	2.5636	-1.89704	16.1163	5.35e-08	2.6e-05
chr17	64225436	+	cg04006839	None	3.22792	-1.25467	16.1428	5.27e-08	2.6e-05
chr8	144488011	-	cg04208996	North_Shore	3.90893	3.90179	16.2195	5.32e-08	2.6e-05
chr3	129375702	-	cg05287877	None	3.60902	-2.79888	16.1279	5.4e-08	2.6e-05
chr17	26452975	+	cg05475440	None	3.45779	-1.16951	16.1219	5.33e-08	2.6e-05
chr7	12607144	+	cg05720987	North_Shelf	3.14554	-1.47327	16.1083	5.37e-08	2.6e-05
chr10	105512519	-	cg06994898	None	-3.06913	-2.71913	-16.1086	5.37e-08	2.6e-05
chr15	75471034	-	cg07044708	CpG_Island	2.36132	2.96945	16.1057	5.38e-08	2.6e-05
chr12	117136058	+	cg07940373	None	2.55804	-0.22172	16.1351	5.29e-08	2.6e-05
chr17	25819112	-	cg08041350	None	2.64336	3.27063	16.1034	5.38e-08	2.6e-05
chr4	146200144	-	cg08383938	None	2.81282	2.66039	16.1332	5.3e-08	2.6e-05
chr19	13112808	+	cg08616111	CpG_Island	2.87403	3.04183	16.1493	5.25e-08	2.6e-05
chr19	16291535	-	cg08789539	None	3.3404	0.877563	16.1247	5.32e-08	2.6e-05
chr4	41753032	-	cg09290600	North_Shore	3.13733	4.31961	16.1316	5.3e-08	2.6e-05
chr3	171122711	-	cg09692653	None	3.03375	1.82992	16.1379	5.28e-08	2.6e-05
chr4	25815199	+	cg09852530	None	2.79556	1.99503	16.1054	5.38e-08	2.6e-05
chr4	176892927	+	cg10523370	None	2.94727	2.59893	16.1246	5.32e-08	2.6e-05
chr17	60187052	-	cg12478371	None	2.61404	-1.88253	16.0987	5.4e-08	2.6e-05
chr4	46477961	-	cg12521225	None	-3.07471	-4.0159	-16.1469	5.26e-08	2.6e-05
chr3	9403524	-	cg13694898	North_Shore	5.01155	-0.990886	16.3896	5.23e-08	2.6e-05
chr1	70034491	-	cg14520424	CpG_Island	4.19084	1.16603	16.2954	5.26e-08	2.6e-05
chr2	79861607	-	cg14768930	None	-2.81646	-3.46679	-16.0968	5.4e-08	2.6e-05
chr19	4909175	-	cg14993439	North_Shore	3.05846	2.45411	16.1141	5.35e-08	2.6e-05
chr19	10203009	+	cg15530024	North_Shelf	3.08034	3.34465	16.1409	5.27e-08	2.6e-05
chr21	46213195	-	cg16369592	None	3.76314	1.30667	16.1956	5.3e-08	2.6e-05
chr7	2349605	-	cg16553052	None	3.02117	-0.504961	16.1287	5.31e-08	2.6e-05
chr12	53405884	+	cg16835551	None	5.60811	3.5419	16.3423	5.37e-08	2.6e-05
chr10	126107471	+	cg18152871	CpG_Island	4.21143	-2.74434	16.2568	5.38e-08	2.6e-05
chr14	105830631	-	cg18397450	CpG_Island	2.39966	4.43463	16.1543	5.24e-08	2.6e-05
chr1	204328377	+	cg20292636	None	3.23657	1.46321	16.1237	5.32e-08	2.6e-05
chr11	134236878	-	cg21903278	None	2.86214	-0.0979499	16.1047	5.38e-08	2.6e-05
chr14	33409651	-	cg22957135	None	-2.70445	-2.93779	-16.125	5.32e-08	2.6e-05
chr1	28270137	+	cg23448720	None	3.4108	-1.14728	16.1439	5.27e-08	2.6e-05
chr2	238510514	+	cg23523428	None	3.52623	-0.939456	16.1067	5.41e-08	2.6e-05
chr13	27977508	-	cg23674573	None	3.08097	-0.910687	16.1523	5.24e-08	2.6e-05
chr15	59908652	+	cg23877385	None	2.63329	3.2512	16.0993	5.4e-08	2.6e-05
chr1	5777831	+	cg24005842	None	2.73062	-3.66323	16.1113	5.36e-08	2.6e-05
chr1	154540904	+	cg24498305	South_Shore	-2.81422	-3.47137	-16.1496	5.25e-08	2.6e-05
chr10	111775786	+	cg26316814	None	2.67488	0.935153	16.1466	5.26e-08	2.6e-05
chr6	33398866	-	cg26359432	South_Shelf	2.97152	0.352629	16.1532	5.24e-08	2.6e-05
chr12	56395439	+	cg26886599	None	4.37422	-2.96391	16.3205	5.29e-08	2.6e-05
chr11	11643816	+	cg27358097	CpG_Island	-2.97475	-4.14623	-16.1177	5.34e-08	2.6e-05
chr10	131664283	-	cg27418987	North_Shore	3.29275	-1.03749	16.105	5.38e-08	2.6e-05
chr12	2983426	+	cg08971724	North_Shelf	3.14196	1.61162	16.0888	5.43e-08	2.61e-05
chr4	2794625	+	cg25047753	CpG_Island	2.73879	-4.14875	16.0875	5.43e-08	2.61e-05
chr15	92960686	-	cg01217703	None	2.60049	3.15028	16.0778	5.46e-08	2.62e-05
chr6	32812410	+	cg03995852	South_Shore	3.86591	-2.6696	16.1617	5.47e-08	2.62e-05
chr19	37958522	-	cg05218976	North_Shore	2.86058	2.43095	16.0742	5.47e-08	2.62e-05
chr1	28833863	+	cg08513617	None	3.02412	-4.03497	16.0803	5.45e-08	2.62e-05
chr4	122228968	-	cg11457651	None	3.2304	-2.6267	16.0752	5.47e-08	2.62e-05
chr1	45273277	-	cg26274118	South_Shore	2.46097	-0.988132	16.0721	5.48e-08	2.62e-05
chr1	168464998	-	cg00666438	None	3.81271	0.346331	16.1308	5.53e-08	2.63e-05
chr4	187981566	+	cg02715327	North_Shelf	2.69585	2.71161	16.0658	5.5e-08	2.63e-05
chr16	19566559	+	cg07210205	CpG_Island	2.81677	3.53378	16.0551	5.53e-08	2.63e-05
chr5	55606711	+	cg07539121	None	4.41449	-2.95853	16.2436	5.55e-08	2.63e-05
chr15	67354460	+	cg10577534	North_Shelf	3.60125	-1.68748	16.0809	5.55e-08	2.63e-05
chr8	11162047	+	cg13261635	None	2.66299	3.54382	16.0697	5.48e-08	2.63e-05
chr2	85831169	-	cg15485772	South_Shore	2.51697	4.00309	16.052	5.54e-08	2.63e-05
chr3	46411369	-	cg17524466	None	-5.38919	-2.62025	-16.282	5.54e-08	2.63e-05
chr7	45381993	-	cg19608990	None	-3.25577	-3.77931	-16.0573	5.52e-08	2.63e-05
chr1	41181271	-	cg22855016	None	4.065	0.95182	16.1812	5.54e-08	2.63e-05
chr6	33132632	+	cg23895613	South_Shelf	-2.52295	-2.7877	-16.0497	5.54e-08	2.63e-05
chr13	42713604	+	cg24655900	None	3.25104	3.38789	16.0584	5.52e-08	2.63e-05
chr7	54909708	-	cg26086477	None	2.61032	0.838548	16.0578	5.52e-08	2.63e-05
chr11	46740703	+	cg05450701	None	5.7856	-1.37767	16.263	5.6e-08	2.64e-05
chr15	41876221	-	cg08686008	North_Shore	2.79085	3.0846	16.0342	5.59e-08	2.64e-05
chr18	71216618	-	cg10264800	None	4.03351	1.47685	16.1694	5.56e-08	2.64e-05
chr2	182106378	-	cg14367072	None	2.91133	-3.03852	16.0452	5.56e-08	2.64e-05
chr3	71182724	+	cg15929451	None	3.51823	0.578463	16.0548	5.57e-08	2.64e-05
chr16	4465731	+	cg19168338	North_Shore	2.57571	2.98577	16.0369	5.58e-08	2.64e-05
chr3	42543305	-	cg19965088	CpG_Island	3.14442	-3.1256	16.0414	5.57e-08	2.64e-05
chr14	77465537	-	cg23969411	None	2.74901	2.07619	16.033	5.6e-08	2.64e-05
chr6	56629091	-	cg25057730	None	2.7631	-2.76182	16.0313	5.6e-08	2.64e-05
chr19	2291373	-	cg01294327	CpG_Island	3.86937	3.49164	16.1167	5.61e-08	2.65e-05
chr16	57875011	+	cg02922278	None	4.6075	3.02669	16.2552	5.61e-08	2.65e-05
chr17	46035272	+	cg15738800	None	2.60849	-2.78079	16.0275	5.61e-08	2.65e-05
chr12	117096542	+	cg01887801	None	3.31145	-1.70655	16.0093	5.67e-08	2.66e-05
chr7	105230367	-	cg04481538	None	2.45413	3.2833	16.0161	5.65e-08	2.66e-05
chr13	44770082	-	cg15128633	None	4.20846	3.39661	16.1679	5.66e-08	2.66e-05
chr10	114133700	-	cg20707765	None	4.5389	-1.7972	16.232	5.65e-08	2.66e-05
chr4	38111769	-	cg06331663	None	3.19179	2.98607	16.0062	5.68e-08	2.67e-05
chr7	11292672	+	cg07964975	None	3.3401	-1.2849	16.0018	5.69e-08	2.67e-05
chr22	18268239	+	cg14086922	CpG_Island	2.40798	2.2401	16.0018	5.69e-08	2.67e-05
chr17	39092107	-	cg01044698	None	3.36796	2.9691	15.9839	5.75e-08	2.68e-05
chr19	50487069	-	cg09854642	None	3.85805	-1.76196	16.0727	5.75e-08	2.68e-05
chr13	41573525	+	cg10322874	None	3.07469	2.84995	15.9852	5.75e-08	2.68e-05
chr15	71473528	-	cg13313003	None	-3.08077	-5.67335	-15.9833	5.75e-08	2.68e-05
chr8	57033930	+	cg18979780	South_Shelf	3.61074	2.2671	16.0253	5.74e-08	2.68e-05
chr5	34687565	+	cg19405883	None	2.44776	1.3928	15.9963	5.71e-08	2.68e-05
chr12	44189932	+	cg19821827	None	2.73463	3.51353	15.9834	5.75e-08	2.68e-05
chr1	6583834	+	cg21690777	None	2.31483	2.71763	15.9837	5.75e-08	2.68e-05
chr14	68008964	+	cg06892679	None	2.56124	1.62202	15.9769	5.77e-08	2.69e-05
chr9	135869195	+	cg14199953	South_Shelf	4.11545	1.46374	16.114	5.78e-08	2.69e-05
chr11	5493051	-	cg21634977	None	3.577	-1.33434	16.0023	5.79e-08	2.69e-05
chr5	154092109	-	cg23613317	None	2.9618	3.66472	15.9784	5.77e-08	2.69e-05
chr5	132110968	+	cg01422249	North_Shore	2.53468	2.86262	15.963	5.82e-08	2.7e-05
chr2	161132348	-	cg25545699	None	2.8917	2.67312	15.9679	5.8e-08	2.7e-05
chr2	237877044	-	cg04299787	None	3.30116	0.805992	15.9507	5.86e-08	2.71e-05
chr19	5880900	+	cg04345910	None	4.12166	2.49247	16.0872	5.87e-08	2.71e-05
chr1	72749735	+	cg04985396	CpG_Island	-3.09566	-3.0004	-15.9566	5.84e-08	2.71e-05
chr19	35531990	+	cg06672753	CpG_Island	3.3996	-2.54634	15.9513	5.85e-08	2.71e-05
chr15	91644930	-	cg09799310	South_Shore	2.80084	3.13401	15.95	5.86e-08	2.71e-05
chr21	46851112	-	cg12668523	South_Shore	4.87201	-0.626355	16.1824	5.85e-08	2.71e-05
chr5	95260620	+	cg13448633	None	5.09523	0.516673	16.175	5.87e-08	2.71e-05
chr1	113178152	-	cg18108653	None	3.88475	-1.95836	16.0397	5.88e-08	2.71e-05
chr21	42955481	+	cg22428306	None	3.15936	-0.116583	15.9435	5.88e-08	2.71e-05
chr1	11724048	-	cg23452414	North_Shore	2.31052	-1.53186	15.9453	5.87e-08	2.71e-05
chr8	48648112	+	cg25801976	North_Shore	5.95537	-2.0562	16.1811	5.85e-08	2.71e-05
chr7	30810882	-	cg20801130	CpG_Island	2.53389	2.0445	15.9397	5.89e-08	2.72e-05
chr2	33516681	+	cg00381736	None	2.69919	2.79165	15.9273	5.93e-08	2.73e-05
chr1	245528444	-	cg08546178	None	-4.00103	0.811573	-16.0488	5.93e-08	2.73e-05
chr1	16505099	+	cg12885388	None	3.54409	-0.939096	15.9513	5.94e-08	2.73e-05
chr2	19513318	-	cg17419553	None	2.37705	1.59406	15.9323	5.92e-08	2.73e-05
chr8	59773067	+	cg05195751	None	2.66939	0.35132	15.918	5.96e-08	2.74e-05
chr11	63626186	+	cg08557669	None	2.8407	0.845462	15.9211	5.95e-08	2.74e-05
chr4	169632391	+	cg08805869	None	2.56359	0.214964	15.9151	5.97e-08	2.74e-05
chr14	25429466	+	cg09708587	None	4.41252	-2.50685	16.1137	5.96e-08	2.74e-05
chr4	175750867	+	cg11538149	South_Shore	2.51614	3.03075	15.9093	5.99e-08	2.74e-05
chr2	86225602	-	cg14017402	None	2.78104	0.98144	15.918	5.96e-08	2.74e-05
chr6	14117480	+	cg16273597	North_Shore	2.37634	-2.25553	15.9121	5.98e-08	2.74e-05
chr7	35871324	+	cg16284178	None	3.63347	-0.1921	15.9529	6e-08	2.74e-05
chr8	38300134	-	cg16625770	None	3.49788	2.92647	15.9198	6.01e-08	2.74e-05
chr15	42242227	+	cg19375854	None	3.14007	2.81821	15.9073	6e-08	2.74e-05
chr9	103477296	-	cg23068312	None	-2.75619	0.764693	-15.9105	5.99e-08	2.74e-05
chr3	152026366	-	cg25491265	None	3.04765	-1.88768	15.9117	5.98e-08	2.74e-05
chr21	37536923	+	cg00673191	None	4.79457	-1.28104	16.1224	6.04e-08	2.75e-05
chr4	140770596	+	cg07280192	None	4.28023	-2.69243	16.0746	6.02e-08	2.75e-05
chr3	9859324	-	cg07970096	None	2.52389	2.44279	15.9017	6.02e-08	2.75e-05
chr5	157003436	-	cg08604960	South_Shore	4.08183	1.95694	16.0279	6.05e-08	2.75e-05
chr10	6013477	-	cg11473433	None	2.6924	1.22516	15.8908	6.05e-08	2.75e-05
chr3	197193168	+	cg24435939	None	2.63552	2.10104	15.8987	6.03e-08	2.75e-05
chr9	17742148	+	cg01445459	None	-3.89829	-4.71125	-15.9734	6.11e-08	2.76e-05
chr12	14547229	+	cg03846111	None	4.197	2.97001	16.0446	6.07e-08	2.76e-05
chr16	19566747	-	cg04116218	CpG_Island	3.34545	2.97079	15.8885	6.06e-08	2.76e-05
chr10	107921639	-	cg05290321	None	-2.77474	-3.85097	-15.8669	6.13e-08	2.76e-05
chr14	23640996	-	cg05382021	None	2.6309	1.52604	15.8791	6.09e-08	2.76e-05
chr8	22940959	+	cg06735601	None	3.37361	-2.1843	15.8719	6.12e-08	2.76e-05
chr1	116991393	+	cg08267847	None	2.99799	-1.73817	15.8707	6.12e-08	2.76e-05
chr12	62866511	+	cg11706308	None	2.29979	2.36689	15.8715	6.12e-08	2.76e-05
chr5	145077093	+	cg13212326	None	2.73713	3.33986	15.8716	6.12e-08	2.76e-05
chr17	40251003	+	cg15838493	South_Shore	2.93011	2.5679	15.8715	6.12e-08	2.76e-05
chr1	110113304	+	cg19244300	None	4.92507	-1.27982	16.1072	6.09e-08	2.76e-05
chr11	63852887	-	cg19324462	CpG_Island	3.84293	3.40603	15.9746	6.07e-08	2.76e-05
chr3	87871353	+	cg22695497	None	2.54106	-0.362682	15.8785	6.09e-08	2.76e-05
chr1	6105859	-	cg24591969	None	2.35441	1.38209	15.8781	6.1e-08	2.76e-05
chr8	121136140	+	cg25244609	CpG_Island	2.90588	1.95642	15.8725	6.11e-08	2.76e-05
chr8	30600962	+	cg27215666	None	2.91185	2.72881	15.8667	6.13e-08	2.76e-05
chr10	29228903	-	cg27315314	None	3.61665	-2.65544	15.9259	6.08e-08	2.76e-05
chr13	114220535	-	cg12001496	CpG_Island	2.44991	2.61247	15.8625	6.15e-08	2.77e-05
chr6	32812571	-	cg01702338	South_Shore	4.0176	-2.68916	15.9659	6.23e-08	2.79e-05
chr3	71924999	+	cg03059348	None	3.09045	3.94783	15.8438	6.21e-08	2.79e-05
chr13	97635110	-	cg04602516	None	2.62019	3.32395	15.837	6.24e-08	2.79e-05
chr2	238769392	-	cg05024003	South_Shore	3.512	3.51043	15.8606	6.23e-08	2.79e-05
chr9	130307750	-	cg15246374	None	3.01786	-1.58877	15.8454	6.21e-08	2.79e-05
chr4	77679634	+	cg21802332	None	3.56438	-1.55493	15.88	6.2e-08	2.79e-05
chr10	123886914	-	cg26111575	None	4.0612	-0.965842	15.9756	6.22e-08	2.79e-05
chr1	179322762	-	cg04506114	None	4.26883	3.33294	15.9967	6.29e-08	2.8e-05
chr19	58694502	-	cg04684267	CpG_Island	-3.52275	-5.14803	-15.8524	6.27e-08	2.8e-05
chr11	6479463	-	cg06426020	South_Shore	2.60328	2.63839	15.8288	6.26e-08	2.8e-05
chr11	75095741	+	cg09466243	None	2.81919	-1.91951	15.8293	6.26e-08	2.8e-05
chr9	136243715	-	cg10885555	South_Shore	-3.67183	-3.95736	-15.8863	6.26e-08	2.8e-05
chr10	131299300	+	cg14872626	None	2.53898	3.01982	15.8291	6.26e-08	2.8e-05
chr20	19867145	+	cg25291653	None	4.85949	4.14216	16.0559	6.26e-08	2.8e-05
chr12	123636279	+	cg27473871	South_Shore	2.49572	2.1159	15.8266	6.27e-08	2.8e-05
chr6	166879361	-	cg00837967	None	2.87014	1.82528	15.8195	6.3e-08	2.81e-05
chr18	11808122	-	cg06288288	None	3.93913	-1.83757	15.9236	6.33e-08	2.81e-05
chr6	169724982	+	cg10482139	None	2.3126	2.33616	15.8076	6.34e-08	2.81e-05
chr19	3434702	-	cg11719049	North_Shore	3.00595	-2.87647	15.8099	6.33e-08	2.81e-05
chr10	86257959	+	cg11788263	None	3.82617	1.62671	15.8959	6.34e-08	2.81e-05
chr3	100645259	+	cg15378296	None	2.62996	3.52308	15.8171	6.31e-08	2.81e-05
chr21	43022102	-	cg18645241	None	2.69928	1.106	15.8146	6.31e-08	2.81e-05
chr2	40658918	-	cg22409100	None	3.14576	0.552767	15.8179	6.3e-08	2.81e-05
chr2	204937316	+	cg25917417	None	3.46137	3.13618	15.8193	6.33e-08	2.81e-05
chr10	73723164	+	cg26260728	North_Shore	2.55233	-2.20115	15.8131	6.32e-08	2.81e-05
chr19	1812282	-	cg00724774	CpG_Island	2.54549	2.1085	15.7959	6.38e-08	2.82e-05
chr1	214646746	-	cg03462448	None	2.85112	3.64539	15.7905	6.4e-08	2.82e-05
chr1	162307228	+	cg12196720	None	3.66884	1.6912	15.8575	6.37e-08	2.82e-05
chr2	46163863	+	cg14026061	None	2.9708	-0.13768	15.7988	6.37e-08	2.82e-05
chr4	7347464	-	cg18020385	None	-2.59027	-1.45219	-15.7981	6.37e-08	2.82e-05
chr3	194354688	+	cg18311485	South_Shore	2.48336	-1.31045	15.7915	6.4e-08	2.82e-05
chr6	128820621	-	cg20874261	None	2.76265	0.371884	15.7968	6.38e-08	2.82e-05
chr5	6962084	+	cg25635714	None	-2.39043	-3.87844	-15.7985	6.37e-08	2.82e-05
chr6	131964714	-	cg00465079	None	-2.77764	-3.52865	-15.7788	6.44e-08	2.83e-05
chr10	3096219	-	cg00470641	None	2.59399	-0.0549972	15.7784	6.44e-08	2.83e-05
chr19	15487991	+	cg03120782	North_Shore	3.51266	0.915968	15.8113	6.42e-08	2.83e-05
chr6	30174845	-	cg05850884	None	2.54757	1.44328	15.7802	6.44e-08	2.83e-05
chr5	101631990	-	cg01837410	North_Shore	2.96454	2.74364	15.7729	6.46e-08	2.84e-05
chr17	25572672	-	cg03434348	None	2.43497	-2.23183	15.7755	6.45e-08	2.84e-05
chr12	111805149	+	cg03874539	North_Shore	2.36452	-0.684305	15.7732	6.46e-08	2.84e-05
chr15	79243426	-	cg07228997	None	3.24431	4.01457	15.7751	6.46e-08	2.84e-05
chr21	44732886	+	cg10127530	None	3.87106	1.20738	15.8667	6.48e-08	2.84e-05
chr3	70900182	+	cg10473479	None	2.7247	2.34254	15.7669	6.48e-08	2.84e-05
chr14	76309091	+	cg13611924	None	3.4014	-1.59471	15.7645	6.5e-08	2.84e-05
chr1	54359880	-	cg17453374	None	3.87933	-1.23563	15.8706	6.48e-08	2.84e-05
chr2	174834787	+	cg22213076	None	2.67412	3.59842	15.7626	6.5e-08	2.84e-05
chr5	90508265	-	cg25432300	None	2.96991	0.236645	15.7641	6.5e-08	2.84e-05
chr4	87936219	+	cg05947572	None	2.64999	1.97166	15.756	6.52e-08	2.85e-05
chr2	228316286	-	cg07125403	None	3.27134	-1.63776	15.75	6.55e-08	2.85e-05
chr1	28260124	+	cg09480890	None	2.85376	3.19272	15.7565	6.52e-08	2.85e-05
chr1	243312597	+	cg14008439	None	4.14506	0.560291	15.9107	6.52e-08	2.85e-05
chr1	47943329	-	cg18122500	None	4.03172	-2.39798	15.8885	6.52e-08	2.85e-05
chr3	107393225	-	cg01830488	None	3.16407	-1.94819	15.7437	6.57e-08	2.86e-05
chr17	76862186	-	cg16777780	None	3.52155	-2.41457	15.7764	6.56e-08	2.86e-05
chr2	105852798	-	cg00310410	North_Shore	3.01833	3.1932	15.7334	6.61e-08	2.87e-05
chr11	7634032	-	cg01748298	None	5.26666	-2.16705	15.9474	6.64e-08	2.87e-05
chr6	33095664	+	cg02388468	None	-3.11682	-3.92492	-15.7319	6.61e-08	2.87e-05
chr19	33752716	+	cg02642150	None	-3.15622	1.63542	-15.7222	6.65e-08	2.87e-05
chr20	31332994	-	cg02973993	South_Shore	3.47897	0.161715	15.7378	6.67e-08	2.87e-05
chr10	11377128	-	cg03832685	None	2.76941	0.514104	15.7363	6.6e-08	2.87e-05
chr6	6624448	+	cg05258820	None	2.70666	-2.23173	15.7153	6.67e-08	2.87e-05
chr12	103053421	+	cg05784032	None	-2.5747	-0.02404	-15.7244	6.64e-08	2.87e-05
chr1	27895372	-	cg05920908	CpG_Island	2.45044	0.861572	15.7248	6.64e-08	2.87e-05
chr1	235400645	-	cg07015239	None	3.94929	1.38271	15.845	6.63e-08	2.87e-05
chr17	9880790	-	cg08076717	None	-3.44525	-3.24924	-15.7404	6.62e-08	2.87e-05
chr8	80745965	-	cg10250335	None	-2.75345	-3.72504	-15.7251	6.64e-08	2.87e-05
chr1	200343096	-	cg10442221	None	2.64514	2.75784	15.7181	6.66e-08	2.87e-05
chr6	30043737	-	cg12521832	South_Shore	3.01671	-3.51823	15.7317	6.61e-08	2.87e-05
chr4	138466260	-	cg12796469	None	-3.03777	-2.27411	-15.7198	6.66e-08	2.87e-05
chr2	204579051	+	cg13238744	None	5.19959	1.24648	15.9512	6.63e-08	2.87e-05
chr4	26142312	+	cg18186315	None	-3.21718	-0.0857326	-15.7364	6.6e-08	2.87e-05
chr6	90060626	-	cg19454487	North_Shore	3.00952	2.72896	15.7302	6.62e-08	2.87e-05
chr5	86607468	+	cg25084778	None	3.18573	-1.79237	15.7196	6.66e-08	2.87e-05
chr4	8145692	-	cg02366519	None	3.04642	2.20555	15.7049	6.71e-08	2.88e-05
chr16	80574972	+	cg02944307	CpG_Island	-2.62435	-2.73551	-15.7027	6.72e-08	2.88e-05
chr13	24553543	+	cg03902505	North_Shore	2.53723	-1.58653	15.7012	6.73e-08	2.88e-05
chr10	95517529	+	cg07793207	None	3.4999	2.64842	15.7308	6.72e-08	2.88e-05
chr21	45554033	-	cg15092561	CpG_Island	2.6473	-1.61487	15.7003	6.73e-08	2.88e-05
chr5	135394399	-	cg17935411	None	3.75548	-3.20066	15.7926	6.68e-08	2.88e-05
chr8	37459344	-	cg18950099	None	2.49903	1.17662	15.7121	6.69e-08	2.88e-05
chr8	8193872	-	cg19277007	None	3.23427	1.74622	15.7048	6.71e-08	2.88e-05
chr3	94243571	+	cg16274205	None	3.22422	-1.56699	15.6977	6.74e-08	2.89e-05
chr7	92936557	-	cg17029731	None	2.74373	-1.56772	15.6912	6.77e-08	2.89e-05
chr10	60401105	+	cg22641201	None	3.22863	1.33122	15.6934	6.76e-08	2.89e-05
chr1	240254997	+	cg00676246	CpG_Island	2.60782	3.25677	15.6839	6.79e-08	2.9e-05
chr3	69459638	+	cg02247668	None	3.04131	-2.50895	15.6854	6.79e-08	2.9e-05
chr4	183825724	-	cg02648768	None	2.69455	0.674944	15.6777	6.82e-08	2.9e-05
chr6	149269444	+	cg03662817	None	4.02549	1.57652	15.8055	6.84e-08	2.9e-05
chr1	78956268	-	cg04410756	North_Shore	-3.19774	-2.69964	-15.6696	6.85e-08	2.9e-05
chr16	56703568	+	cg04557383	CpG_Island	2.36281	3.95675	15.6685	6.85e-08	2.9e-05
chr16	56847487	-	cg07081561	None	2.91293	4.83284	15.6688	6.85e-08	2.9e-05
chr9	708485	+	cg10189107	South_Shore	3.04394	-0.95473	15.6665	6.86e-08	2.9e-05
chr10	123334274	-	cg12669518	None	2.73977	4.58504	15.685	6.79e-08	2.9e-05
chr11	129957481	+	cg13753132	None	2.93254	3.68403	15.6707	6.84e-08	2.9e-05
chr9	132241843	+	cg14448228	North_Shelf	4.45506	1.22712	15.8928	6.8e-08	2.9e-05
chr8	143048664	-	cg14811849	None	-2.74285	-2.93691	-15.6637	6.87e-08	2.9e-05
chr7	141404769	-	cg16111488	South_Shelf	2.52537	1.2365	15.6809	6.8e-08	2.9e-05
chr1	38917443	+	cg16428597	None	-2.67217	-2.7529	-15.6862	6.78e-08	2.9e-05
chr2	85105984	-	cg16977720	North_Shore	2.72505	3.99028	15.6716	6.84e-08	2.9e-05
chr1	205419158	+	cg17560662	None	3.09407	-3.62539	15.666	6.86e-08	2.9e-05
chr19	14089711	-	cg18642503	CpG_Island	5.84098	-2.39384	15.8869	6.87e-08	2.9e-05
chr11	5346027	+	cg19853015	None	3.58614	2.71055	15.7269	6.8e-08	2.9e-05
chr2	231074522	+	cg19961045	None	3.99586	0.739393	15.7918	6.87e-08	2.9e-05
chr11	71658595	+	cg23114115	None	3.214	0.135231	15.6809	6.8e-08	2.9e-05
chr2	40658365	-	cg23760344	None	2.39496	3.6515	15.6682	6.85e-08	2.9e-05
chr10	3824687	-	cg24287110	South_Shore	3.00658	3.56723	15.6749	6.83e-08	2.9e-05
chr18	28623159	-	cg26497348	South_Shore	-3.02252	-4.89719	-15.6799	6.81e-08	2.9e-05
chr3	48315011	-	cg18074165	None	2.87752	-1.23359	15.6555	6.9e-08	2.91e-05
chr2	20709840	-	cg00287753	None	3.20434	0.273074	15.6474	6.93e-08	2.92e-05
chr4	24567220	-	cg04436083	None	3.32542	3.19585	15.6432	6.95e-08	2.92e-05
chr1	39081545	+	cg04567527	None	3.25066	1.81626	15.6428	6.95e-08	2.92e-05
chr8	644572	-	cg06765219	None	2.64508	3.43964	15.6522	6.92e-08	2.92e-05
chr2	235907647	+	cg07717588	None	2.42749	3.0878	15.6502	6.92e-08	2.92e-05
chr17	76254812	-	cg12361626	South_Shelf	2.81798	2.1154	15.6451	6.94e-08	2.92e-05
chr6	69344423	+	cg14031178	North_Shore	3.14494	3.63804	15.6384	6.97e-08	2.92e-05
chr12	12031125	+	cg19834377	None	3.89255	1.02704	15.751	6.96e-08	2.92e-05
chr6	16729610	+	cg24067911	None	4.74528	1.11964	15.864	6.96e-08	2.92e-05
chr10	95516861	-	cg00532335	None	2.68081	2.84228	15.6289	7.01e-08	2.93e-05
chr17	74102274	-	cg01308520	South_Shelf	3.15463	-2.50654	15.6345	6.98e-08	2.93e-05
chr14	70124707	+	cg04158862	None	2.25443	-0.71839	15.6251	7.02e-08	2.93e-05
chr1	235012297	-	cg11926773	None	4.05207	-4.12365	15.7706	7e-08	2.93e-05
chr11	7593838	-	cg15709418	None	3.37428	2.88268	15.6319	7e-08	2.93e-05
chr1	101763159	+	cg18150837	None	2.30673	3.30239	15.6266	7.02e-08	2.93e-05
chr15	38917322	-	cg25172578	None	2.50981	-1.12852	15.6249	7.02e-08	2.93e-05
chr17	64640562	+	cg26389955	None	2.65886	1.33602	15.6326	6.99e-08	2.93e-05
chr9	102277580	+	cg27334928	None	-2.39789	-3.73724	-15.6257	7.02e-08	2.93e-05
chr4	48908696	+	cg00332212	CpG_Island	2.60703	3.13775	15.6209	7.04e-08	2.94e-05
chr12	12489166	+	cg00357904	None	3.2148	3.12668	15.6138	7.07e-08	2.94e-05
chr19	17439339	+	cg00650809	CpG_Island	3.20792	-3.98289	15.6011	7.12e-08	2.94e-05
chr20	55964273	+	cg00845204	CpG_Island	4.37335	-3.12632	15.8028	7.11e-08	2.94e-05
chr17	41984162	+	cg04965792	CpG_Island	2.87575	-1.53265	15.6021	7.11e-08	2.94e-05
chr9	130659827	+	cg05809155	North_Shore	2.8234	3.98689	15.6053	7.1e-08	2.94e-05
chr3	52567010	-	cg07507251	CpG_Island	2.4469	-3.5737	15.6159	7.06e-08	2.94e-05
chr3	186383752	-	cg10230442	None	4.20377	2.58169	15.7862	7.05e-08	2.94e-05
chr12	24832119	+	cg11299062	None	3.50344	0.488248	15.6435	7.07e-08	2.94e-05
chr1	94146705	-	cg14995036	CpG_Island	-2.91992	-3.95551	-15.6191	7.05e-08	2.94e-05
chr16	69385606	+	cg16148454	None	4.10607	1.67858	15.7588	7.09e-08	2.94e-05
chr19	16774862	+	cg16539700	South_Shelf	2.76944	1.30037	15.6074	7.09e-08	2.94e-05
chr1	30050519	-	cg16726026	None	4.02531	0.546552	15.7412	7.1e-08	2.94e-05
chr5	87987991	-	cg23091771	South_Shelf	3.68588	2.5911	15.6795	7.08e-08	2.94e-05
chr10	61468728	+	cg24969942	CpG_Island	3.1949	3.39384	15.6108	7.08e-08	2.94e-05
chr19	3350339	+	cg25251833	None	-2.64351	-4.49511	-15.6155	7.06e-08	2.94e-05
chr19	16604089	-	cg25496680	North_Shelf	3.72578	-0.247632	15.6925	7.06e-08	2.94e-05
chr10	126107594	+	cg27479418	CpG_Island	2.76314	-1.64909	15.6159	7.06e-08	2.94e-05
chr13	97777690	-	cg00046899	None	2.55068	1.63968	15.5832	7.19e-08	2.95e-05
chr6	107812732	+	cg00431837	CpG_Island	2.71101	3.25641	15.5709	7.24e-08	2.95e-05
chr5	153665707	-	cg01126095	None	3.59855	-1.32793	15.6379	7.18e-08	2.95e-05
chr6	149305804	+	cg01163931	None	4.57086	0.0488233	15.8129	7.15e-08	2.95e-05
chr17	6916926	+	cg03433699	North_Shore	2.67254	-2.49616	15.5673	7.25e-08	2.95e-05
chr4	75552770	-	cg03454162	None	3.31757	-1.51495	15.5851	7.18e-08	2.95e-05
chr1	19946398	+	cg03517918	None	4.29842	2.73752	15.7562	7.24e-08	2.95e-05
chr20	55521172	-	cg04855404	None	-2.53531	-3.09082	-15.5758	7.22e-08	2.95e-05
chr19	45116706	-	cg05087193	None	4.44569	2.73791	15.7995	7.17e-08	2.95e-05
chr17	74128731	-	cg05300378	None	3.65705	-3.12731	15.6365	7.23e-08	2.95e-05
chr13	80373412	+	cg05633420	None	3.69854	1.08388	15.6426	7.25e-08	2.95e-05
chr11	33890660	-	cg08134417	CpG_Island	3.04257	2.97707	15.575	7.22e-08	2.95e-05
chr18	77622587	+	cg09224904	North_Shore	2.61401	3.51903	15.587	7.17e-08	2.95e-05
chr3	171283606	-	cg09467433	None	2.95014	1.53053	15.5912	7.16e-08	2.95e-05
chr10	111738346	-	cg10586836	None	3.16159	-0.922771	15.585	7.18e-08	2.95e-05
chr15	68208151	-	cg13366501	None	5.38526	0.391747	15.7901	7.24e-08	2.95e-05
chr17	41328544	+	cg13849276	None	4.64148	-2.03456	15.809	7.17e-08	2.95e-05
chr4	142557582	-	cg14837919	CpG_Island	-2.96173	-3.18193	-15.5779	7.21e-08	2.95e-05
chr11	129716470	-	cg18282388	None	2.91307	1.76151	15.5974	7.13e-08	2.95e-05
chr3	97983253	-	cg20367065	None	4.29116	-0.452588	15.7779	7.15e-08	2.95e-05
chr5	149517092	+	cg20665093	None	3.14833	-2.76335	15.5768	7.22e-08	2.95e-05
chr2	153028240	+	cg21349393	North_Shelf	4.61964	0.334391	15.792	7.24e-08	2.95e-05
chr3	99752916	-	cg21445764	None	2.65373	3.78198	15.5727	7.23e-08	2.95e-05
chr4	77752231	+	cg21779385	None	3.80414	-4.06898	15.6633	7.25e-08	2.95e-05
chr5	34500794	+	cg24708518	None	-2.46894	2.86001	-15.5777	7.21e-08	2.95e-05
chr15	40040665	-	cg26629369	None	2.28361	-0.920622	15.5711	7.24e-08	2.95e-05
chr2	218766840	+	cg00332776	None	2.59952	-0.0041305	15.5617	7.28e-08	2.96e-05
chr12	100378105	+	cg10230242	North_Shore	3.19566	2.58811	15.5588	7.29e-08	2.96e-05
chr16	83170651	-	cg13108098	None	2.47036	3.40641	15.5582	7.29e-08	2.96e-05
chr4	6929045	+	cg26562462	South_Shelf	2.44886	2.40383	15.5611	7.28e-08	2.96e-05
chr1	6642785	-	cg10919778	South_Shelf	3.62006	2.18963	15.6129	7.31e-08	2.97e-05
chr3	195849011	-	cg13044649	None	2.4304	4.12041	15.549	7.33e-08	2.97e-05
chr12	48161296	+	cg13322545	None	2.92151	-1.01763	15.5537	7.31e-08	2.97e-05
chr16	68738567	+	cg14103632	None	3.33024	-1.08629	15.55	7.33e-08	2.97e-05
chr11	20002894	-	cg07667815	None	2.52635	2.29903	15.5432	7.35e-08	2.98e-05
chr6	149093352	+	cg03706376	None	3.76858	-0.0186069	15.6198	7.4e-08	2.99e-05
chr15	49338915	+	cg04175885	South_Shore	2.34588	-1.86804	15.5319	7.4e-08	2.99e-05
chr9	132083141	-	cg06054505	CpG_Island	3.94519	1.05999	15.6483	7.43e-08	2.99e-05
chr4	111532679	-	cg07349208	CpG_Island	-3.24882	-5.17057	-15.5316	7.4e-08	2.99e-05
chr4	6894410	-	cg09122442	None	2.41923	3.37568	15.5346	7.39e-08	2.99e-05
chr18	51920177	-	cg11657174	None	-2.8421	-2.60045	-15.5375	7.38e-08	2.99e-05
chr12	64919341	-	cg14665002	None	2.44418	3.28448	15.5367	7.38e-08	2.99e-05
chr15	101069602	-	cg14793620	None	2.60731	3.22529	15.5317	7.4e-08	2.99e-05
chr9	138068287	+	cg16483746	CpG_Island	2.49474	2.34494	15.53	7.41e-08	2.99e-05
chr1	6321737	+	cg19319393	South_Shore	2.30124	-1.84671	15.5261	7.43e-08	2.99e-05
chr11	60932010	-	cg21971799	South_Shelf	2.45361	2.22949	15.5279	7.42e-08	2.99e-05
chr18	12862682	-	cg24732708	None	2.69727	0.910576	15.5255	7.43e-08	2.99e-05
chr6	149304457	-	cg27381822	None	2.88618	3.95002	15.5258	7.43e-08	2.99e-05
chr10	127481264	+	cg00428377	None	3.1322	2.03905	15.5182	7.46e-08	3e-05
chr9	126774073	+	cg07109287	CpG_Island	3.84984	-3.33751	15.616	7.5e-08	3e-05
chr5	131161202	-	cg08050795	None	2.41262	2.21507	15.5127	7.48e-08	3e-05
chr13	48987465	+	cg15088912	None	2.74474	3.40978	15.5094	7.5e-08	3e-05
chr17	39574024	+	cg21668411	None	2.9647	1.27763	15.5078	7.5e-08	3e-05
chr1	8409065	+	cg23394391	None	2.58172	-3.74026	15.5085	7.5e-08	3e-05
chr6	168702885	-	cg26076666	None	3.32725	-2.5443	15.514	7.48e-08	3e-05
chr16	53933011	-	cg26357595	None	3.20805	-1.04069	15.5147	7.47e-08	3e-05
chr1	95179425	+	cg08056069	None	3.54359	2.83987	15.5464	7.53e-08	3.01e-05
chr9	97487067	+	cg09395427	North_Shore	2.78288	2.64573	15.5055	7.51e-08	3.01e-05
chr17	59554672	-	cg00197058	None	3.6961	3.53685	15.5696	7.57e-08	3.02e-05
chr2	141343863	-	cg00849244	None	-3.03952	-4.35717	-15.4974	7.55e-08	3.02e-05
chr16	56821271	+	cg04424885	None	2.54172	3.14152	15.4872	7.59e-08	3.02e-05
chr14	76097639	-	cg05940146	None	2.80488	1.85135	15.4961	7.55e-08	3.02e-05
chr3	64193180	-	cg06349851	None	2.61029	3.75121	15.4918	7.57e-08	3.02e-05
chr16	11450712	+	cg08354751	None	2.83596	1.31885	15.4911	7.57e-08	3.02e-05
chr2	174812038	-	cg14131256	None	3.11162	0.326386	15.4882	7.59e-08	3.02e-05
chr19	993506	-	cg14642769	North_Shore	2.50326	1.81991	15.4928	7.57e-08	3.02e-05
chr3	31789975	-	cg20247893	None	3.16479	3.14933	15.4885	7.59e-08	3.02e-05
chr6	107150497	-	cg23271752	None	3.15966	-3.32715	15.4964	7.55e-08	3.02e-05
chr2	238510665	-	cg12747823	None	3.50607	-2.41748	15.5143	7.63e-08	3.03e-05
chr19	39144278	-	cg14891553	None	5.50526	2.76892	15.6977	7.62e-08	3.03e-05
chr10	104389989	+	cg17338159	None	2.78298	3.70977	15.4777	7.63e-08	3.03e-05
chr4	1585454	-	cg20583640	South_Shelf	3.37054	4.64916	15.4881	7.62e-08	3.03e-05
chr16	19566823	+	cg03760387	CpG_Island	3.32827	2.97976	15.4712	7.66e-08	3.04e-05
chr5	75842636	+	cg04144379	None	2.38031	3.06441	15.468	7.67e-08	3.04e-05
chr8	124692680	+	cg04822154	None	-3.57516	-4.15099	-15.5247	7.66e-08	3.04e-05
chr16	46776932	-	cg16064932	None	2.41363	2.75512	15.471	7.66e-08	3.04e-05
chr14	91285338	+	cg17729836	South_Shelf	3.25325	3.52866	15.4669	7.68e-08	3.04e-05
chr19	3401572	+	cg09249675	South_Shelf	2.51278	3.20383	15.4588	7.71e-08	3.05e-05
chr5	1851071	+	cg26840437	North_Shore	-2.34358	0.389666	-15.461	7.7e-08	3.05e-05
chr5	139081136	-	cg00187557	CpG_Island	2.81623	-3.84051	15.4333	7.83e-08	3.06e-05
chr3	194784405	+	cg00462971	North_Shore	3.30791	2.78253	15.4165	7.9e-08	3.06e-05
chr9	116845123	-	cg01018332	None	3.26491	-2.30919	15.4269	7.86e-08	3.06e-05
chr6	125341187	-	cg01080927	None	2.85538	3.3073	15.4169	7.9e-08	3.06e-05
chr9	135688137	+	cg01307142	None	3.64849	3.27153	15.5135	7.77e-08	3.06e-05
chr2	220349733	+	cg02487130	CpG_Island	2.39928	3.68672	15.4203	7.89e-08	3.06e-05
chr11	68625231	+	cg02786073	South_Shore	2.8177	-1.68526	15.4251	7.86e-08	3.06e-05
chr20	23239140	-	cg02923622	None	-3.51732	1.20778	-15.4909	7.76e-08	3.06e-05
chr10	114135881	-	cg03271650	None	2.29889	2.41451	15.4376	7.81e-08	3.06e-05
chr14	95026888	+	cg03682863	None	-2.69656	-0.0292056	-15.434	7.82e-08	3.06e-05
chr1	149215043	+	cg03877251	None	4.35001	-1.33128	15.6296	7.86e-08	3.06e-05
chr1	183067225	-	cg04081218	None	2.16695	2.93237	15.454	7.74e-08	3.06e-05
chr7	97740198	-	cg04269590	South_Shelf	4.38538	-1.65429	15.6238	7.9e-08	3.06e-05
chr21	40406301	-	cg04459452	None	2.99803	0.926296	15.4207	7.88e-08	3.06e-05
chr9	79625551	-	cg06199472	North_Shelf	-3.03733	-3.1203	-15.4412	7.79e-08	3.06e-05
chr1	94529063	+	cg06349168	None	2.70097	2.12986	15.4196	7.89e-08	3.06e-05
chr3	45161874	-	cg06846862	None	4.50027	0.130223	15.6686	7.75e-08	3.06e-05
chr14	61788314	-	cg07555797	CpG_Island	5.28723	-1.70419	15.6384	7.88e-08	3.06e-05
chr11	266869	+	cg07804660	None	-3.30486	2.02549	-15.4253	7.86e-08	3.06e-05
chr16	85268435	+	cg10198479	North_Shore	2.39808	2.59255	15.4347	7.82e-08	3.06e-05
chr4	143013146	-	cg10627955	None	2.61156	3.03616	15.4291	7.85e-08	3.06e-05
chr6	41486092	+	cg10781644	None	2.76193	3.91706	15.4266	7.86e-08	3.06e-05
chr13	76387161	+	cg11440915	None	2.70534	2.15473	15.4325	7.83e-08	3.06e-05
chr12	95492185	+	cg12110802	None	2.69214	0.580423	15.4186	7.89e-08	3.06e-05
chr1	227431744	+	cg12375870	None	3.91171	0.783191	15.5668	7.77e-08	3.06e-05
chr3	176148912	+	cg13083181	None	3.97301	0.621371	15.5508	7.89e-08	3.06e-05
chr1	34997670	-	cg14678509	None	-2.81274	-3.08727	-15.4287	7.85e-08	3.06e-05
chr2	99351550	-	cg15012027	South_Shelf	3.95277	0.386428	15.5505	7.87e-08	3.06e-05
chr3	124408043	-	cg15285869	None	4.1581	-0.913946	15.6042	7.81e-08	3.06e-05
chr17	73642547	+	cg15335334	None	3.42487	-2.80195	15.4685	7.76e-08	3.06e-05
chr9	5464410	+	cg15833535	None	2.75252	3.00376	15.4335	7.83e-08	3.06e-05
chr3	49625012	+	cg17367551	None	-2.38948	-3.08213	-15.4509	7.75e-08	3.06e-05
chr13	111100156	+	cg18570658	None	3.22662	2.29881	15.4395	7.8e-08	3.06e-05
chr9	120088313	+	cg21283823	None	-2.66321	-3.91973	-15.4188	7.89e-08	3.06e-05
chr2	64455551	+	cg22199658	None	2.68105	-4.76137	15.4291	7.85e-08	3.06e-05
chr16	16130410	-	cg25794168	None	2.97397	4.0193	15.4463	7.77e-08	3.06e-05
chr5	142784222	-	cg26464411	CpG_Island	2.59354	-0.713746	15.4428	7.78e-08	3.06e-05
chr17	41278906	-	cg26879546	South_Shore	2.80926	3.85283	15.4535	7.74e-08	3.06e-05
chr1	36546898	-	cg27446442	North_Shelf	2.61053	3.01403	15.4195	7.89e-08	3.06e-05
chr17	51353136	+	cg04589783	None	-2.78379	-3.73941	-15.4049	7.95e-08	3.07e-05
chr1	36184853	+	cg08895440	South_Shore	2.87242	-1.40343	15.4116	7.92e-08	3.07e-05
chr4	70697558	-	cg14236118	None	3.38421	4.22113	15.417	7.96e-08	3.07e-05
chr2	241395755	-	cg15144453	CpG_Island	3.181	3.18555	15.4008	7.97e-08	3.07e-05
chr12	129324721	-	cg15471496	None	-3.53422	-3.17437	-15.4539	7.94e-08	3.07e-05
chr18	47680812	+	cg17529399	None	4.10397	2.21768	15.5602	7.97e-08	3.07e-05
chr17	8642478	+	cg17581065	None	3.66905	0.374091	15.4749	7.98e-08	3.07e-05
chr4	169479823	-	cg18875411	None	4.16102	-2.64999	15.576	7.94e-08	3.07e-05
chr9	23703145	+	cg18883726	None	-3.55116	-3.20075	-15.4512	7.97e-08	3.07e-05
chr17	58118236	+	cg19818750	North_Shore	2.40739	2.76405	15.4034	7.96e-08	3.07e-05
chr2	128407369	-	cg21524902	North_Shore	3.14146	-1.50159	15.3975	7.99e-08	3.07e-05
chr17	61027738	+	cg21573696	None	-2.43239	-2.93048	-15.3991	7.98e-08	3.07e-05
chr12	117480973	+	cg04730399	South_Shelf	3.20854	0.695193	15.39	8.02e-08	3.08e-05
chr2	35595403	-	cg09518906	None	2.64379	2.15546	15.3869	8.04e-08	3.08e-05
chr12	106514420	-	cg11658060	None	5.67854	1.42473	15.6017	8.04e-08	3.08e-05
chr16	89386798	+	cg12869785	None	3.53654	0.293058	15.4374	8.03e-08	3.08e-05
chr7	4949718	+	cg13226338	None	2.90554	2.85893	15.3885	8.03e-08	3.08e-05
chr3	64475401	-	cg13760478	None	5.05285	0.312587	15.6088	8.01e-08	3.08e-05
chr7	56032967	+	cg16928878	South_Shore	2.92366	-3.65207	15.3852	8.04e-08	3.08e-05
chr2	169658950	-	cg01046382	None	2.74481	-4.11184	15.3759	8.09e-08	3.09e-05
chr17	76183632	+	cg06903478	South_Shore	-2.9242	-3.64764	-15.375	8.09e-08	3.09e-05
chr6	32815066	+	cg07072394	South_Shelf	3.08657	3.45715	15.3708	8.11e-08	3.09e-05
chr2	192783225	+	cg08926682	None	-2.27068	1.99972	-15.3796	8.07e-08	3.09e-05
chr3	186306852	+	cg09069868	None	2.94081	0.426166	15.3784	8.08e-08	3.09e-05
chr2	114656403	-	cg13288906	None	2.56401	0.952832	15.372	8.11e-08	3.09e-05
chr19	14785604	-	cg13973985	None	2.5057	1.50548	15.3749	8.09e-08	3.09e-05
chr4	128544032	-	cg18567682	CpG_Island	3.4777	2.16305	15.4099	8.1e-08	3.09e-05
chr6	46047991	+	cg19302441	None	-3.19488	-1.25143	-15.3703	8.11e-08	3.09e-05
chr6	29581228	-	cg27297993	None	2.45081	0.7404	15.3781	8.08e-08	3.09e-05
chr11	74870090	+	cg01378335	None	2.87271	-0.831943	15.3678	8.13e-08	3.1e-05
chr5	73154165	-	cg01560902	None	3.07567	3.98525	15.368	8.12e-08	3.1e-05
chr17	26744002	-	cg13484976	None	3.8664	-1.53089	15.4779	8.15e-08	3.1e-05
chr12	63477249	+	cg15774180	None	2.73688	0.188085	15.3657	8.14e-08	3.1e-05
chr19	18128428	+	cg18525914	None	2.78099	3.73211	15.3659	8.13e-08	3.1e-05
chr2	120452632	+	cg20460227	None	2.37571	3.33082	15.3647	8.14e-08	3.1e-05
chr18	4264613	-	cg23294140	None	-2.39864	-3.79252	-15.3595	8.16e-08	3.1e-05
chr1	22741050	-	cg00027940	None	3.34696	-0.873158	15.3567	8.21e-08	3.11e-05
chr4	169589443	+	cg00599516	None	3.80636	-0.65317	15.4434	8.26e-08	3.11e-05
chr3	54154438	+	cg04075781	North_Shore	-3.13141	-3.20836	-15.339	8.26e-08	3.11e-05
chr20	13976782	+	cg07953890	CpG_Island	2.94771	2.13259	15.3409	8.25e-08	3.11e-05
chr11	116370176	+	cg12106127	North_Shore	3.67298	2.09495	15.4159	8.26e-08	3.11e-05
chr15	71071455	-	cg12639750	None	3.64528	0.712879	15.4233	8.2e-08	3.11e-05
chr3	126916593	+	cg13466850	None	2.51652	2.17038	15.3409	8.25e-08	3.11e-05
chr1	115009212	+	cg13517021	None	3.16032	-1.30475	15.3496	8.21e-08	3.11e-05
chr9	140034900	-	cg14317712	South_Shore	2.4677	2.68417	15.3432	8.24e-08	3.11e-05
chr1	45865936	+	cg16659614	None	3.1477	2.41798	15.3473	8.22e-08	3.11e-05
chr1	28471395	-	cg21069962	None	2.96094	2.40339	15.3426	8.24e-08	3.11e-05
chr2	18059740	-	cg21145290	CpG_Island	2.62535	3.30525	15.3466	8.22e-08	3.11e-05
chr1	67373146	-	cg21745221	None	2.97213	2.84048	15.3388	8.26e-08	3.11e-05
chr4	6894145	-	cg22132815	None	2.81598	2.4413	15.3547	8.19e-08	3.11e-05
chr15	89631191	+	cg25523753	North_Shore	2.32416	-0.158582	15.3422	8.25e-08	3.11e-05
chr3	16524574	+	cg26990944	None	3.13989	0.890173	15.3461	8.23e-08	3.11e-05
chr10	62488850	+	cg01033191	North_Shelf	2.84187	2.44832	15.3257	8.32e-08	3.12e-05
chr5	14214367	-	cg02008095	None	2.76334	3.65332	15.3356	8.28e-08	3.12e-05
chr17	78796999	+	cg03794617	North_Shore	4.58646	3.42352	15.55	8.28e-08	3.12e-05
chr12	53497147	+	cg04875514	None	2.66685	0.327439	15.323	8.34e-08	3.12e-05
chr2	238828202	+	cg04916821	None	2.50142	3.5211	15.3243	8.33e-08	3.12e-05
chr16	75150611	-	cg07320140	South_Shore	2.53892	1.82141	15.3282	8.31e-08	3.12e-05
chr1	100123090	-	cg10424513	None	-2.29455	-3.83612	-15.3317	8.3e-08	3.12e-05
chr13	107217605	-	cg11710912	North_Shelf	2.84621	0.948931	15.3244	8.33e-08	3.12e-05
chr2	120997466	+	cg21697467	None	3.06823	0.845337	15.3318	8.29e-08	3.12e-05
chr18	20680245	-	cg26309054	None	4.87524	2.10289	15.5365	8.34e-08	3.12e-05
chr12	4386468	-	cg26551299	South_Shelf	3.40014	1.42837	15.3542	8.29e-08	3.12e-05
chr20	36688344	+	cg27302151	None	2.74025	3.32664	15.3362	8.27e-08	3.12e-05
chr9	126118477	+	cg08972314	None	2.66504	2.49945	15.3197	8.35e-08	3.13e-05
chr1	213779248	+	cg11206148	None	2.79183	-2.13587	15.3138	8.38e-08	3.13e-05
chr6	137244484	-	cg17983997	CpG_Island	2.55845	4.38519	15.3139	8.38e-08	3.13e-05
chr8	103991072	+	cg01926843	None	-2.87398	-3.56822	-15.3034	8.43e-08	3.14e-05
chr12	132345502	+	cg07744430	None	3.09929	-1.13907	15.3032	8.43e-08	3.14e-05
chr4	169608030	+	cg10083003	None	5.20434	-2.05799	15.5131	8.45e-08	3.14e-05
chr6	32054094	+	cg10463626	North_Shore	2.18965	-0.136533	15.309	8.4e-08	3.14e-05
chr4	113442346	+	cg11630404	North_Shore	2.64072	3.54943	15.3112	8.39e-08	3.14e-05
chr4	54343119	-	cg12303160	None	4.16299	0.233397	15.4751	8.43e-08	3.14e-05
chr8	74005566	+	cg13311096	CpG_Island	2.42847	4.33829	15.3057	8.42e-08	3.14e-05
chr13	61363546	-	cg18170393	None	2.59277	-1.8822	15.3052	8.42e-08	3.14e-05
chr16	2085818	+	cg22986793	North_Shore	2.24103	-0.394467	15.3056	8.42e-08	3.14e-05
chr10	74498571	+	cg26559385	None	2.2042	2.75684	15.3087	8.41e-08	3.14e-05
chr2	8250729	+	cg00944794	None	-2.46314	0.231985	-15.281	8.54e-08	3.15e-05
chr13	75876519	-	cg01787545	None	5.78071	-0.0266028	15.507	8.48e-08	3.15e-05
chr19	49944488	+	cg03138668	CpG_Island	3.11816	3.69574	15.2833	8.53e-08	3.15e-05
chr6	134993093	+	cg04974111	None	4.86348	-1.85645	15.5014	8.51e-08	3.15e-05
chr2	227663034	+	cg13008631	CpG_Island	2.23075	2.80748	15.2896	8.5e-08	3.15e-05
chr19	33161082	+	cg14343337	None	4.77182	-0.259062	15.4986	8.52e-08	3.15e-05
chr3	11203475	+	cg14458903	None	2.82152	3.41824	15.2894	8.5e-08	3.15e-05
chr6	15400500	-	cg14892936	None	3.08243	3.87407	15.2867	8.51e-08	3.15e-05
chr4	183063426	-	cg17055507	CpG_Island	-2.92446	2.25424	-15.2959	8.47e-08	3.15e-05
chr3	9851819	+	cg19103000	CpG_Island	4.29383	-3.27263	15.4829	8.51e-08	3.15e-05
chr4	88871623	+	cg24526783	None	3.12106	-2.02538	15.2879	8.51e-08	3.15e-05
chr9	127046834	-	cg25901841	None	3.91832	1.64642	15.4174	8.49e-08	3.15e-05
chr17	7120513	-	cg26500637	North_Shelf	2.80443	4.53946	15.2886	8.5e-08	3.15e-05
chr8	59792237	-	cg26600913	None	3.23617	-1.35928	15.293	8.48e-08	3.15e-05
chr5	133329482	-	cg02404452	None	3.50427	-0.0760448	15.3254	8.55e-08	3.16e-05
chr13	93141624	+	cg05304538	None	2.33533	3.49498	15.2721	8.58e-08	3.16e-05
chr15	36787793	-	cg06785646	None	3.08356	-1.45306	15.2763	8.56e-08	3.16e-05
chr1	28836139	+	cg15161854	None	2.4968	1.9388	15.2718	8.59e-08	3.16e-05
chr15	97323948	+	cg22263031	None	2.28788	1.56911	15.2721	8.58e-08	3.16e-05
chr8	135876999	-	cg13421745	None	2.89553	-1.00765	15.2701	8.59e-08	3.17e-05
chr11	15923493	+	cg13740867	None	3.03773	2.97441	15.2666	8.61e-08	3.17e-05
chr20	13976117	-	cg25557432	CpG_Island	3.17105	2.46809	15.2659	8.61e-08	3.17e-05
chr2	26829772	+	cg02545169	None	2.90746	-1.49771	15.2612	8.64e-08	3.18e-05
chr8	28352643	+	cg04046704	South_Shore	3.45393	-3.35225	15.292	8.66e-08	3.18e-05
chr10	28971331	+	cg07232003	None	3.59334	0.613829	15.325	8.64e-08	3.18e-05
chr15	43215648	+	cg20370788	South_Shelf	-2.28222	0.210194	-15.2593	8.65e-08	3.18e-05
chr5	13771787	+	cg24408918	None	2.59326	4.30692	15.2593	8.65e-08	3.18e-05
chr1	27028974	+	cg05307957	None	2.91237	2.97919	15.2446	8.72e-08	3.19e-05
chr1	56998626	+	cg15346802	None	3.78702	3.06679	15.3502	8.72e-08	3.19e-05
chr6	30175305	+	cg20345556	None	4.63222	-2.79048	15.4617	8.7e-08	3.19e-05
chr21	30462656	-	cg24761958	None	2.85878	2.0263	15.2506	8.69e-08	3.19e-05
chr3	118276663	-	cg01673029	None	2.91654	-1.22024	15.2397	8.75e-08	3.2e-05
chr8	59757290	-	cg05901852	None	3.10644	2.27579	15.2401	8.74e-08	3.2e-05
chr3	125899552	-	cg07034362	CpG_Island	2.57838	4.53411	15.2399	8.74e-08	3.2e-05
chr11	5223080	-	cg12762474	None	3.36274	-3.03598	15.2561	8.75e-08	3.2e-05
chr1	12664243	-	cg16047567	None	2.42313	-0.400915	15.2409	8.74e-08	3.2e-05
chr10	78946146	+	cg19273378	None	2.3223	1.44823	15.2356	8.77e-08	3.2e-05
chr10	80999841	+	cg20744163	North_Shelf	2.89841	4.16107	15.2371	8.76e-08	3.2e-05
chr3	181446790	-	cg01693519	South_Shore	2.24896	4.46438	15.231	8.79e-08	3.21e-05
chr15	72406242	+	cg11576877	North_Shelf	3.09756	0.890411	15.2241	8.82e-08	3.21e-05
[truncated: 175,021 more rows]

## Sheet: Table S6
Table S6. DMPs in IDH1R132G Caco-2 cells. A list of the significantly (PFDR<0.05) differentially methylated probes (DMPs) in Caco-2 cells wth an IDH1R132G mutation. Included are the probe locations, annotations, log2 fold-change (log2FC), P and PFDR for each DMP.
Chromosome	Position (hg19)	Strand	Name	Annotation	log2FC	AveExpr	t	P	PFDR
chr18	3666162	-	cg00024377	None	4.04814	-0.2717	21.8761	3.54e-09	1.99e-05
chr13	97777690	-	cg00046899	None	4.12222	1.63968	21.0708	4.95e-09	1.99e-05
chr12	116823632	-	cg00145289	None	5.40139	2.43325	26.0118	7.49e-10	1.99e-05
chr10	122948543	+	cg00312944	None	5.21797	1.49371	21.1031	4.88e-09	1.99e-05
chr9	14313703	-	cg00322833	CpG_Island	-6.05445	-2.1662	-23.4462	1.91e-09	1.99e-05
chr10	121173082	-	cg00494000	None	4.91618	-0.00870741	25.1959	9.98e-10	1.99e-05
chr10	95516861	-	cg00532335	None	4.30476	2.84228	20.9971	5.11e-09	1.99e-05
chr16	67430359	+	cg00752478	South_Shore	4.73666	-0.228654	20.9274	5.26e-09	1.99e-05
chr16	71417053	+	cg00854123	None	-4.17213	-2.29681	-20.9868	5.13e-09	1.99e-05
chr16	82673506	+	cg01090433	None	5.43457	0.0531648	27.7386	4.2e-10	1.99e-05
chr16	78274468	+	cg01125152	None	5.52719	-0.199625	21.9198	3.48e-09	1.99e-05
chr15	42352008	+	cg01217880	None	3.91028	2.20775	21.6269	3.92e-09	1.99e-05
chr10	101805655	+	cg01256349	None	4.44869	1.4817	22.4711	2.78e-09	1.99e-05
chr16	30116135	+	cg01617018	None	4.8663	1.00731	21.306	4.48e-09	1.99e-05
chr7	75586348	+	cg01676795	None	4.70198	2.37427	21.7115	3.79e-09	1.99e-05
chr15	96666138	-	cg01701183	None	3.77157	-1.29851	22.258	3.03e-09	1.99e-05
chr14	76836938	-	cg01750181	None	-4.05521	-2.2169	-21.5768	4e-09	1.99e-05
chr16	58233183	-	cg01942468	South_Shore	4.2056	1.45267	21.5155	4.11e-09	1.99e-05
chr7	83081175	-	cg01983393	None	5.48629	1.81507	25.7624	8.17e-10	1.99e-05
chr11	101883814	+	cg02323805	None	4.46374	0.921768	24.6234	1.23e-09	1.99e-05
chr20	22672807	+	cg02372048	None	3.99901	2.71272	21.3604	4.38e-09	1.99e-05
chr4	183825724	-	cg02648768	None	4.72152	0.674944	22.9841	2.27e-09	1.99e-05
chr13	41050823	+	cg02810012	None	5.27934	-2.39991	22.5816	2.66e-09	1.99e-05
chr16	80574972	+	cg02944307	CpG_Island	-4.80194	-2.73551	-24.039	1.52e-09	1.99e-05
chr6	64158301	-	cg02990436	None	4.18077	-2.0123	21.8353	3.6e-09	1.99e-05
chr8	59763635	+	cg03208041	None	6.44888	0.366517	22.988	2.39e-09	1.99e-05
chr11	93224622	-	cg03443949	None	5.15109	1.38362	21.1294	4.83e-09	1.99e-05
chr7	4778881	+	cg03461110	None	5.7982	0.335992	23.0279	2.24e-09	1.99e-05
chr16	85028024	-	cg04051889	None	4.21581	0.589071	21.5089	4.12e-09	1.99e-05
chr13	79968174	+	cg04132263	None	5.7746	2.79533	23.7307	1.71e-09	1.99e-05
chr17	54400451	+	cg04155803	None	-5.07254	-1.46211	-21.3977	4.31e-09	1.99e-05
chr15	62375333	-	cg04189842	None	-3.78686	-2.8796	-21.1677	4.75e-09	1.99e-05
chr4	77129606	-	cg04274830	None	4.54834	2.75491	21.2909	4.51e-09	1.99e-05
chr2	235372807	+	cg04280772	None	5.0165	3.29774	21.8403	3.59e-09	1.99e-05
chr16	78268976	+	cg04487038	None	4.13559	1.69604	20.9513	5.21e-09	1.99e-05
chr14	68715849	-	cg04651018	None	4.33874	4.1382	21.9011	3.5e-09	1.99e-05
chr14	91828035	-	cg04784321	None	4.66909	3.23619	23.7558	1.69e-09	1.99e-05
chr17	64954557	+	cg04807847	None	5.57802	2.74263	21.2846	4.56e-09	1.99e-05
chr8	37414012	+	cg05093326	None	6.04673	-0.506268	21.0271	5.35e-09	1.99e-05
chr7	21411193	-	cg05198676	None	5.20234	0.861445	23.8955	1.61e-09	1.99e-05
chr19	58223693	-	cg05220114	South_Shelf	4.58251	-2.26315	22.9906	2.27e-09	1.99e-05
chr1	208043192	-	cg05338949	South_Shore	5.16885	-1.20126	20.8691	5.39e-09	1.99e-05
chr16	78274575	-	cg05475027	None	5.93638	-1.19432	23.8387	1.64e-09	1.99e-05
chr12	106474322	-	cg05647733	None	3.72907	1.50621	21.5422	4.06e-09	1.99e-05
chr2	33062109	+	cg05733801	None	4.47002	2.41381	23.2043	2.09e-09	1.99e-05
chr6	138130273	+	cg05849084	None	4.59648	2.41727	22.0556	3.29e-09	1.99e-05
chr20	25320399	+	cg05931415	None	5.16574	0.110437	22.6526	2.59e-09	1.99e-05
chr4	87936219	+	cg05947572	None	4.44159	1.97166	22.0947	3.24e-09	1.99e-05
chr11	65557538	+	cg06460600	South_Shore	4.24096	-0.820019	21.0635	4.96e-09	1.99e-05
chr2	192554726	+	cg06460935	None	4.06864	0.574156	21.7859	3.67e-09	1.99e-05
chr9	14237957	+	cg06509765	None	4.6868	3.55554	22.4514	2.81e-09	1.99e-05
chr10	105650044	+	cg06511943	None	5.05632	-0.638238	21.7419	3.74e-09	1.99e-05
chr5	74350752	-	cg06556435	South_Shore	5.20825	2.52097	20.8916	5.34e-09	1.99e-05
chr3	138118908	+	cg06676095	None	4.69209	-0.84465	22.3523	2.92e-09	1.99e-05
chr20	52767511	+	cg06750250	None	4.01528	2.35541	21.6977	3.81e-09	1.99e-05
chr5	16863343	-	cg06949127	None	5.45983	2.37398	23.8404	1.64e-09	1.99e-05
chr19	19575199	-	cg06979604	None	4.15326	1.58187	22.8682	2.38e-09	1.99e-05
chr6	85284421	-	cg07223209	None	-4.46146	-1.55963	-21.95	3.43e-09	1.99e-05
chr14	54016805	-	cg07298784	None	4.45917	-0.317249	22.6095	2.64e-09	1.99e-05
chr17	64941151	-	cg07433723	None	4.60058	3.72885	22.0056	3.36e-09	1.99e-05
chr16	85339941	-	cg07476328	None	4.37317	0.134877	22.4795	2.77e-09	1.99e-05
chr11	34662394	-	cg07494102	None	5.63996	1.58937	22.8988	2.35e-09	1.99e-05
chr6	11172920	+	cg07544639	None	4.98165	0.513577	20.8063	5.54e-09	1.99e-05
chr11	1320546	+	cg07546654	South_Shelf	6.42129	-0.423802	27.304	4.85e-10	1.99e-05
chr10	121075316	+	cg07551060	None	5.00055	2.69657	22.6346	2.61e-09	1.99e-05
chr1	154151684	-	cg07743451	North_Shelf	4.81631	-0.594954	23.7051	1.72e-09	1.99e-05
chr13	92601293	-	cg07790176	None	5.85261	0.911183	21.1058	5.08e-09	1.99e-05
chr3	70906307	-	cg08136113	None	4.98218	-1.1457	23.4985	1.87e-09	1.99e-05
chr21	46830529	-	cg08186708	None	4.82855	3.20708	25.9776	7.58e-10	1.99e-05
chr12	22143084	-	cg08376325	None	5.01615	-0.286572	21.1278	4.83e-09	1.99e-05
chr8	26429697	-	cg08715935	None	4.7598	2.63077	20.9198	5.28e-09	1.99e-05
chr1	58935390	+	cg08861617	None	-4.28317	-2.07708	-23.1196	2.16e-09	1.99e-05
chr14	34532900	+	cg08905148	South_Shelf	5.46804	2.02752	26.5658	6.2e-10	1.99e-05
chr17	74629973	+	cg09033493	None	4.84629	-1.74835	20.874	5.38e-09	1.99e-05
chr19	19143421	-	cg09074991	North_Shore	4.24424	2.26998	22.0988	3.23e-09	1.99e-05
chr20	24998200	+	cg09235357	None	3.84164	-2.18259	20.8538	5.43e-09	1.99e-05
chr11	85904644	-	cg09295164	None	7.00653	2.90795	24.2104	1.53e-09	1.99e-05
chr9	134151945	-	cg09374774	CpG_Island	5.89486	1.45262	28.4698	3.33e-10	1.99e-05
chr22	42469756	-	cg09569869	North_Shore	4.20827	0.918808	22.2055	3.1e-09	1.99e-05
chr13	42714052	+	cg09586442	None	5.83024	2.11583	21.8927	3.58e-09	1.99e-05
chr17	55596159	+	cg09589067	None	5.01521	2.38361	22.6401	2.6e-09	1.99e-05
chr4	86491717	+	cg09664469	None	-5.08323	-4.13639	-22.0924	3.24e-09	1.99e-05
chr9	14315886	-	cg09857158	South_Shore	-6.6945	-4.70436	-22.9526	2.47e-09	1.99e-05
chr1	43205963	+	cg09884153	South_Shore	4.83885	0.32039	25.2651	9.74e-10	1.99e-05
chr1	31976989	+	cg09924663	None	6.37504	0.186661	24.0431	1.55e-09	1.99e-05
chr9	14313762	-	cg09965258	CpG_Island	-6.27552	-1.69533	-21.4962	4.43e-09	1.99e-05
chr17	72759282	-	cg09978353	None	5.21353	3.56893	24.339	1.36e-09	1.99e-05
chr19	2535750	+	cg10290803	None	5.95713	1.44167	21.9137	3.59e-09	1.99e-05
chr18	19560793	+	cg10423421	None	5.73202	1.56994	23.4934	1.87e-09	1.99e-05
chr15	77819839	-	cg10437265	None	4.64751	-1.74263	22.1985	3.11e-09	1.99e-05
chr15	46742504	+	cg10557565	None	-3.90368	-2.86455	-21.032	5.03e-09	1.99e-05
chr17	39694253	+	cg10851010	None	4.14061	0.77416	22.1543	3.16e-09	1.99e-05
chr10	29358074	+	cg11009695	None	4.95666	-1.91454	21.7763	3.69e-09	1.99e-05
chr1	43205976	+	cg11075745	South_Shore	5.966	-0.400003	26.4252	6.5e-10	1.99e-05
chr6	138132664	-	cg11125851	None	5.369	-1.09862	23.1652	2.12e-09	1.99e-05
chr1	44458001	+	cg11134246	South_Shore	4.1338	2.3875	21.24	4.61e-09	1.99e-05
chr8	134388008	+	cg11169343	None	5.97202	-0.431473	31.1359	1.48e-10	1.99e-05
chr6	165933115	-	cg11175473	None	-6.17152	-2.39461	-28.8931	2.91e-10	1.99e-05
chr7	137655537	-	cg11376472	None	3.94999	2.89621	20.9015	5.32e-09	1.99e-05
chr11	60932666	+	cg11643872	South_Shelf	5.12624	1.1566	24.2916	1.39e-09	1.99e-05
chr10	21186217	-	cg11647420	None	4.64395	2.24305	23.1982	2.09e-09	1.99e-05
chr10	29311592	+	cg11756374	None	4.75748	2.60588	22.0817	3.26e-09	1.99e-05
chr19	45093792	-	cg11948198	None	7.31846	-2.06722	30.8065	1.63e-10	1.99e-05
chr14	65764691	-	cg12448102	None	5.41417	-0.591301	24.4151	1.32e-09	1.99e-05
chr16	4998148	+	cg12511580	None	4.57212	-1.3507	21.149	4.79e-09	1.99e-05
chr19	17650009	+	cg12585966	CpG_Island	-5.04923	-2.72373	-22.7679	2.48e-09	1.99e-05
chr6	3422269	+	cg12659926	None	4.3807	0.857881	24.4255	1.32e-09	1.99e-05
chr1	154403554	-	cg12739948	None	3.88507	0.61658	21.396	4.32e-09	1.99e-05
chr19	41678313	+	cg12749057	None	5.43541	1.70789	24.0122	1.54e-09	1.99e-05
chr3	196481615	+	cg12930392	None	4.76411	-2.90327	22.9805	2.28e-09	1.99e-05
chr12	51925684	+	cg12974223	None	4.41247	-1.20866	25.486	9e-10	1.99e-05
chr1	236997102	+	cg13081066	None	4.14377	1.70543	21.2074	4.67e-09	1.99e-05
chr10	29395076	-	cg13346872	None	4.07868	2.5087	21.5771	4e-09	1.99e-05
chr9	6924962	+	cg13563261	None	3.94277	3.44111	21.0738	4.94e-09	1.99e-05
chr17	7380990	-	cg13574858	North_Shore	4.04167	0.225681	20.877	5.37e-09	1.99e-05
chr20	46068006	-	cg13859370	None	4.50327	0.125292	21.3453	4.41e-09	1.99e-05
chr18	8479395	-	cg14168520	None	3.97502	2.34146	21.6484	3.89e-09	1.99e-05
chr6	46315740	+	cg14180318	None	-5.00212	-1.26295	-21.9178	3.48e-09	1.99e-05
chr12	46917741	+	cg14276478	None	6.28785	-1.07266	25.6229	8.58e-10	1.99e-05
chr9	97545514	-	cg14326009	None	6.11341	-0.395453	22.9442	2.36e-09	1.99e-05
chr2	55237421	+	cg14640066	None	5.28599	1.38725	24.5468	1.26e-09	1.99e-05
chr7	99797877	+	cg14652799	None	3.82881	1.73665	21.5353	4.07e-09	1.99e-05
chr12	117486164	+	cg15000222	South_Shore	5.39655	-1.19895	29.1271	2.71e-10	1.99e-05
chr6	1070389	-	cg15094236	None	5.43863	2.93266	22.1384	3.18e-09	1.99e-05
chr18	68101304	+	cg15225160	South_Shelf	4.45254	-2.60481	22.7416	2.5e-09	1.99e-05
chr8	74172792	+	cg15667964	None	4.01456	1.12489	21.5439	4.06e-09	1.99e-05
chr4	141556902	+	cg15950795	None	4.97971	-0.126891	21.4363	4.24e-09	1.99e-05
chr6	33557929	-	cg15991817	North_Shelf	4.73779	0.380593	21.8614	3.56e-09	1.99e-05
chr15	102068632	+	cg16103421	None	4.11317	-1.67156	22.2021	3.1e-09	1.99e-05
chr6	138266379	+	cg16174869	None	4.81897	3.21027	25.0184	1.06e-09	1.99e-05
chr1	6412541	+	cg16434449	None	4.24553	0.864709	21.0912	4.91e-09	1.99e-05
chr11	134232083	-	cg16589461	South_Shore	4.57857	2.47362	22.8596	2.39e-09	1.99e-05
chr1	116524390	+	cg16619764	None	4.3763	-2.15896	24.9735	1.08e-09	1.99e-05
chr1	22250284	+	cg16792464	None	4.65128	2.86787	24.7723	1.16e-09	1.99e-05
chr13	79968324	-	cg16969872	None	4.63333	3.51846	22.1109	3.22e-09	1.99e-05
chr10	102063800	+	cg17084373	None	4.84694	-0.531567	20.8927	5.34e-09	1.99e-05
chr10	97227155	+	cg17185602	None	4.15679	-1.592	20.8289	5.49e-09	1.99e-05
chr9	132039620	-	cg17203794	None	4.67225	1.98683	23.6236	1.78e-09	1.99e-05
chr5	16894783	+	cg17323028	None	6.43769	-1.70306	22.8547	2.52e-09	1.99e-05
chr3	132036163	-	cg17342367	None	4.15374	1.44125	21.9899	3.38e-09	1.99e-05
chr17	35843206	-	cg17408935	None	4.66491	1.33567	21.3563	4.39e-09	1.99e-05
chr12	52915214	+	cg17598337	None	3.93286	2.11425	21.4714	4.18e-09	1.99e-05
chr17	15555115	+	cg17628867	None	4.0686	-2.26499	21.3842	4.34e-09	1.99e-05
chr21	34484910	-	cg17745253	None	-3.87412	-0.11552	-20.9117	5.3e-09	1.99e-05
chr2	235277703	-	cg17799040	None	5.28863	-0.466211	23.9488	1.57e-09	1.99e-05
chr1	6209018	+	cg17831269	CpG_Island	-3.90302	-1.30689	-20.8593	5.42e-09	1.99e-05
chr4	7347464	-	cg18020385	None	-4.44041	-1.45219	-22.6585	2.58e-09	1.99e-05
chr1	63466707	-	cg18163452	None	-4.94653	-2.69494	-22.2057	3.1e-09	1.99e-05
chr6	148513154	-	cg18299880	None	5.4416	-0.689129	22.2783	3.01e-09	1.99e-05
chr11	78089098	-	cg18646301	None	4.53758	2.67737	24.9943	1.07e-09	1.99e-05
chr5	124573074	-	cg18752406	None	-5.66502	-2.29637	-23.2401	2.06e-09	1.99e-05
chr19	19575312	+	cg19007650	None	5.75002	-0.419302	27.3552	4.77e-10	1.99e-05
chr19	41129949	-	cg19098465	CpG_Island	4.94427	1.44478	21.3312	4.43e-09	1.99e-05
chr20	52804942	-	cg19200700	None	4.83887	1.15903	21.5042	4.13e-09	1.99e-05
chr6	46047991	+	cg19302441	None	-6.29693	-1.25143	-25.3457	9.46e-10	1.99e-05
chr13	42803600	+	cg19307180	None	5.13166	2.11644	28.3315	3.48e-10	1.99e-05
chr6	140303164	-	cg19409163	None	4.66731	2.16353	21.5184	4.1e-09	1.99e-05
chr17	39678394	-	cg19514854	None	4.56458	-1.18535	21.6395	3.9e-09	1.99e-05
chr20	46067411	+	cg19777557	None	4.85782	3.25964	25.9991	7.53e-10	1.99e-05
chr8	48290343	+	cg19983500	None	5.90202	0.634691	21.5272	4.23e-09	1.99e-05
chr6	11653407	+	cg20560873	None	4.15683	0.74901	22.4217	2.84e-09	1.99e-05
chr3	37809915	-	cg20849700	None	4.85275	2.81413	23.4289	1.92e-09	1.99e-05
chr1	147013123	+	cg20924778	None	3.77495	-0.195401	20.9241	5.27e-09	1.99e-05
chr14	77385200	-	cg20981219	None	5.81058	2.52517	21.8928	3.58e-09	1.99e-05
chr20	11185984	+	cg21007846	None	5.30541	-0.498397	20.8848	5.36e-09	1.99e-05
chr12	13892702	+	cg21084271	None	4.66959	1.93864	21.7226	3.77e-09	1.99e-05
chr17	80847546	+	cg21156912	None	6.98635	-1.58242	22.6603	2.86e-09	1.99e-05
chr8	131510226	+	cg21226628	None	5.1236	-0.203912	24.5435	1.26e-09	1.99e-05
chr15	101991580	-	cg21230427	None	4.57038	2.59738	21.3833	4.34e-09	1.99e-05
chr3	149111309	-	cg21340628	None	7.56022	0.605778	28.7554	3.08e-10	1.99e-05
chr19	8067591	+	cg21621865	None	4.37826	1.2767	22.3743	2.89e-09	1.99e-05
chr13	60275654	-	cg21788587	None	7.08097	0.0191695	28.4347	3.36e-10	1.99e-05
chr11	85904650	-	cg21902807	None	5.63285	2.41302	25.4153	9.23e-10	1.99e-05
chr1	154943349	+	cg22018051	North_Shelf	5.21253	-1.94318	22.4628	2.79e-09	1.99e-05
chr1	16091218	-	cg22085625	None	5.45394	-1.70273	23.8517	1.63e-09	1.99e-05
chr10	116508767	-	cg22415932	None	4.15402	1.36061	20.7989	5.56e-09	1.99e-05
chr7	4779225	-	cg22581896	None	6.74267	3.00177	24.9674	1.11e-09	1.99e-05
chr6	140317756	-	cg22809952	None	5.05676	1.94316	20.8802	5.37e-09	1.99e-05
chr2	127783168	+	cg22830113	CpG_Island	3.99954	3.77726	21.6879	3.82e-09	1.99e-05
chr14	104346241	-	cg22994272	None	4.08412	1.60737	22.0501	3.3e-09	1.99e-05
chr11	134203847	-	cg23008048	South_Shore	4.46378	2.87814	22.0995	3.23e-09	1.99e-05
chr11	1320497	+	cg23240927	South_Shelf	5.35317	-0.226121	23.9881	1.55e-09	1.99e-05
chr2	237876844	-	cg23456304	None	5.0535	2.87157	23.0178	2.24e-09	1.99e-05
chr6	131017503	-	cg23637803	None	-4.39536	-3.87754	-21.9899	3.38e-09	1.99e-05
chr13	100569505	-	cg24012572	None	5.18162	1.32213	23.2648	2.04e-09	1.99e-05
chr18	27755917	+	cg24153249	None	3.99979	2.71825	21.4119	4.29e-09	1.99e-05
chr6	169116363	-	cg24172523	None	-4.45597	1.57439	-23.1736	2.11e-09	1.99e-05
chr3	121745042	+	cg24256026	None	4.59795	1.35995	22.0446	3.3e-09	1.99e-05
chr19	5524603	+	cg24277994	None	-4.65568	-2.0338	-20.8079	5.54e-09	1.99e-05
chr7	71757135	-	cg24407355	None	-4.73724	-4.73159	-20.9352	5.24e-09	1.99e-05
chr6	131380858	+	cg24903150	North_Shelf	5.13256	2.85074	20.817	5.51e-09	1.99e-05
chr6	11586961	+	cg25213677	None	5.41001	2.38027	26.9135	5.52e-10	1.99e-05
chr10	6534421	-	cg25351437	None	6.45856	-0.801405	24.4149	1.34e-09	1.99e-05
chr12	52366739	-	cg25841380	None	5.22705	-0.363153	24.1622	1.45e-09	1.99e-05
chr3	194807038	-	cg25966295	None	4.60919	1.68016	22.1286	3.19e-09	1.99e-05
chr6	131291248	-	cg26195291	None	4.38682	2.97609	21.2212	4.64e-09	1.99e-05
chr3	4909489	-	cg26394916	North_Shore	-4.59049	-2.32337	-20.8391	5.46e-09	1.99e-05
chr13	29290660	+	cg26650383	North_Shelf	5.3624	-0.113032	21.6011	3.96e-09	1.99e-05
chr13	108877982	+	cg26715529	None	4.11667	2.45459	21.6314	3.91e-09	1.99e-05
chr6	32825360	+	cg26811065	South_Shelf	5.88869	3.11068	28.9197	2.89e-10	1.99e-05
chr7	24550592	+	cg27039132	None	4.65099	-2.41548	22.6649	2.58e-09	1.99e-05
chr21	45032086	-	cg27151034	None	5.98428	1.45048	25.1656	1.01e-09	1.99e-05
chr1	43206037	+	cg27507254	South_Shore	5.18208	0.0317956	25.0308	1.06e-09	1.99e-05
chr2	160997048	+	cg21184428	None	-3.90641	-3.16548	-20.7815	5.6e-09	2e-05
chr19	6594243	-	cg04312604	South_Shelf	-4.20726	-3.30795	-20.687	5.83e-09	2.04e-05
chr1	26222391	-	cg15459497	None	4.92692	1.71244	20.7056	5.78e-09	2.04e-05
chr22	40600549	+	cg17716500	None	4.26104	3.34463	20.6907	5.82e-09	2.04e-05
chr2	152134133	-	cg21213426	None	4.44996	0.0526985	20.7077	5.78e-09	2.04e-05
chr2	131485322	-	cg05144889	CpG_Island	-3.96893	-1.90434	-20.6522	5.92e-09	2.05e-05
chr1	68111425	+	cg09143268	None	6.28598	-0.40301	20.8692	5.87e-09	2.05e-05
chr13	95776011	-	cg01268721	None	4.41022	0.421868	20.4505	6.46e-09	2.06e-05
chr12	14017080	-	cg01291761	None	4.18233	0.769811	20.5345	6.23e-09	2.06e-05
chr5	145061212	+	cg01979105	None	4.72192	-0.746246	20.4453	6.48e-09	2.06e-05
chr6	140210113	+	cg05700704	None	6.03883	2.41931	20.6547	6.33e-09	2.06e-05
chr10	27068447	+	cg06045761	None	3.51278	-1.52417	20.5201	6.27e-09	2.06e-05
chr10	95517738	+	cg06691520	None	3.62866	2.95863	20.5551	6.17e-09	2.06e-05
chr2	121616741	-	cg07472354	None	4.81843	1.71398	20.427	6.53e-09	2.06e-05
chr7	47773946	+	cg08235219	None	4.48255	1.36566	20.6089	6.03e-09	2.06e-05
chr11	44747774	-	cg08765533	North_Shore	4.31517	0.501734	20.631	5.97e-09	2.06e-05
chr21	46847598	-	cg09660008	CpG_Island	3.82574	2.00351	20.5301	6.24e-09	2.06e-05
chr5	95260542	+	cg11898659	None	4.62967	-0.156878	20.5362	6.22e-09	2.06e-05
chr10	116479525	-	cg15624861	None	5.66557	1.29865	20.5719	6.36e-09	2.06e-05
chr20	52130064	-	cg18223289	None	3.87197	-1.06032	20.4765	6.39e-09	2.06e-05
chr13	99136580	-	cg19300307	None	4.45101	1.0877	20.4305	6.52e-09	2.06e-05
chr15	45742705	-	cg20991660	None	4.71041	-0.744135	20.5882	6.09e-09	2.06e-05
chr17	61027738	+	cg21573696	None	-3.88635	-2.93048	-20.5851	6.09e-09	2.06e-05
chr14	105144033	+	cg24015081	North_Shore	3.52556	-1.40534	20.4342	6.51e-09	2.06e-05
chr3	149111370	-	cg25175003	None	6.17212	-1.30304	20.8058	5.98e-09	2.06e-05
chr22	21934101	+	cg25330919	None	4.05033	2.94973	20.4492	6.46e-09	2.06e-05
chr5	90508265	-	cg25432300	None	4.63834	0.236645	20.5986	6.06e-09	2.06e-05
chr2	231576055	-	cg25647269	North_Shore	4.07429	2.36858	20.4297	6.52e-09	2.06e-05
chr9	114620116	-	cg00902708	None	4.48393	1.8528	20.2854	6.95e-09	2.07e-05
chr6	97097496	-	cg02439483	None	-4.50535	-1.17546	-20.2008	7.21e-09	2.07e-05
chr6	41252609	-	cg03208259	None	-4.82001	-2.47997	-20.3596	6.72e-09	2.07e-05
chr9	20340405	+	cg04721444	None	4.82342	3.09992	20.2272	7.13e-09	2.07e-05
chr12	89387453	-	cg04979778	None	5.40098	-0.04058	20.2166	7.3e-09	2.07e-05
chr13	50226999	+	cg06332208	None	4.03784	-3.14776	20.2319	7.11e-09	2.07e-05
chr22	29318667	+	cg10499532	None	4.45629	1.24296	20.169	7.31e-09	2.07e-05
chr19	33859149	+	cg11051379	None	3.96723	3.52397	20.2424	7.08e-09	2.07e-05
chr21	40270495	-	cg11605821	None	-4.81587	-1.20527	-20.1421	7.4e-09	2.07e-05
chr2	201993995	-	cg11887164	None	4.2943	-2.77653	20.1703	7.31e-09	2.07e-05
chr6	129966801	-	cg12774946	None	4.56891	3.36789	20.4077	6.58e-09	2.07e-05
chr6	112409181	+	cg13487859	South_Shore	-4.64065	-4.3534	-20.2227	7.14e-09	2.07e-05
chr13	44978677	+	cg14248883	None	4.07017	2.98023	20.1937	7.23e-09	2.07e-05
chr19	37889809	-	cg14253813	None	-3.75577	-2.74151	-20.1759	7.29e-09	2.07e-05
chr6	29987762	+	cg15874113	None	3.63786	3.39704	20.2875	6.94e-09	2.07e-05
chr18	52551468	+	cg15940588	None	-4.65933	-3.16444	-20.3869	6.64e-09	2.07e-05
chr11	93916953	-	cg17111166	None	3.57408	0.661098	20.1654	7.32e-09	2.07e-05
chr19	46910316	-	cg17845822	None	4.20157	1.56769	20.1478	7.38e-09	2.07e-05
chr2	198114908	-	cg17866376	None	5.02603	1.23667	20.2529	7.05e-09	2.07e-05
chr7	93534024	-	cg18265665	None	4.02624	-1.67139	20.2502	7.05e-09	2.07e-05
chr12	104693930	-	cg19722698	North_Shelf	4.91158	0.49221	20.3172	6.85e-09	2.07e-05
chr13	31552275	-	cg19735903	None	4.08204	1.27521	20.3712	6.69e-09	2.07e-05
chr11	134236878	-	cg21903278	None	4.28492	-0.0979499	20.1722	7.3e-09	2.07e-05
chr8	71308397	-	cg22304838	None	4.10369	2.61804	20.2813	6.96e-09	2.07e-05
chr10	133849654	-	cg23911808	North_Shore	3.89865	2.7975	20.1686	7.31e-09	2.07e-05
chr3	197155143	-	cg24039081	None	3.70755	1.26601	20.1463	7.38e-09	2.07e-05
chr5	35479203	-	cg24303915	None	4.02417	2.95532	20.1694	7.31e-09	2.07e-05
chr1	68204278	-	cg24671285	None	4.98814	-3.90061	20.3944	6.62e-09	2.07e-05
chr6	43461898	+	cg26267700	None	-3.76028	-2.0239	-20.351	6.75e-09	2.07e-05
chr18	3665966	+	cg01367444	None	5.60401	-1.75651	20.1407	7.71e-09	2.09e-05
chr8	145556129	+	cg02049232	CpG_Island	3.82515	3.21738	20.0105	7.84e-09	2.09e-05
chr10	6507629	-	cg02839388	None	4.73071	-0.716247	20.031	7.77e-09	2.09e-05
chr2	231069895	+	cg11600227	None	5.02561	2.01677	20.0747	7.62e-09	2.09e-05
chr9	130856813	-	cg12291671	None	3.89974	2.41162	20.017	7.82e-09	2.09e-05
chr7	44175291	-	cg12768813	None	3.97536	2.51605	20.0828	7.6e-09	2.09e-05
chr1	100157117	-	cg14007733	None	-3.77085	-2.29059	-20.0252	7.79e-09	2.09e-05
chr15	101413273	+	cg16379536	None	3.67247	0.375028	20.0904	7.57e-09	2.09e-05
chr2	102380604	+	cg17122582	None	5.30214	2.33837	20.1416	7.49e-09	2.09e-05
chr6	1323129	-	cg17169780	None	7.77654	-0.457278	20.4456	7.51e-09	2.09e-05
chr1	201438018	+	cg20771670	CpG_Island	-3.73545	-4.63008	-20.0445	7.73e-09	2.09e-05
chr17	39574024	+	cg21668411	None	4.57391	1.27763	20.0173	7.82e-09	2.09e-05
chr18	58344078	+	cg22698065	None	-3.61181	-3.85013	-20.0399	7.74e-09	2.09e-05
chr3	120157852	+	cg00524377	None	4.1519	2.29667	19.8967	8.25e-09	2.1e-05
chr19	17392653	+	cg00677360	CpG_Island	-4.36038	-3.80369	-19.9358	8.11e-09	2.1e-05
chr13	43646699	-	cg01287361	None	4.11326	3.53456	19.8498	8.43e-09	2.1e-05
chr22	45880094	-	cg01504420	None	4.23486	-1.34965	19.8359	8.48e-09	2.1e-05
chr10	30014179	-	cg01752308	None	4.08239	-1.78089	19.8526	8.42e-09	2.1e-05
chr6	3732797	-	cg04716048	None	4.31567	1.24375	19.8752	8.33e-09	2.1e-05
chr9	120466635	-	cg08902905	None	3.58109	2.86664	19.8313	8.5e-09	2.1e-05
chr6	148466250	-	cg11111991	None	4.58861	-2.28641	19.8865	8.29e-09	2.1e-05
chr21	43722761	+	cg13689342	North_Shelf	-4.41728	-1.47557	-19.9086	8.21e-09	2.1e-05
chr10	6558770	-	cg13930375	None	5.3092	-0.467686	19.9998	8.01e-09	2.1e-05
chr2	27340397	-	cg14684108	North_Shore	3.95123	3.66283	19.9808	7.95e-09	2.1e-05
chr7	51418229	-	cg15691001	None	3.36388	3.64213	19.8112	8.58e-09	2.1e-05
chr12	94280613	+	cg16247152	None	4.37871	-0.323239	19.8709	8.35e-09	2.1e-05
chr11	5497317	-	cg16372767	None	3.95457	-2.57185	19.8552	8.41e-09	2.1e-05
chr21	38827862	-	cg18718397	None	7.103	0.572801	20.3063	7.98e-09	2.1e-05
chr22	40784025	-	cg18972676	None	4.56755	1.56578	19.8977	8.25e-09	2.1e-05
chr11	46740666	-	cg19875375	None	5.9943	-0.234361	20.0668	8.28e-09	2.1e-05
chr1	45987978	-	cg20112865	South_Shore	3.76301	2.08429	19.8392	8.47e-09	2.1e-05
chr10	1463014	+	cg20411671	None	3.82568	1.26717	19.9904	7.91e-09	2.1e-05
chr1	8611966	-	cg20416874	None	4.04051	2.2007	19.8723	8.34e-09	2.1e-05
chr6	83551556	+	cg23095299	None	4.13421	-1.80397	19.8634	8.38e-09	2.1e-05
chr10	73398000	-	cg24239518	None	3.67517	-2.78439	19.8457	8.44e-09	2.1e-05
chr9	6214616	-	cg25330248	None	-3.78949	-2.80568	-19.8193	8.54e-09	2.1e-05
chr3	127059297	-	cg25594876	South_Shelf	3.79166	2.38636	19.9011	8.24e-09	2.1e-05
chr5	146047318	-	cg25818660	None	3.9516	3.04216	19.7981	8.63e-09	2.1e-05
chr1	6784749	-	cg26360953	None	4.5213	-0.0144539	19.8028	8.61e-09	2.1e-05
chr1	113742602	-	cg02669225	South_Shore	5.07003	0.913465	19.7631	8.76e-09	2.11e-05
chr12	68738010	+	cg05106686	None	4.38674	-1.62976	19.7122	8.97e-09	2.11e-05
chr1	8230043	-	cg05527581	None	4.47069	-2.12885	19.7155	8.95e-09	2.11e-05
chr3	186464151	+	cg06096208	None	4.89248	-0.648035	19.7737	8.72e-09	2.11e-05
chr17	41608097	-	cg07760125	None	4.1003	3.41409	19.7706	8.73e-09	2.11e-05
chr17	69330504	+	cg08444397	None	-5.69788	-0.86293	-19.8465	8.94e-09	2.11e-05
chr6	126210642	+	cg14343446	None	4.4677	0.274079	19.7289	8.9e-09	2.11e-05
chr7	141404769	-	cg16111488	South_Shelf	3.80073	1.2365	19.7451	8.83e-09	2.11e-05
chr20	52796919	-	cg16582036	None	5.19026	1.15781	19.7191	9.04e-09	2.11e-05
chr15	58624534	-	cg25729350	None	5.79132	-0.414412	19.8611	8.94e-09	2.11e-05
chr12	116357751	+	cg27205301	South_Shelf	4.4316	1.86544	19.6933	9.04e-09	2.11e-05
chr1	110976749	+	cg27230882	None	4.19638	2.79452	19.7571	8.79e-09	2.11e-05
chr1	21900204	-	cg27429364	None	3.70205	2.54841	19.7442	8.84e-09	2.11e-05
chr9	14313758	-	cg17053474	CpG_Island	-6.81237	-1.46896	-20.0006	9.11e-09	2.12e-05
chr6	105876405	-	cg22822837	None	3.80996	0.977979	19.6698	9.14e-09	2.12e-05
chr14	103565915	+	cg10422233	North_Shelf	4.92979	0.252186	19.6238	9.33e-09	2.13e-05
chr17	75384890	-	cg12513760	None	3.82341	2.19889	19.6489	9.23e-09	2.13e-05
chr14	60952196	-	cg18921771	CpG_Island	4.91943	1.58103	19.6544	9.2e-09	2.13e-05
chr2	189630403	-	cg22406238	None	5.41463	1.83673	19.7151	9.27e-09	2.13e-05
chr1	29771536	-	cg27572007	None	-4.38039	-2.4429	-19.6347	9.29e-09	2.13e-05
chr19	6066102	-	cg00448761	None	5.16981	-2.49033	19.6093	9.51e-09	2.14e-05
chr6	41440793	-	cg03282781	South_Shelf	4.48768	3.18422	19.5108	9.83e-09	2.14e-05
chr13	98854715	-	cg04145235	None	4.09609	2.49197	19.5202	9.78e-09	2.14e-05
chr6	130010950	-	cg04216721	None	4.95118	1.36915	19.4934	9.9e-09	2.14e-05
chr3	145782625	-	cg04936422	None	4.19507	-0.922318	19.5985	9.44e-09	2.14e-05
chr16	67430454	-	cg05413199	South_Shore	3.75068	-1.72794	19.4994	9.88e-09	2.14e-05
chr11	5412450	+	cg05543150	None	3.59343	-1.5989	19.4847	9.94e-09	2.14e-05
chr1	145471727	+	cg08916374	North_Shore	4.13173	1.63953	19.532	9.73e-09	2.14e-05
chr9	130660890	+	cg10529558	North_Shore	4.32171	2.85687	19.5664	9.58e-09	2.14e-05
chr6	168232436	+	cg11742305	South_Shelf	4.34219	-1.63822	19.5012	9.87e-09	2.14e-05
chr2	46163863	+	cg14026061	None	4.3975	-0.13768	19.5662	9.58e-09	2.14e-05
chr6	166000177	-	cg14046244	None	-4.41883	-1.79867	-19.5385	9.7e-09	2.14e-05
chr10	60727389	-	cg17157785	None	3.73196	-2.75728	19.5931	9.46e-09	2.14e-05
chr13	61363546	-	cg18170393	None	3.96812	-1.8822	19.5978	9.44e-09	2.14e-05
chr8	97340293	-	cg18208558	None	4.53942	1.99022	19.4713	1e-08	2.14e-05
chr21	46738842	-	cg20432367	None	4.49398	-1.72911	19.5345	9.72e-09	2.14e-05
chr1	19379267	+	cg21967129	None	5.35461	-2.10979	19.6343	9.57e-09	2.14e-05
chr20	52775246	+	cg22257236	None	4.61043	0.234139	19.4687	1e-08	2.14e-05
chr1	16118684	-	cg24674501	None	4.93889	-0.352653	19.5558	9.63e-09	2.14e-05
chr3	159825580	-	cg26112542	None	4.01767	-3.26401	19.5	9.87e-09	2.14e-05
chr8	134388022	+	cg26219092	None	4.06676	-1.19658	19.4653	1e-08	2.14e-05
chr2	182913506	-	cg27439202	None	-4.18436	-1.32095	-19.5347	9.72e-09	2.14e-05
chr15	37350381	+	cg10451116	None	3.74155	2.32464	19.4209	1.02e-08	2.15e-05
chr1	112203116	-	cg13622530	None	4.47613	0.682114	19.4361	1.02e-08	2.15e-05
chr12	124985272	+	cg14256268	None	4.80444	-1.39046	19.4535	1.01e-08	2.15e-05
chr18	51787171	+	cg14481502	None	5.02153	-2.0463	19.4514	1.01e-08	2.15e-05
chr14	93116574	+	cg15689796	None	3.61414	1.5171	19.4308	1.02e-08	2.15e-05
chr22	37584441	+	cg26999345	None	4.64568	-1.67245	19.4229	1.02e-08	2.15e-05
chr13	97864475	-	cg03099780	None	3.7175	0.514667	19.3589	1.05e-08	2.18e-05
chr13	28543531	+	cg18049776	CpG_Island	4.49657	-2.67555	19.3804	1.04e-08	2.18e-05
chr1	47653579	-	cg20391784	None	6.20554	0.145945	19.611	1.05e-08	2.18e-05
chr15	29862801	-	cg20874718	CpG_Island	3.95681	2.252	19.3582	1.05e-08	2.18e-05
chr6	165969821	+	cg21574852	None	-4.75686	-2.2478	-19.3884	1.04e-08	2.18e-05
chr11	10764592	-	cg09645818	None	5.55422	3.1785	19.453	1.06e-08	2.2e-05
chr17	4813227	-	cg14374581	None	4.64842	-0.893954	19.3132	1.08e-08	2.21e-05
chr7	95155053	+	cg02805025	North_Shelf	4.39759	1.74042	19.2509	1.11e-08	2.24e-05
chr12	53497147	+	cg04875514	None	3.98271	0.327439	19.1457	1.16e-08	2.24e-05
chr9	8735059	-	cg05775709	None	5.05909	0.751962	19.2134	1.14e-08	2.24e-05
chr3	125899086	+	cg05837401	CpG_Island	3.71434	3.4115	19.2166	1.12e-08	2.24e-05
chr14	91880200	-	cg06033276	North_Shelf	4.39177	0.731636	19.2472	1.11e-08	2.24e-05
chr11	85838833	+	cg07180834	None	3.79411	2.15045	19.2702	1.1e-08	2.24e-05
chr9	14315134	-	cg07424061	CpG_Island	-5.53323	-4.58721	-19.2979	1.15e-08	2.24e-05
chr11	128339846	+	cg12147674	None	4.58762	-1.48118	19.2659	1.1e-08	2.24e-05
chr9	131102140	+	cg13588599	North_Shore	3.39319	0.953621	19.2356	1.12e-08	2.24e-05
chr3	108180957	+	cg13660074	None	4.98621	0.486155	19.2489	1.11e-08	2.24e-05
chr2	86225602	-	cg14017402	None	4.00231	0.98144	19.1664	1.15e-08	2.24e-05
chr8	97160723	-	cg15043432	South_Shelf	4.56738	1.55431	19.2516	1.11e-08	2.24e-05
chr4	183063426	-	cg17055507	CpG_Island	-4.38883	2.25424	-19.2056	1.13e-08	2.24e-05
chr2	101928209	-	cg17137186	South_Shelf	3.88646	1.24557	19.2234	1.12e-08	2.24e-05
chr17	64872169	-	cg17792108	None	-3.76688	-3.40508	-19.1729	1.15e-08	2.24e-05
chr2	150954975	+	cg18068762	None	4.17574	1.136	19.2712	1.1e-08	2.24e-05
chr18	44099340	+	cg18220799	None	-4.75036	-3.92647	-19.2665	1.1e-08	2.24e-05
chr17	78549371	+	cg18576374	None	3.40522	0.20404	19.1999	1.13e-08	2.24e-05
chr13	111856767	+	cg18810655	None	3.82135	1.84948	19.1523	1.16e-08	2.24e-05
chr6	90928039	-	cg19785559	None	5.62801	2.53763	19.2919	1.16e-08	2.24e-05
chr1	204328377	+	cg20292636	None	4.60862	1.46321	19.2087	1.13e-08	2.24e-05
chr1	44619419	+	cg21133503	None	-4.08667	-2.75812	-19.2152	1.13e-08	2.24e-05
chr4	27102875	-	cg23705108	None	3.58943	3.03199	19.1617	1.15e-08	2.24e-05
chr6	33401480	-	cg27530576	None	4.45853	2.66629	19.1595	1.16e-08	2.24e-05
chr21	38300274	-	cg14704878	None	3.4671	0.273943	19.1067	1.18e-08	2.28e-05
chr8	222125	+	cg01988559	None	4.41277	1.50777	19.0062	1.24e-08	2.29e-05
chr2	26829772	+	cg02545169	None	4.32736	-1.49771	19.0041	1.24e-08	2.29e-05
chr20	52788666	-	cg03620299	North_Shore	4.18254	2.22216	19.0207	1.23e-08	2.29e-05
chr1	6106046	+	cg05450108	None	4.08735	2.48687	19.0159	1.23e-08	2.29e-05
chr1	16091100	-	cg06747907	None	4.60239	-0.679439	19.025	1.23e-08	2.29e-05
chr8	37659174	+	cg09167115	South_Shelf	4.07684	-1.47069	19.0323	1.23e-08	2.29e-05
chr4	122113382	+	cg09489031	None	5.89705	0.182861	19.2204	1.23e-08	2.29e-05
chr15	72406242	+	cg11576877	North_Shelf	4.63299	0.890411	19.0512	1.21e-08	2.29e-05
chr16	69872652	+	cg12935882	None	4.27073	1.17008	19.006	1.24e-08	2.29e-05
chr22	44208178	+	cg17225267	CpG_Island	3.45961	1.81759	19.0638	1.21e-08	2.29e-05
chr1	90289611	+	cg20146909	South_Shelf	3.80264	2.99956	19.0288	1.23e-08	2.29e-05
chr10	33860839	+	cg24199177	None	3.73066	1.20287	19.0427	1.22e-08	2.29e-05
chr19	35494294	-	cg25450266	South_Shelf	6.26532	1.91946	19.2726	1.24e-08	2.29e-05
chr18	21302324	-	cg25494270	None	4.91427	-0.631928	19.0572	1.21e-08	2.29e-05
chr18	43408983	-	cg25564556	None	6.77764	-0.325223	19.3612	1.21e-08	2.29e-05
chr7	27904646	+	cg26951293	None	3.74794	0.0382275	19.0139	1.24e-08	2.29e-05
chr12	27996771	+	cg10311048	None	4.12316	-2.09166	18.9922	1.25e-08	2.3e-05
chr3	30644646	+	cg13868625	North_Shelf	5.59672	1.9818	19.1203	1.26e-08	2.3e-05
chr15	75230745	-	cg17397401	South_Shore	-5.22603	-2.72138	-19.0444	1.26e-08	2.3e-05
chr1	202075124	-	cg21839665	None	5.57907	-2.64454	19.1154	1.26e-08	2.3e-05
chr6	132832336	-	cg02068351	North_Shore	3.69628	3.23331	18.9064	1.3e-08	2.31e-05
chr19	1467952	+	cg03306486	CpG_Island	3.49279	3.74235	18.909	1.3e-08	2.31e-05
chr4	25815199	+	cg09852530	None	3.92408	1.99503	18.9143	1.3e-08	2.31e-05
chr11	134229151	-	cg10652212	North_Shelf	3.82683	2.61411	18.9614	1.27e-08	2.31e-05
chr12	56029543	+	cg12765687	None	-4.55226	-1.62209	-18.9124	1.3e-08	2.31e-05
chr10	123823129	+	cg13681992	None	3.9294	0.723181	18.9123	1.3e-08	2.31e-05
chr13	42721689	+	cg17477075	None	4.89599	3.35909	18.9093	1.3e-08	2.31e-05
chr18	66555742	-	cg20390605	None	5.94842	-0.673321	19.138	1.28e-08	2.31e-05
chr21	38353114	+	cg22777062	CpG_Island	-4.89949	-1.00982	-18.9244	1.29e-08	2.31e-05
chr3	183024834	+	cg23525355	None	3.46807	0.904483	18.94	1.28e-08	2.31e-05
chr16	126819	+	cg25473396	North_Shore	4.74212	1.14057	18.9254	1.29e-08	2.31e-05
chr1	18201537	-	cg26232308	None	3.64737	2.23099	18.9341	1.28e-08	2.31e-05
chr19	17392656	+	cg00433770	CpG_Island	-4.65977	-3.03267	-18.779	1.38e-08	2.32e-05
chr10	3096219	-	cg00470641	None	3.69302	-0.0549972	18.7943	1.37e-08	2.32e-05
chr1	175256713	+	cg01094182	None	4.36377	1.96844	18.6926	1.44e-08	2.32e-05
chr18	52029246	-	cg01436651	None	-4.80681	-2.69444	-18.7996	1.37e-08	2.32e-05
chr10	6529424	+	cg01835467	None	4.40847	-0.23699	18.7615	1.39e-08	2.32e-05
chr2	134578960	+	cg02104392	None	3.59288	2.97823	18.7018	1.43e-08	2.32e-05
chr1	175194834	-	cg03457801	None	4.38351	1.55486	18.754	1.4e-08	2.32e-05
chr1	149215043	+	cg03877251	None	6.32324	-1.33128	19.0085	1.41e-08	2.32e-05
chr6	166075453	+	cg04326854	CpG_Island	4.89016	1.44196	18.6921	1.45e-08	2.32e-05
chr5	52778441	-	cg04582364	South_Shore	4.2107	1.5069	18.7355	1.41e-08	2.32e-05
chr19	45116706	-	cg05087193	None	6.38648	2.73791	18.9895	1.43e-08	2.32e-05
chr1	220660670	-	cg05344412	None	4.11476	0.895619	18.7361	1.41e-08	2.32e-05
chr19	16787345	+	cg05398335	None	3.96442	-0.600724	18.8748	1.32e-08	2.32e-05
chr6	96564521	+	cg05498732	None	-4.90793	-1.26709	-18.6824	1.46e-08	2.32e-05
chr15	52432217	+	cg05537634	None	4.03191	-2.21437	18.6952	1.44e-08	2.32e-05
chr20	23213741	+	cg06178867	None	4.69902	-1.40063	18.841	1.34e-08	2.32e-05
chr13	81414986	+	cg06373660	None	-3.57622	-4.71712	-18.7905	1.37e-08	2.32e-05
chr10	105512519	-	cg06994898	None	-4.29013	-2.71913	-18.8392	1.34e-08	2.32e-05
chr15	40642998	-	cg07047589	None	3.62197	3.28271	18.7692	1.39e-08	2.32e-05
chr3	32443279	-	cg07148879	CpG_Island	4.17181	3.34509	18.6765	1.45e-08	2.32e-05
chr19	10147393	+	cg07209760	None	4.02904	-1.61333	18.688	1.44e-08	2.32e-05
chr2	206596341	+	cg08373252	None	3.78588	-2.13569	18.8521	1.33e-08	2.32e-05
chr13	80354114	+	cg08507334	None	4.89362	-3.22751	18.7837	1.38e-08	2.32e-05
chr5	35618280	-	cg08621406	CpG_Island	3.51816	1.89156	18.6708	1.45e-08	2.32e-05
chr6	32114325	+	cg08943940	North_Shelf	4.40334	-0.00801401	18.6973	1.44e-08	2.32e-05
chr8	142104432	+	cg08968596	None	4.48083	-1.54569	18.8488	1.34e-08	2.32e-05
chr5	138524332	-	cg09448625	None	4.01042	3.07084	18.7601	1.39e-08	2.32e-05
chr10	116466412	-	cg09535848	None	4.49449	0.744889	18.7599	1.39e-08	2.32e-05
chr9	87283789	-	cg09539438	CpG_Island	3.8503	3.34936	18.8704	1.32e-08	2.32e-05
chr21	44732886	+	cg10127530	None	5.5324	1.20738	18.9722	1.34e-08	2.32e-05
chr1	175178551	+	cg11118147	None	4.62536	2.5277	18.7157	1.42e-08	2.32e-05
chr5	180212257	-	cg11370340	None	3.65829	3.06586	18.6717	1.45e-08	2.32e-05
chr10	78801571	+	cg11961359	None	3.5908	3.22174	18.7632	1.39e-08	2.32e-05
chr17	39701003	+	cg13672637	None	6.09017	-1.37414	18.9972	1.39e-08	2.32e-05
chr12	49319453	+	cg15147435	CpG_Island	3.44944	-3.05538	18.6573	1.46e-08	2.32e-05
chr18	8948993	+	cg15221210	None	3.9945	-0.931382	18.6721	1.45e-08	2.32e-05
chr3	45793487	+	cg16180112	None	5.05268	2.69694	18.9158	1.32e-08	2.32e-05
chr7	35871324	+	cg16284178	None	5.14162	-0.1921	18.8871	1.35e-08	2.32e-05
chr7	47774120	+	cg16929157	None	4.54473	0.156261	18.7762	1.38e-08	2.32e-05
chr13	31240503	+	cg17078355	None	5.17994	-1.65119	18.7283	1.47e-08	2.32e-05
chr4	138134919	+	cg17186744	None	-5.17894	-1.59493	-18.7615	1.44e-08	2.32e-05
chr6	33094306	+	cg18198143	None	-3.81754	-0.784584	-18.8219	1.35e-08	2.32e-05
chr15	71679709	+	cg19102043	None	5.14122	3.42035	18.8787	1.36e-08	2.32e-05
chr22	17731607	-	cg19384510	None	-4.35371	2.19949	-18.6979	1.43e-08	2.32e-05
chr16	78276299	-	cg21641814	None	4.80362	1.67297	18.8096	1.36e-08	2.32e-05
chr12	22952457	-	cg25832867	None	3.55304	0.36305	18.7261	1.42e-08	2.32e-05
chr11	6280183	-	cg26265234	North_Shore	3.26896	1.91381	18.8213	1.35e-08	2.32e-05
chr17	14641538	+	cg26715273	None	-4.14974	-2.31703	-18.6708	1.45e-08	2.32e-05
chr9	102277580	+	cg27334928	None	-3.45576	-3.73724	-18.8409	1.34e-08	2.32e-05
chr10	29238079	-	cg20806763	None	6.78414	-0.0861032	18.9379	1.47e-08	2.33e-05
chr9	119572291	-	cg05335910	None	-4.03117	1.83528	-18.6095	1.5e-08	2.34e-05
chr21	32719573	+	cg09425404	South_Shelf	5.24645	3.00062	18.7159	1.48e-08	2.34e-05
chr11	5422596	-	cg09862324	None	3.50947	-2.3002	18.6259	1.48e-08	2.34e-05
chr13	66988801	+	cg19520309	None	-4.91838	-0.615034	-18.6416	1.49e-08	2.34e-05
chr1	85259271	-	cg21459470	None	5.4115	1.46994	18.7316	1.5e-08	2.34e-05
chr11	123849141	-	cg00621646	None	-4.18967	-2.46634	-18.577	1.52e-08	2.35e-05
chr14	69864279	-	cg03885708	North_Shore	-3.52503	-2.49213	-18.5751	1.52e-08	2.35e-05
chr21	43668107	+	cg04425362	None	3.88214	3.53044	18.5828	1.52e-08	2.35e-05
chr15	83992347	+	cg10061592	None	3.27235	-0.663189	18.5852	1.51e-08	2.35e-05
chr3	23793006	-	cg26631053	None	4.92633	1.47934	18.6142	1.51e-08	2.35e-05
chr14	65092364	-	cg04760499	None	6.34185	1.65308	18.8408	1.53e-08	2.36e-05
chr6	148593324	+	cg16634101	None	4.27736	1.87984	18.5671	1.53e-08	2.36e-05
chr7	29648885	-	cg26070874	None	4.54152	-0.637088	18.5486	1.54e-08	2.37e-05
chr2	105852798	-	cg00310410	North_Shore	4.25005	3.1932	18.5352	1.55e-08	2.38e-05
chr1	162333354	-	cg09584785	North_Shelf	4.22746	3.17106	18.499	1.58e-08	2.39e-05
chr8	19179715	-	cg10273679	None	4.44515	-1.2744	18.4943	1.58e-08	2.39e-05
chr18	19244490	-	cg11076456	None	3.27786	2.49245	18.5228	1.56e-08	2.39e-05
chr19	980707	-	cg11737831	North_Shore	4.21517	-2.27244	18.4875	1.59e-08	2.39e-05
chr17	61815378	+	cg12120861	North_Shelf	3.57897	1.40414	18.4908	1.58e-08	2.39e-05
chr16	89571614	+	cg15705079	North_Shelf	4.02741	-0.343145	18.4944	1.58e-08	2.39e-05
chr9	112269892	+	cg15931689	None	3.50797	-2.02966	18.5123	1.57e-08	2.39e-05
chr7	87257538	-	cg18542829	CpG_Island	-4.14941	-3.93921	-18.4796	1.59e-08	2.39e-05
chr1	204049586	+	cg20115037	None	3.29255	-2.50942	18.5197	1.56e-08	2.39e-05
chr15	52373055	+	cg22925913	None	3.79164	3.87247	18.4823	1.59e-08	2.39e-05
chr6	137316259	+	cg04951677	None	4.06995	-2.01495	18.4509	1.61e-08	2.41e-05
chr4	91758032	-	cg13932769	North_Shelf	-4.52157	-0.896852	-18.4478	1.62e-08	2.41e-05
chr12	46918065	+	cg15321306	None	3.4538	-1.41469	18.447	1.62e-08	2.41e-05
chr19	49628740	+	cg19727499	North_Shelf	4.57176	-1.83649	18.4539	1.61e-08	2.41e-05
chr2	102272437	-	cg19730314	None	5.20262	3.38974	18.5499	1.61e-08	2.41e-05
chr10	118301448	+	cg00775939	None	3.30776	2.04465	18.3143	1.72e-08	2.42e-05
chr1	116193783	-	cg00819310	None	3.81054	3.71482	18.2259	1.8e-08	2.42e-05
chr12	48302254	-	cg00909073	South_Shelf	3.77076	0.132798	18.3849	1.67e-08	2.42e-05
chr1	111748268	-	cg01528237	South_Shore	-3.71907	4.14302	-18.402	1.65e-08	2.42e-05
chr2	216489343	+	cg01763333	None	4.6804	1.44204	18.3032	1.73e-08	2.42e-05
chr2	44522490	+	cg02489427	None	3.48237	3.55764	18.412	1.65e-08	2.42e-05
chr8	16423295	+	cg03355523	None	4.8931	2.61554	18.2626	1.8e-08	2.42e-05
chr16	75099755	+	cg04681958	None	5.59116	3.12896	18.5346	1.68e-08	2.42e-05
chr3	186463943	-	cg05651496	None	3.60629	-0.332164	18.3304	1.71e-08	2.42e-05
chr1	35224726	+	cg06088858	North_Shelf	-4.19587	-0.240972	-18.2964	1.74e-08	2.42e-05
chr5	171380360	-	cg06884394	None	4.09409	-1.51596	18.2093	1.82e-08	2.42e-05
chr5	169350993	+	cg06987842	None	-3.12782	-2.83278	-18.2304	1.8e-08	2.42e-05
chr10	29977229	+	cg07337112	None	5.47546	-0.675283	18.4327	1.75e-08	2.42e-05
chr10	103455282	+	cg07382357	South_Shore	4.07248	0.43766	18.2488	1.78e-08	2.42e-05
chr12	117136058	+	cg07940373	None	3.48721	-0.22172	18.4031	1.65e-08	2.42e-05
chr3	9859324	-	cg07970096	None	3.4845	2.44279	18.368	1.68e-08	2.42e-05
chr17	853971	-	cg08031967	South_Shelf	3.9984	1.84721	18.4114	1.65e-08	2.42e-05
chr1	66537467	+	cg08080919	None	4.20439	1.25143	18.4086	1.65e-08	2.42e-05
chr3	25452228	+	cg08474915	None	5.14624	-1.12098	18.4749	1.66e-08	2.42e-05
chr7	127899390	+	cg08889125	None	3.85098	1.06336	18.3521	1.69e-08	2.42e-05
chr16	1480869	-	cg09289148	CpG_Island	3.60458	0.885816	18.3385	1.7e-08	2.42e-05
chr15	39432308	+	cg09350710	None	4.55165	-2.8532	18.2753	1.76e-08	2.42e-05
chr1	200343096	-	cg10442221	None	3.66946	2.75784	18.2433	1.79e-08	2.42e-05
chr2	235213874	-	cg11641006	None	5.53165	1.49455	18.4612	1.73e-08	2.42e-05
chr4	185361148	-	cg11784578	None	3.70281	3.80552	18.2623	1.77e-08	2.42e-05
chr4	16272758	+	cg12850605	None	4.94049	1.29166	18.2968	1.78e-08	2.42e-05
chr16	89386798	+	cg12869785	None	5.04784	0.293058	18.4353	1.68e-08	2.42e-05
chr11	111300077	+	cg12912139	None	4.7801	3.10041	18.4326	1.64e-08	2.42e-05
chr8	133737986	+	cg13259539	None	-3.85176	-2.76841	-18.2898	1.75e-08	2.42e-05
chr3	171921695	+	cg13315923	None	4.48092	2.28076	18.2421	1.79e-08	2.42e-05
chr19	7451295	+	cg13365327	None	3.44901	1.34248	18.337	1.71e-08	2.42e-05
chr16	57836634	+	cg14344712	CpG_Island	4.17834	-3.55833	18.3491	1.7e-08	2.42e-05
chr12	46786667	+	cg14993989	None	4.70733	1.77586	18.2958	1.74e-08	2.42e-05
chr15	83734356	-	cg15318143	North_Shore	3.124	-1.5903	18.2332	1.79e-08	2.42e-05
chr12	109252848	-	cg15353542	South_Shore	-3.55725	-1.44988	-18.3197	1.72e-08	2.42e-05
chr5	148988228	+	cg16552525	None	3.26116	-0.341462	18.2164	1.81e-08	2.42e-05
chr16	89985254	-	cg16790239	North_Shore	4.21216	-2.56883	18.2128	1.81e-08	2.42e-05
chr6	29589036	-	cg17532626	None	3.31764	2.0487	18.3082	1.73e-08	2.42e-05
chr16	14595555	-	cg19486606	None	3.66218	2.1937	18.2632	1.77e-08	2.42e-05
chr2	139252355	-	cg19918281	None	4.25199	-1.36522	18.2811	1.75e-08	2.42e-05
chr1	235010536	+	cg19948478	None	3.45823	3.54083	18.3743	1.68e-08	2.42e-05
chr8	10575722	+	cg20301063	None	4.30909	3.4321	18.3015	1.74e-08	2.42e-05
chr13	41548815	-	cg21067652	None	4.04356	-2.25261	18.3195	1.72e-08	2.42e-05
chr11	117095259	-	cg21454473	None	4.42391	-0.662997	18.2632	1.77e-08	2.42e-05
chr1	18965091	+	cg22077481	South_Shore	3.66193	4.04018	18.253	1.78e-08	2.42e-05
chr20	13976106	-	cg23169957	CpG_Island	4.17834	2.98468	18.3893	1.66e-08	2.42e-05
chr6	161788728	-	cg23266069	None	5.16667	-0.111974	18.44	1.69e-08	2.42e-05
chr20	60724666	-	cg23389978	None	5.47369	1.81591	18.5434	1.66e-08	2.42e-05
chr15	89631206	+	cg24589444	North_Shore	4.54804	-0.480341	18.2908	1.74e-08	2.42e-05
chr1	227579822	-	cg24814826	None	4.22486	2.17854	18.2135	1.81e-08	2.42e-05
chr20	13976117	-	cg25557432	CpG_Island	4.55371	2.46809	18.3414	1.7e-08	2.42e-05
chr9	112983796	+	cg26104464	None	3.76825	2.92284	18.3124	1.73e-08	2.42e-05
chr3	194208441	-	cg27290624	CpG_Island	-4.5114	-4.85971	-18.2532	1.78e-08	2.42e-05
chr6	29581228	-	cg27297993	None	3.48429	0.7404	18.2918	1.74e-08	2.42e-05
chr6	29342286	+	cg27359472	None	3.87542	-2.22431	18.2351	1.79e-08	2.42e-05
chr2	231915841	-	cg27487370	North_Shore	4.10365	1.07871	18.4078	1.65e-08	2.42e-05
chr16	69922211	+	cg00446055	None	3.98881	1.03302	18.1553	1.86e-08	2.44e-05
chr8	120993564	-	cg00810651	None	4.66254	2.51957	18.1334	1.88e-08	2.44e-05
chr6	166879361	-	cg00837967	None	3.94528	1.82528	18.1935	1.83e-08	2.44e-05
chr5	132110968	+	cg01422249	North_Shore	3.44203	2.86262	18.1366	1.88e-08	2.44e-05
chr7	50475890	-	cg02336897	None	3.42892	2.54452	18.1146	1.9e-08	2.44e-05
chr19	9237564	+	cg03025082	None	-4.65866	-3.7609	-18.0979	1.92e-08	2.44e-05
chr22	18402483	+	cg03113919	None	3.27834	3.11369	18.1191	1.9e-08	2.44e-05
chr16	46781076	-	cg03147449	None	3.34728	1.66448	18.1494	1.87e-08	2.44e-05
chr16	1122047	+	cg03382370	North_Shore	3.54698	3.14806	18.141	1.88e-08	2.44e-05
chr5	135394361	+	cg03946667	None	3.44902	-1.12876	18.1816	1.84e-08	2.44e-05
chr1	112024620	-	cg05650511	None	4.09119	1.85798	18.181	1.84e-08	2.44e-05
chr1	192548609	+	cg06357908	None	4.25443	1.74287	18.15	1.87e-08	2.44e-05
chr22	36299468	-	cg07475017	None	3.35623	2.14499	18.166	1.85e-08	2.44e-05
chr5	71363145	-	cg07943106	None	-3.41916	-2.5251	-18.1877	1.83e-08	2.44e-05
chr19	48166060	+	cg08892166	None	3.6575	3.20066	18.0912	1.92e-08	2.44e-05
chr8	128845451	+	cg10205976	None	3.90811	-2.2458	18.0954	1.92e-08	2.44e-05
chr6	91005162	-	cg12037305	CpG_Island	3.49291	1.62882	18.1053	1.91e-08	2.44e-05
chr15	75230753	-	cg12478809	South_Shore	-4.74248	-2.25415	-18.1391	1.89e-08	2.44e-05
chr11	5402881	-	cg13978217	None	3.45861	-1.97778	18.1348	1.88e-08	2.44e-05
chr10	92987457	-	cg16578636	None	4.54957	3.19437	18.1134	1.9e-08	2.44e-05
chr3	31317297	-	cg17657898	None	3.37526	1.8757	18.1406	1.88e-08	2.44e-05
chr2	121571125	-	cg19775284	None	3.88539	2.89157	18.1284	1.89e-08	2.44e-05
chr10	94331624	+	cg22378449	North_Shore	4.87359	-1.51533	18.1855	1.87e-08	2.44e-05
chr2	28906192	-	cg24383594	None	3.24207	1.96834	18.1639	1.86e-08	2.44e-05
chr11	20042954	+	cg25847892	None	3.76229	3.19076	18.1578	1.86e-08	2.44e-05
chr19	41120906	-	cg26441372	South_Shore	3.46735	-2.91618	18.1254	1.89e-08	2.44e-05
chr3	193629645	-	cg27203560	None	4.31345	0.269086	18.0894	1.92e-08	2.44e-05
chr11	85904657	-	cg27641380	None	4.13219	2.29517	18.1067	1.91e-08	2.44e-05
chr5	55223816	+	cg03354567	None	3.8345	2.05125	18.0734	1.94e-08	2.45e-05
chr8	16045149	-	cg07347534	None	-6.45738	-0.0241561	-18.3485	1.95e-08	2.45e-05
chr16	89386912	+	cg07511934	None	3.40179	1.48811	18.071	1.94e-08	2.45e-05
chr13	95369785	+	cg19101625	South_Shelf	-4.20181	-2.23209	-18.0795	1.93e-08	2.45e-05
chr20	50359802	+	cg01725501	None	3.56148	1.034	18.048	1.96e-08	2.46e-05
chr6	29574918	+	cg02928278	None	3.21236	1.10486	18.0298	1.98e-08	2.46e-05
chr10	25464259	+	cg06967120	CpG_Island	4.69275	1.68444	18.0477	1.97e-08	2.46e-05
chr2	64871507	+	cg07519236	None	3.39387	2.49228	18.0252	1.99e-08	2.46e-05
chr15	85861754	-	cg09400565	None	3.70173	1.30498	18.046	1.97e-08	2.46e-05
chr4	176892927	+	cg10523370	None	3.94452	2.59893	18.0556	1.96e-08	2.46e-05
chr9	18330948	+	cg15501255	None	4.57819	-0.518245	18.0342	1.98e-08	2.46e-05
chr10	94837967	-	cg15767361	South_Shelf	3.53657	-3.69661	18.0515	1.96e-08	2.46e-05
chr6	25191716	+	cg22621390	None	-3.20725	-2.79941	-18.0466	1.97e-08	2.46e-05
chr11	27352501	-	cg26972207	None	3.97741	3.6945	18.0408	1.97e-08	2.46e-05
chr11	63852804	-	cg02374207	CpG_Island	3.57835	3.0201	18.0142	2e-08	2.47e-05
chr2	16152962	+	cg10645363	North_Shore	3.6568	-1.44491	18.0079	2e-08	2.47e-05
chr1	59320324	-	cg11544308	None	4.52267	-1.6688	18.0047	2.01e-08	2.47e-05
chr6	30731791	-	cg15570745	None	3.4426	2.93527	17.9971	2.01e-08	2.47e-05
chr5	124872570	-	cg22342553	None	-3.23847	-3.00988	-17.9966	2.01e-08	2.47e-05
chr7	22399029	-	cg08160172	South_Shelf	4.6079	-1.64708	17.984	2.03e-08	2.48e-05
chr10	21764446	+	cg21986568	None	4.14388	3.22417	17.9919	2.02e-08	2.48e-05
chr10	79471700	+	cg00532492	South_Shore	4.30873	-0.126169	17.9737	2.04e-08	2.49e-05
chr14	103566172	-	cg01104208	North_Shelf	3.27687	1.15445	17.9317	2.08e-08	2.49e-05
chr9	79634037	+	cg02066682	CpG_Island	-3.34918	-2.00153	-17.9753	2.04e-08	2.49e-05
chr1	179334176	-	cg03440799	North_Shore	3.61058	3.24854	17.8461	2.17e-08	2.49e-05
chr3	133252013	+	cg03528118	None	5.66814	1.42571	18.1172	2.09e-08	2.49e-05
chr5	167394966	-	cg04782618	None	3.78961	3.06288	17.8707	2.14e-08	2.49e-05
chr3	99218783	+	cg05973057	None	3.93215	1.91695	17.8651	2.15e-08	2.49e-05
chr11	71902997	-	cg06400204	None	3.51037	2.16185	17.9183	2.09e-08	2.49e-05
chr7	627513	+	cg06425183	None	4.68174	0.509181	17.9714	2.05e-08	2.49e-05
chr9	130981060	-	cg07814289	CpG_Island	-4.01305	-2.36328	-17.8465	2.17e-08	2.49e-05
chr3	51852001	-	cg08191873	None	3.51464	3.28143	17.8766	2.14e-08	2.49e-05
chr2	74619442	-	cg10923466	South_Shore	3.82141	1.77527	17.8625	2.15e-08	2.49e-05
chr6	24664210	+	cg12437908	North_Shelf	3.67163	2.17309	17.8815	2.13e-08	2.49e-05
chr6	29574715	+	cg12867320	None	3.90418	1.29294	17.8819	2.13e-08	2.49e-05
chr22	30217633	-	cg12971855	None	-6.04155	-2.97014	-18.1952	2.08e-08	2.49e-05
chr6	90813793	-	cg13640551	None	-4.00255	-3.68593	-17.9364	2.08e-08	2.49e-05
chr19	11593403	+	cg14237975	CpG_Island	-3.88053	-2.51715	-17.9328	2.08e-08	2.49e-05
chr21	40477951	-	cg14462935	None	-4.83609	0.609467	-17.8978	2.17e-08	2.49e-05
chr17	1083194	+	cg14641764	CpG_Island	-4.07941	-1.95785	-17.9606	2.05e-08	2.49e-05
chr2	79861607	-	cg14768930	None	-3.74192	-3.46679	-17.8928	2.12e-08	2.49e-05
chr5	52096811	+	cg16619991	South_Shore	3.56354	-3.07031	17.8965	2.12e-08	2.49e-05
chr5	10537510	-	cg16637243	None	3.88667	-2.75859	17.9289	2.08e-08	2.49e-05
chr15	42258950	-	cg17244218	None	3.03325	0.172538	17.8828	2.13e-08	2.49e-05
chr6	114429580	+	cg18859711	None	5.5921	1.61934	18.0295	2.17e-08	2.49e-05
chr1	9431594	-	cg20325547	South_Shelf	4.48242	2.13153	17.9656	2.05e-08	2.49e-05
chr13	93141838	+	cg20818217	None	3.79596	-1.11739	17.8788	2.14e-08	2.49e-05
chr2	150902974	-	cg20972740	None	4.36427	0.784798	17.9356	2.08e-08	2.49e-05
chr1	14844052	-	cg21593132	None	-3.24313	-4.46308	-17.862	2.15e-08	2.49e-05
chr10	116463654	-	cg21721986	None	4.78005	-1.9027	17.9288	2.12e-08	2.49e-05
chr3	56218686	-	cg22026465	None	-3.44794	-1.83024	-17.8515	2.16e-08	2.49e-05
chr7	73243736	+	cg22123387	North_Shore	4.58435	2.08151	17.8554	2.16e-08	2.49e-05
chr5	137367832	-	cg22635717	North_Shore	4.76739	-1.73025	17.9013	2.15e-08	2.49e-05
chr14	55304729	-	cg22665897	None	3.80271	2.62309	17.953	2.06e-08	2.49e-05
chr7	27968663	-	cg22714138	None	3.52106	-1.45266	17.9468	2.06e-08	2.49e-05
chr2	105484508	+	cg22928386	South_Shore	4.26319	1.41216	17.8466	2.17e-08	2.49e-05
chr2	65100535	+	cg23057699	None	3.63994	3.6574	17.8659	2.15e-08	2.49e-05
chr17	60856857	+	cg23371940	None	3.52121	1.63778	17.9332	2.08e-08	2.49e-05
chr1	218537543	+	cg25132662	None	4.04352	2.29535	17.8905	2.12e-08	2.49e-05
chr10	5558309	-	cg27328236	South_Shelf	3.73073	-3.62655	17.9701	2.04e-08	2.49e-05
chr22	50690152	-	cg01120165	CpG_Island	3.49327	2.86849	17.8418	2.17e-08	2.5e-05
chr6	43818920	-	cg05223441	None	3.29922	1.59491	17.8324	2.19e-08	2.5e-05
chr16	85268435	+	cg10198479	North_Shore	3.31085	2.59255	17.8289	2.19e-08	2.5e-05
chr16	56848917	+	cg14970802	None	6.00234	3.17746	18.0885	2.18e-08	2.5e-05
chr18	70319791	+	cg16216675	None	-4.14612	3.2466	-17.8298	2.19e-08	2.5e-05
chr11	34609696	+	cg00192535	None	3.89238	2.41844	17.7886	2.23e-08	2.51e-05
chr3	194784405	+	cg00462971	North_Shore	4.56873	2.78253	17.8146	2.2e-08	2.51e-05
chr13	42790727	-	cg00501039	None	5.62919	0.263557	17.9747	2.24e-08	2.51e-05
chr5	16509017	-	cg01159980	None	4.14653	1.04321	17.7473	2.28e-08	2.51e-05
chr19	41129962	+	cg01564640	CpG_Island	5.27032	1.97721	17.8836	2.28e-08	2.51e-05
chr18	34885136	-	cg01932124	None	-3.93551	-1.20233	-17.7631	2.26e-08	2.51e-05
chr16	30411471	+	cg02017323	CpG_Island	3.50062	1.88343	17.6771	2.36e-08	2.51e-05
chr7	143602071	-	cg03083414	South_Shelf	3.45344	0.695562	17.6918	2.34e-08	2.51e-05
chr1	94310029	+	cg04124858	North_Shore	4.51817	-0.618516	17.7291	2.3e-08	2.51e-05
chr1	167726178	+	cg04951962	None	3.44092	2.81384	17.8141	2.21e-08	2.51e-05
chr14	62407567	-	cg05022087	None	3.51869	1.39583	17.7334	2.3e-08	2.51e-05
chr14	76309157	+	cg05142445	None	4.79848	-2.14833	17.7357	2.35e-08	2.51e-05
chr13	76256788	+	cg05363965	None	4.36484	2.22726	17.7328	2.3e-08	2.51e-05
chr17	8855356	+	cg06046714	None	-3.397	-3.77589	-17.74	2.29e-08	2.51e-05
chr11	61717005	-	cg06068935	None	3.41993	2.32132	17.6885	2.35e-08	2.51e-05
chr11	93905167	+	cg06368859	None	3.39606	2.23012	17.6613	2.38e-08	2.51e-05
chr17	6917370	+	cg07308381	North_Shore	3.72238	0.698487	17.6745	2.36e-08	2.51e-05
chr10	6001369	+	cg07510085	None	3.95463	0.39652	17.7189	2.31e-08	2.51e-05
chr6	29598310	-	cg08415141	North_Shore	3.32452	1.87271	17.7519	2.27e-08	2.51e-05
chr11	1320634	+	cg09566995	South_Shelf	4.59639	-0.0805184	17.6982	2.35e-08	2.51e-05
chr21	42688849	-	cg10054197	CpG_Island	-4.81279	-0.580669	-17.7896	2.29e-08	2.51e-05
chr2	16847831	+	cg10502303	None	3.61404	3.03413	17.7296	2.3e-08	2.51e-05
chr11	130738031	-	cg10997284	None	3.47816	3.07075	17.7841	2.24e-08	2.51e-05
chr1	36952758	-	cg11030829	None	4.72523	-0.824674	17.7457	2.32e-08	2.51e-05
chr12	116820108	-	cg12136387	None	3.45129	-1.72612	17.7752	2.25e-08	2.51e-05
chr15	35814503	+	cg12145509	None	3.60566	1.72642	17.7972	2.22e-08	2.51e-05
chr7	6266262	-	cg12307439	None	3.99052	1.7072	17.7472	2.28e-08	2.51e-05
chr12	108688108	-	cg13248299	None	-4.20215	-3.51023	-17.6788	2.36e-08	2.51e-05
chr3	126916593	+	cg13466850	None	3.47167	2.17038	17.7067	2.33e-08	2.51e-05
chr3	55001138	-	cg14228391	None	4.58682	1.50851	17.7471	2.28e-08	2.51e-05
chr13	80936274	+	cg14273229	None	3.92839	0.243767	17.7667	2.26e-08	2.51e-05
chr15	93188381	-	cg14372792	None	3.61203	1.50315	17.6752	2.36e-08	2.51e-05
chr14	51279141	+	cg15233651	None	5.21534	-1.31667	17.8201	2.34e-08	2.51e-05
chr12	66581866	-	cg15252445	North_Shore	-3.88488	-1.79689	-17.665	2.38e-08	2.51e-05
chr11	63852954	+	cg15769472	CpG_Island	3.64483	0.182442	17.7005	2.33e-08	2.51e-05
chr14	34600502	-	cg16432835	None	4.24568	2.15617	17.6541	2.39e-08	2.51e-05
chr4	139861381	+	cg16488668	None	4.16817	2.5772	17.6798	2.36e-08	2.51e-05
chr21	43022102	-	cg18645241	None	3.62088	1.106	17.749	2.28e-08	2.51e-05
chr3	44754129	+	cg18722847	CpG_Island	3.17532	3.66334	17.7061	2.33e-08	2.51e-05
chr10	24721829	-	cg19584551	None	3.29428	-3.52053	17.6568	2.39e-08	2.51e-05
chr3	139196813	+	cg20514239	None	3.3371	-1.35178	17.7156	2.32e-08	2.51e-05
chr15	70006832	+	cg21710377	None	4.31677	0.33731	17.6614	2.38e-08	2.51e-05
chr3	52931946	-	cg22101147	South_Shore	3.50202	0.0249104	17.7111	2.32e-08	2.51e-05
chr7	11660897	-	cg23359644	None	3.63259	3.13762	17.7732	2.25e-08	2.51e-05
chr1	6412458	+	cg23544381	None	5.90172	1.68264	17.9472	2.33e-08	2.51e-05
chr2	135485112	+	cg23566794	None	-3.43473	-3.51394	-17.7656	2.26e-08	2.51e-05
chr1	27754893	-	cg24096902	None	3.28418	3.021	17.7404	2.29e-08	2.51e-05
chr14	103041044	+	cg24410387	None	3.74189	0.650397	17.7838	2.24e-08	2.51e-05
chr9	78470620	-	cg24967099	None	3.40337	0.778478	17.7016	2.33e-08	2.51e-05
chr7	77111075	+	cg25361236	None	3.54042	1.92379	17.8089	2.21e-08	2.51e-05
chr11	93922202	+	cg26896760	None	3.53285	1.29703	17.68	2.36e-08	2.51e-05
chr18	46508760	-	cg27510032	None	4.02218	1.92683	17.7449	2.28e-08	2.51e-05
chr6	34714788	-	cg27554123	None	4.97851	0.835487	17.7668	2.35e-08	2.51e-05
chr16	61897489	-	cg03815683	None	3.13034	0.562854	17.6296	2.42e-08	2.52e-05
chr6	139932716	+	cg05271710	None	6.92972	2.21918	17.8966	2.42e-08	2.52e-05
chr8	70378760	-	cg07073960	None	-3.4235	-1.92258	-17.6272	2.42e-08	2.52e-05
chr1	3050448	+	cg08405558	None	3.39995	2.59564	17.643	2.4e-08	2.52e-05
chr5	95147979	-	cg11706624	None	4.01761	3.59612	17.6324	2.41e-08	2.52e-05
chr21	45526961	-	cg14640712	CpG_Island	-3.01028	-1.7545	-17.639	2.41e-08	2.52e-05
chr19	17163492	-	cg16024613	None	3.23935	1.1297	17.6277	2.42e-08	2.52e-05
chr6	157313826	-	cg16677621	None	3.90058	3.16078	17.629	2.42e-08	2.52e-05
chr6	107150497	-	cg23271752	None	4.29938	-3.32715	17.6419	2.4e-08	2.52e-05
chr1	160370253	-	cg24588482	CpG_Island	-3.42427	-1.84355	-17.6451	2.4e-08	2.52e-05
chr4	87820075	+	cg27409624	None	3.32278	-3.41498	17.6224	2.43e-08	2.52e-05
chr3	64307530	+	cg00223245	None	4.87609	0.709599	17.6781	2.44e-08	2.53e-05
chr5	136104423	-	cg01436746	None	3.78976	2.37773	17.6047	2.45e-08	2.53e-05
chr9	37418199	+	cg09521730	None	3.20755	3.10814	17.5845	2.47e-08	2.53e-05
chr21	40693562	+	cg11245766	None	3.7164	2.25303	17.6009	2.45e-08	2.53e-05
chr15	69687028	-	cg11406300	None	3.68322	-1.76575	17.6045	2.45e-08	2.53e-05
chr6	41254818	+	cg13634839	None	3.26825	2.97736	17.5957	2.46e-08	2.53e-05
chr8	845388	-	cg16081687	None	-5.47341	-0.497371	-17.76	2.47e-08	2.53e-05
chr6	47202394	+	cg21552001	None	3.76645	3.91376	17.5915	2.47e-08	2.53e-05
chr10	11377128	-	cg03832685	None	3.69783	0.514104	17.5797	2.48e-08	2.54e-05
chr16	1991308	-	cg04482075	North_Shore	3.72305	4.66692	17.5654	2.5e-08	2.54e-05
chr2	149981644	-	cg05519714	None	3.31257	-0.093658	17.566	2.5e-08	2.54e-05
chr10	90639478	-	cg14732874	North_Shore	3.9058	-1.81717	17.5784	2.48e-08	2.54e-05
chr1	171366338	+	cg18698225	None	5.3069	-3.6221	17.7123	2.5e-08	2.54e-05
chr12	45737344	-	cg03143747	None	3.7162	-0.502502	17.5441	2.52e-08	2.55e-05
chr12	116701808	-	cg08581446	None	3.11524	0.944644	17.5455	2.52e-08	2.55e-05
chr4	169392139	+	cg10599688	None	4.64609	1.56287	17.5802	2.51e-08	2.55e-05
chr6	36558154	+	cg14420953	North_Shelf	3.41216	1.12479	17.5478	2.52e-08	2.55e-05
chr13	33780951	-	cg16930746	None	3.8988	2.93031	17.5412	2.53e-08	2.55e-05
chr6	138133095	+	cg18963652	None	3.7008	3.67937	17.5538	2.51e-08	2.55e-05
chr15	83783816	+	cg25673693	None	3.76902	0.139201	17.5372	2.53e-08	2.55e-05
chr6	82323837	-	cg00265826	None	4.26631	1.50493	17.5271	2.55e-08	2.56e-05
chr20	52773841	-	cg00711027	None	3.7322	1.72015	17.5308	2.54e-08	2.56e-05
chr9	13140948	-	cg00967199	None	3.71974	0.733169	17.5197	2.56e-08	2.56e-05
chr11	47664550	-	cg01117557	South_Shore	6.81759	0.647053	17.7531	2.6e-08	2.56e-05
chr6	166957312	-	cg01352450	None	3.56412	1.70519	17.4564	2.64e-08	2.56e-05
chr18	54751116	-	cg01941292	None	-4.08382	-3.95369	-17.5167	2.56e-08	2.56e-05
chr18	29959346	-	cg02021012	None	-4.40846	-0.27406	-17.4206	2.69e-08	2.56e-05
chr8	11835607	-	cg02309752	None	3.15114	1.74662	17.5056	2.57e-08	2.56e-05
chr17	73304757	-	cg03214819	None	3.08142	1.22802	17.4341	2.67e-08	2.56e-05
chr1	18650759	+	cg04010556	None	-4.42524	-2.05578	-17.4354	2.67e-08	2.56e-05
chr17	55822716	+	cg04288453	None	5.20353	1.29119	17.6101	2.61e-08	2.56e-05
chr2	237877044	-	cg04299787	None	4.32013	0.805992	17.4646	2.63e-08	2.56e-05
chr1	50574241	+	cg06329447	None	-3.23867	-2.20705	-17.4907	2.59e-08	2.56e-05
chr11	6479463	-	cg06426020	South_Shore	3.43967	2.63839	17.4983	2.58e-08	2.56e-05
chr14	75180534	-	cg06642626	South_Shore	3.36682	-2.7185	17.457	2.64e-08	2.56e-05
chr11	61146265	+	cg07394019	None	3.35158	1.61745	17.4256	2.68e-08	2.56e-05
chr11	75040103	-	cg07432573	None	3.29852	-0.890046	17.5033	2.58e-08	2.56e-05
chr7	14025878	-	cg09256162	North_Shelf	-4.39638	-2.23007	-17.5134	2.56e-08	2.56e-05
chr16	85038123	-	cg09624855	None	3.15374	1.58662	17.5158	2.56e-08	2.56e-05
chr1	67816742	-	cg10256108	None	3.73128	2.4268	17.4834	2.6e-08	2.56e-05
chr13	113824550	-	cg11320406	None	3.70432	2.59465	17.5045	2.58e-08	2.56e-05
chr7	28557046	+	cg12552104	None	4.81505	2.06736	17.515	2.64e-08	2.56e-05
chr11	67917666	+	cg12806639	None	4.35931	-1.02746	17.4616	2.63e-08	2.56e-05
chr19	14492077	-	cg14212190	None	3.86152	-5.57114	17.493	2.59e-08	2.56e-05
chr8	145026051	+	cg14324585	North_Shore	3.24804	-2.11069	17.4398	2.66e-08	2.56e-05
chr2	102135168	+	cg15122966	None	3.50603	2.2921	17.4351	2.67e-08	2.56e-05
chr17	55970412	+	cg15137282	None	4.39048	1.63034	17.4671	2.63e-08	2.56e-05
chr15	45927126	-	cg15597821	CpG_Island	-4.20174	-4.99001	-17.4292	2.68e-08	2.56e-05
chr1	68177614	+	cg16960356	None	3.24126	1.77745	17.4528	2.64e-08	2.56e-05
chr4	176735244	-	cg17304111	None	-3.67212	-3.65315	-17.5215	2.55e-08	2.56e-05
chr5	151120070	-	cg17574050	None	3.33249	0.0467749	17.4698	2.62e-08	2.56e-05
chr6	35995246	-	cg18213931	CpG_Island	4.18767	0.739033	17.4837	2.6e-08	2.56e-05
chr3	59032572	+	cg19086317	North_Shelf	3.80972	3.1226	17.4353	2.67e-08	2.56e-05
chr6	143164338	-	cg21380077	None	4.93787	-1.84609	17.5071	2.69e-08	2.56e-05
chr19	4153671	-	cg23777956	None	3.96375	0.164767	17.4311	2.67e-08	2.56e-05
chr1	5777831	+	cg24005842	None	3.54563	-3.66323	17.503	2.58e-08	2.56e-05
chr13	106971568	+	cg24169486	None	3.17425	2.29705	17.4516	2.65e-08	2.56e-05
chr8	125150452	-	cg24691330	None	4.82299	1.98648	17.5619	2.58e-08	2.56e-05
chr15	96865889	-	cg24817763	CpG_Island	4.1677	3.63313	17.4578	2.64e-08	2.56e-05
chr10	11060104	-	cg25560333	CpG_Island	4.02054	2.30096	17.4936	2.59e-08	2.56e-05
chr18	20426235	+	cg26570553	None	3.40608	0.997602	17.4689	2.62e-08	2.56e-05
chr6	7464214	+	cg27652419	None	3.80772	-4.0724	17.4391	2.66e-08	2.56e-05
chr17	39928611	+	cg18548470	None	3.30356	-0.0222789	17.4099	2.7e-08	2.57e-05
chr11	66023025	+	cg01021410	North_Shore	3.99627	1.80939	17.3786	2.75e-08	2.58e-05
chr3	38179874	+	cg06069310	CpG_Island	-4.95681	-1.56636	-17.4907	2.72e-08	2.58e-05
chr1	66899771	+	cg06942124	None	-8.40953	-0.554317	-17.6422	2.75e-08	2.58e-05
chr6	31649089	-	cg07151644	CpG_Island	-4.36398	-2.51472	-17.39	2.73e-08	2.58e-05
chr2	239931240	-	cg09525946	South_Shore	3.09504	1.40165	17.3981	2.72e-08	2.58e-05
chr1	218662476	+	cg09871265	None	6.05102	-1.2043	17.6407	2.75e-08	2.58e-05
chr21	45031925	+	cg12194041	None	6.23397	-0.031438	17.6399	2.75e-08	2.58e-05
chr4	141444910	-	cg12291509	North_Shore	-3.29544	-3.03413	-17.3989	2.72e-08	2.58e-05
chr5	79342554	+	cg16176318	None	-3.46907	-2.30698	-17.3629	2.77e-08	2.58e-05
chr2	19378178	-	cg17260475	None	4.11935	2.08678	17.3938	2.72e-08	2.58e-05
chr21	33997374	+	cg18766982	None	4.52799	-3.23684	17.3885	2.75e-08	2.58e-05
chr7	32530673	+	cg20042318	South_Shore	-3.70742	-2.23377	-17.3632	2.77e-08	2.58e-05
chr4	140840778	+	cg21005155	None	3.16232	3.45525	17.3706	2.76e-08	2.58e-05
chr17	43047856	+	cg25905674	CpG_Island	3.9206	4.14122	17.3883	2.73e-08	2.58e-05
chr20	24558693	-	cg26567095	None	-4.01648	-1.53051	-17.3877	2.73e-08	2.58e-05
chr6	123317124	-	cg01141812	North_Shore	3.15388	1.61677	17.3279	2.82e-08	2.59e-05
chr12	117096542	+	cg01887801	None	4.29017	-1.70655	17.3531	2.78e-08	2.59e-05
chr8	131027724	+	cg02486421	North_Shore	4.35474	3.29212	17.3356	2.81e-08	2.59e-05
chr15	36708407	+	cg03197032	None	4.20316	-1.71221	17.3234	2.82e-08	2.59e-05
chr5	101632286	+	cg04633600	CpG_Island	3.67072	3.5019	17.3377	2.8e-08	2.59e-05
chr2	160414126	-	cg04853412	None	3.53963	2.04908	17.3428	2.8e-08	2.59e-05
chr6	166801650	+	cg06930016	None	3.97588	2.2899	17.3264	2.82e-08	2.59e-05
chr2	121637755	+	cg16248554	None	3.36908	4.19536	17.3487	2.79e-08	2.59e-05
chr8	74194020	-	cg16631283	North_Shelf	3.98458	-0.748025	17.3264	2.82e-08	2.59e-05
chr13	46756209	-	cg17771150	None	3.94558	1.14103	17.3566	2.78e-08	2.59e-05
chr3	125985235	-	cg22558680	North_Shore	3.86886	3.30371	17.3512	2.78e-08	2.59e-05
chr7	54909708	-	cg26086477	None	3.36811	0.838548	17.3351	2.81e-08	2.59e-05
chr10	51542259	-	cg00061792	None	4.10591	0.648311	17.2948	2.87e-08	2.6e-05
chr1	161054174	-	cg02288805	None	4.74089	3.01544	17.3567	2.86e-08	2.6e-05
chr2	201994067	-	cg04843710	None	3.14287	-1.07772	17.3102	2.84e-08	2.6e-05
chr6	44282149	+	cg05920345	South_Shore	4.21937	1.90709	17.281	2.89e-08	2.6e-05
chr3	97952184	-	cg06487044	None	4.99568	1.41668	17.4125	2.84e-08	2.6e-05
chr11	82851935	+	cg07146749	None	4.75032	1.11006	17.3367	2.89e-08	2.6e-05
chr12	122214231	-	cg07197016	None	3.07479	-0.329287	17.306	2.85e-08	2.6e-05
chr10	11852501	+	cg10653003	None	4.68174	1.0953	17.3325	2.88e-08	2.6e-05
chr5	67111842	+	cg12661064	None	4.63676	1.03018	17.3476	2.84e-08	2.6e-05
chr8	132870159	-	cg13460765	None	3.85906	-0.919642	17.2721	2.9e-08	2.6e-05
chr11	68023919	-	cg13618688	None	4.56201	2.47634	17.3017	2.89e-08	2.6e-05
chr9	111518488	-	cg13700094	None	5.33357	0.435495	17.4361	2.9e-08	2.6e-05
chr2	241395755	-	cg15144453	CpG_Island	4.2733	3.18555	17.3098	2.84e-08	2.6e-05
chr19	46080530	+	cg15397212	None	3.42924	0.00257182	17.2818	2.88e-08	2.6e-05
chr19	10203009	+	cg15530024	North_Shelf	3.94476	3.34465	17.2941	2.87e-08	2.6e-05
chr13	79968216	-	cg19211853	None	3.84314	1.93737	17.2951	2.87e-08	2.6e-05
chr16	71659839	-	cg19223601	CpG_Island	3.15136	-1.70474	17.2873	2.88e-08	2.6e-05
chr10	17271303	+	cg23991622	CpG_Island	3.68155	3.00447	17.2694	2.9e-08	2.6e-05
chr4	185733856	+	cg24475731	None	5.49703	1.33164	17.4802	2.87e-08	2.6e-05
chr6	42067500	+	cg24776003	None	3.12843	0.371768	17.3205	2.83e-08	2.6e-05
chr12	123636279	+	cg27473871	South_Shore	3.25501	2.1159	17.27	2.9e-08	2.6e-05
chr2	146500668	-	cg01891154	None	-5.18637	-1.17334	-17.3544	2.99e-08	2.61e-05
chr10	45474372	-	cg02076355	None	5.02531	-4.08796	17.3344	2.97e-08	2.61e-05
chr10	80948302	-	cg02485605	None	4.47814	-0.893101	17.2337	2.97e-08	2.61e-05
chr3	127114962	+	cg03331387	None	3.28198	3.31951	17.2329	2.96e-08	2.61e-05
chr10	29823916	+	cg05045129	None	4.1024	3.48632	17.2018	3.01e-08	2.61e-05
chr20	13976218	-	cg05677624	CpG_Island	3.33394	3.16823	17.2615	2.92e-08	2.61e-05
chr20	43990103	-	cg07306426	North_Shore	3.39004	-1.56835	17.2178	2.98e-08	2.61e-05
chr17	69334706	+	cg07384439	None	-5.35876	-1.66227	-17.4056	2.95e-08	2.61e-05
chr6	29581117	+	cg07436579	None	3.64738	3.0865	17.2435	2.94e-08	2.61e-05
chr3	150032303	-	cg07515806	None	3.37435	0.0053692	17.2304	2.96e-08	2.61e-05
chr21	30487396	+	cg08167279	None	4.04435	-1.81419	17.1987	3.01e-08	2.61e-05
chr6	91692128	-	cg09016572	None	4.62811	1.01174	17.2561	2.98e-08	2.61e-05
chr6	35458205	+	cg09396851	South_Shelf	3.59012	3.86934	17.2464	2.94e-08	2.61e-05
chr17	9950632	+	cg13696276	None	-3.80474	-4.47418	-17.2051	3e-08	2.61e-05
chr3	139196779	-	cg15213122	None	3.79965	-1.50407	17.2537	2.93e-08	2.61e-05
chr10	12824648	-	cg18895867	None	4.825	-0.975906	17.2824	3e-08	2.61e-05
chr5	16758252	-	cg18897455	None	4.30885	2.0863	17.1979	3.01e-08	2.61e-05
chr6	158415386	+	cg19982868	None	3.56022	1.40236	17.2142	2.99e-08	2.61e-05
chr17	61850012	-	cg20131968	North_Shore	-4.05787	-3.79455	-17.2132	2.99e-08	2.61e-05
chr2	102439950	+	cg21550141	None	4.74748	0.390643	17.2671	3e-08	2.61e-05
chr12	26309120	-	cg21848211	None	2.96819	3.47129	17.2468	2.94e-08	2.61e-05
chr12	58481600	-	cg23424914	None	4.01214	2.21313	17.2142	2.99e-08	2.61e-05
chr10	6920009	-	cg24481498	None	3.38459	3.08787	17.2053	3e-08	2.61e-05
chr14	50442582	-	cg24865315	None	4.02241	3.9629	17.2008	3.01e-08	2.61e-05
chr21	47394354	-	cg25823142	CpG_Island	4.40914	-0.0353871	17.2252	2.97e-08	2.61e-05
chr1	151945185	-	cg26935976	None	4.48856	1.43502	17.2064	3.02e-08	2.61e-05
chr17	71585356	+	cg27520886	None	-3.18839	-1.15713	-17.21	2.99e-08	2.61e-05
chr12	93813562	-	cg09216437	None	3.44576	-2.7821	17.1867	3.03e-08	2.62e-05
chr5	154092360	+	cg16645907	None	3.91337	2.17032	17.1732	3.05e-08	2.64e-05
chr1	156246991	+	cg22517841	None	3.29903	2.60657	17.163	3.07e-08	2.64e-05
chr17	19620768	+	cg24827715	South_Shelf	3.13672	1.48983	17.1689	3.06e-08	2.64e-05
chr16	126892	-	cg05501742	North_Shore	3.61461	1.03493	17.1385	3.11e-08	2.65e-05
chr12	50374871	-	cg08603359	None	3.43576	2.0517	17.1331	3.11e-08	2.65e-05
chr8	28223457	-	cg09759289	None	3.46669	2.29014	17.1476	3.09e-08	2.65e-05
chr5	55711230	+	cg10016695	None	4.45674	-0.814542	17.1591	3.09e-08	2.65e-05
chr10	6013477	-	cg11473433	None	3.47324	1.22516	17.151	3.09e-08	2.65e-05
chr3	119896128	+	cg12328660	None	3.80002	1.91106	17.1414	3.1e-08	2.65e-05
chr7	73244073	-	cg14826417	North_Shore	4.58017	-3.67513	17.1709	3.11e-08	2.65e-05
chr1	207152909	+	cg22032961	None	3.47393	0.139028	17.146	3.09e-08	2.65e-05
chr15	44291090	-	cg23626039	None	3.7942	1.07163	17.1385	3.11e-08	2.65e-05
chr10	101943528	-	cg26746309	North_Shelf	3.2823	1.87181	17.1487	3.09e-08	2.65e-05
chr6	163275952	-	cg02251315	None	3.26992	2.54306	17.1266	3.12e-08	2.66e-05
chr9	97688305	-	cg03107672	None	3.6878	3.96215	17.114	3.15e-08	2.66e-05
chr12	109554767	-	cg03619736	None	3.37748	2.44499	17.125	3.13e-08	2.66e-05
chr3	149248622	-	cg03694697	None	3.40052	2.084	17.1202	3.14e-08	2.66e-05
chr2	36923828	+	cg09154591	None	3.48403	2.14629	17.1167	3.14e-08	2.66e-05
chr1	8484417	+	cg00120948	South_Shore	4.29302	-2.04519	17.1071	3.16e-08	2.67e-05
chr17	13447853	-	cg01636575	None	-3.62156	0.955174	-17.0653	3.23e-08	2.68e-05
chr2	218764372	+	cg02344276	None	3.50092	2.13673	17.0617	3.23e-08	2.68e-05
chr15	58624344	-	cg03311274	None	3.60161	-0.428467	17.0656	3.22e-08	2.68e-05
chr6	168333191	+	cg06981880	None	3.1586	2.27724	17.085	3.19e-08	2.68e-05
chr15	73524906	-	cg08177743	None	3.05183	1.87695	17.0761	3.21e-08	2.68e-05
chr11	44627620	-	cg11179905	None	4.84993	1.25352	17.1708	3.19e-08	2.68e-05
chr9	140884483	+	cg11361146	None	4.0442	1.42452	17.0786	3.2e-08	2.68e-05
chr8	28225352	+	cg13129016	None	3.63677	0.661255	17.0794	3.2e-08	2.68e-05
chr14	23065768	-	cg14193108	North_Shore	3.75682	1.96283	17.0699	3.22e-08	2.68e-05
chr18	38457272	+	cg16216905	None	3.82485	2.55641	17.0842	3.19e-08	2.68e-05
chr10	45420996	+	cg17699100	None	3.3735	3.00958	17.0881	3.19e-08	2.68e-05
chr5	134789115	+	cg19949797	None	-3.17822	-1.95909	-17.0753	3.21e-08	2.68e-05
chr19	54793885	+	cg21756151	None	4.05953	1.2967	17.0723	3.21e-08	2.68e-05
chr10	97850322	+	cg22792461	South_Shore	3.48919	0.922325	17.0829	3.2e-08	2.68e-05
chr3	66527554	-	cg22824293	None	3.47401	-0.215576	17.0695	3.22e-08	2.68e-05
chr4	138289134	+	cg23952686	None	-5.19765	-0.602223	-17.228	3.2e-08	2.68e-05
chr2	121637479	+	cg24738924	None	3.3025	3.48861	17.0831	3.2e-08	2.68e-05
chr2	70257298	-	cg00901982	None	4.69832	0.833571	17.0926	3.28e-08	2.69e-05
chr8	17057848	-	cg03115235	None	3.13912	0.0772462	17.0316	3.28e-08	2.69e-05
chr2	65100572	+	cg03443986	None	4.48574	0.880387	17.0493	3.28e-08	2.69e-05
chr19	18580343	-	cg07368910	None	3.84015	1.25714	17.0517	3.25e-08	2.69e-05
chr6	45759723	+	cg10086158	None	-4.23462	-2.45565	-17.0427	3.26e-08	2.69e-05
chr19	2494595	+	cg10283371	CpG_Island	4.788	5.23821	17.1139	3.27e-08	2.69e-05
chr8	135747178	+	cg13064897	None	3.16878	1.19901	17.0328	3.28e-08	2.69e-05
chr20	23330095	-	cg13710343	North_Shore	4.03083	1.48679	17.0478	3.25e-08	2.69e-05
chr2	19513318	-	cg17419553	None	3.04146	1.59406	17.0558	3.24e-08	2.69e-05
chr21	45526957	-	cg21377712	CpG_Island	-3.97737	-2.27795	-17.0395	3.27e-08	2.69e-05
chr21	32451135	+	cg21751556	None	4.47842	-1.5131	17.0582	3.27e-08	2.69e-05
chr20	60073683	+	cg00118977	None	3.40108	-3.34869	16.9544	3.42e-08	2.7e-05
chr2	232094169	+	cg00476790	None	3.25596	2.11885	16.8997	3.52e-08	2.7e-05
chr12	47617166	-	cg00509331	None	5.32638	1.40348	17.0314	3.6e-08	2.7e-05
chr11	1358151	-	cg00629957	CpG_Island	-3.05416	2.10487	-16.9454	3.43e-08	2.7e-05
chr1	198488894	-	cg00636096	None	-5.2235	-1.82033	-17.1176	3.4e-08	2.7e-05
chr19	13275288	+	cg00755063	South_Shore	3.93749	-2.772	16.9677	3.39e-08	2.7e-05
chr7	3533958	+	cg01023798	None	2.98383	2.15806	16.8991	3.52e-08	2.7e-05
chr1	27151310	+	cg01298304	North_Shore	3.20834	2.61504	17.0197	3.3e-08	2.7e-05
chr6	13195323	-	cg01516459	None	4.40787	1.40314	16.8946	3.55e-08	2.7e-05
chr4	77173197	+	cg01520956	South_Shore	3.13719	1.89147	16.9791	3.37e-08	2.7e-05
chr6	114815726	+	cg02386916	None	3.91266	0.843229	16.9374	3.45e-08	2.7e-05
chr4	122090742	-	cg02406454	None	3.75915	2.62431	16.9675	3.39e-08	2.7e-05
chr17	74693901	+	cg02686200	None	3.63568	-0.702779	16.8445	3.62e-08	2.7e-05
chr20	31332994	-	cg02973993	South_Shore	4.47129	0.161715	16.9229	3.51e-08	2.7e-05
chr6	126071467	+	cg03095562	South_Shore	-3.60799	-1.33845	-16.8376	3.63e-08	2.7e-05
chr21	42688886	+	cg03158400	CpG_Island	-6.07949	-1.22625	-17.1746	3.48e-08	2.7e-05
chr9	16868891	-	cg03291755	North_Shore	3.83698	0.993249	16.8345	3.64e-08	2.7e-05
chr8	30138734	-	cg03515441	None	4.09348	3.08954	16.9502	3.42e-08	2.7e-05
chr11	109997923	-	cg03619640	None	3.76536	1.26761	16.9515	3.42e-08	2.7e-05
chr16	10695908	-	cg03835941	None	3.73372	-1.8082	17.019	3.3e-08	2.7e-05
chr14	75701369	+	cg04196395	None	3.37472	-1.87921	16.997	3.34e-08	2.7e-05
chr2	235907735	-	cg04330597	None	2.92621	2.804	16.942	3.44e-08	2.7e-05
chr17	38231943	+	cg04635126	None	3.12178	-2.47642	16.8929	3.53e-08	2.7e-05
chr13	80357187	+	cg05600496	None	4.37246	1.09127	16.8651	3.59e-08	2.7e-05
chr9	15253464	+	cg05672783	None	-3.47458	-1.5357	-16.909	3.5e-08	2.7e-05
chr5	58653705	-	cg05876737	None	3.15676	-3.14491	16.8782	3.56e-08	2.7e-05
chr6	154691954	+	cg06854919	None	4.32765	-1.0081	16.9999	3.34e-08	2.7e-05
chr6	50812812	-	cg07228824	North_Shore	4.5841	2.07801	16.8922	3.62e-08	2.7e-05
chr15	91413642	+	cg07381960	North_Shore	4.22558	2.23873	16.8376	3.63e-08	2.7e-05
chr12	33140792	+	cg07503224	None	3.25558	1.10821	16.9827	3.37e-08	2.7e-05
chr9	14181696	-	cg07955765	None	5.82889	3.03871	17.1696	3.48e-08	2.7e-05
chr3	66101729	-	cg08780735	None	3.27096	-2.60703	16.9276	3.47e-08	2.7e-05
chr19	3401572	+	cg09249675	South_Shelf	3.29249	3.20383	16.9471	3.43e-08	2.7e-05
chr18	8959911	+	cg09635617	None	3.70293	-2.94842	16.9909	3.35e-08	2.7e-05
chr1	54483896	+	cg09771429	None	-3.4887	-0.386065	-17.0054	3.33e-08	2.7e-05
chr5	173960760	-	cg10251621	None	3.41049	1.21783	16.9043	3.51e-08	2.7e-05
chr1	8181108	+	cg10283595	None	3.47484	-0.146037	16.8911	3.53e-08	2.7e-05
chr3	186464087	-	cg10377216	None	5.08991	-0.544418	17.0003	3.58e-08	2.7e-05
chr11	61778574	+	cg10695716	None	3.49286	-0.933704	16.9373	3.45e-08	2.7e-05
chr7	148936221	-	cg11112729	North_Shore	3.21333	3.7001	16.959	3.41e-08	2.7e-05
chr21	42688618	+	cg11288641	North_Shore	-6.03062	-1.07486	-17.1133	3.59e-08	2.7e-05
chr12	24832119	+	cg11299062	None	4.549	0.488248	16.9944	3.41e-08	2.7e-05
chr3	99246029	-	cg11367801	None	4.19727	0.43369	16.856	3.6e-08	2.7e-05
chr6	52476824	-	cg11545320	None	3.3021	2.37628	16.8835	3.55e-08	2.7e-05
chr4	81256552	+	cg12416561	North_Shore	-4.63	-1.84649	-16.9089	3.6e-08	2.7e-05
chr12	58245042	+	cg12526091	South_Shelf	3.3073	2.31763	16.8771	3.56e-08	2.7e-05
chr14	70073190	+	cg12793324	None	4.23303	0.603318	16.8574	3.59e-08	2.7e-05
chr10	79011209	-	cg12816024	None	3.25927	-2.64599	16.9346	3.45e-08	2.7e-05
chr10	35630030	-	cg12955664	South_Shelf	3.19686	1.98775	16.8474	3.61e-08	2.7e-05
chr14	72059279	-	cg13550604	None	5.33517	2.09071	17.0818	3.5e-08	2.7e-05
chr4	109684291	+	cg13618906	CpG_Island	-3.44501	-1.99791	-16.9685	3.39e-08	2.7e-05
chr9	92277007	-	cg13640690	None	3.30888	2.98297	16.9036	3.51e-08	2.7e-05
chr11	117801492	+	cg13763876	None	3.27021	1.68386	16.8916	3.53e-08	2.7e-05
chr21	40451371	+	cg14141086	None	-4.37325	3.22982	-16.9805	3.37e-08	2.7e-05
chr9	135869195	+	cg14199953	South_Shelf	5.22703	1.46374	17.1234	3.39e-08	2.7e-05
chr3	194331843	-	cg14232220	None	3.2654	3.90977	16.8389	3.63e-08	2.7e-05
chr6	135579494	-	cg14389797	None	3.7122	3.32226	16.9591	3.41e-08	2.7e-05
chr6	13121401	+	cg15548246	None	3.11815	1.92859	16.9904	3.35e-08	2.7e-05
chr5	34756889	+	cg16067773	None	3.19673	2.56739	17.0016	3.33e-08	2.7e-05
chr3	50404342	+	cg16156418	South_Shore	4.80805	-0.0162807	16.9239	3.64e-08	2.7e-05
chr18	11005861	+	cg16715727	None	3.84055	-1.5612	16.9403	3.44e-08	2.7e-05
chr10	134396711	+	cg17361443	None	2.90343	1.36261	16.8819	3.55e-08	2.7e-05
chr2	235907664	-	cg17526323	None	3.59902	2.86149	16.8535	3.6e-08	2.7e-05
chr2	44775659	+	cg18095452	None	4.27264	1.64418	16.8659	3.58e-08	2.7e-05
chr1	46932891	+	cg18337938	CpG_Island	3.98663	1.15733	16.8679	3.57e-08	2.7e-05
chr12	65178416	-	cg18342702	South_Shelf	4.09953	0.661602	16.8707	3.57e-08	2.7e-05
chr19	39143850	-	cg18932987	None	5.30346	2.69099	17.1109	3.44e-08	2.7e-05
chr5	176558658	+	cg19027636	North_Shore	3.00916	3.59296	16.9322	3.46e-08	2.7e-05
chr15	42242227	+	cg19375854	None	3.97349	2.81821	16.8414	3.62e-08	2.7e-05
chr3	183684231	-	cg19813803	None	3.4337	2.08683	16.9223	3.47e-08	2.7e-05
chr1	56797691	-	cg19825277	None	3.2307	2.47029	16.9558	3.41e-08	2.7e-05
chr14	71113592	+	cg19839909	None	4.1423	2.76598	16.9148	3.49e-08	2.7e-05
chr3	32443031	+	cg20168479	North_Shore	3.95212	4.03074	16.8444	3.62e-08	2.7e-05
chr13	113759894	-	cg20329620	North_Shore	3.85817	-1.88359	17.0118	3.32e-08	2.7e-05
chr6	37776074	-	cg20351770	None	4.11245	0.280514	16.9079	3.5e-08	2.7e-05
chr6	138044705	-	cg20367521	None	4.21371	2.95388	16.8648	3.58e-08	2.7e-05
chr2	204553666	+	cg20790161	None	5.37753	0.618954	17.0209	3.64e-08	2.7e-05
chr5	135394043	+	cg21550219	None	3.1708	0.30093	16.974	3.38e-08	2.7e-05
chr8	30031619	-	cg21968223	None	3.28572	-0.535924	16.9599	3.41e-08	2.7e-05
chr8	1717099	+	cg22468120	None	3.43154	2.37212	16.9984	3.34e-08	2.7e-05
chr14	27285868	+	cg23263535	None	-3.68075	-4.17799	-16.8388	3.63e-08	2.7e-05
chr2	65590468	-	cg23329644	None	3.95532	3.33437	16.9263	3.47e-08	2.7e-05
chr1	38480016	+	cg23427534	South_Shore	3.54324	1.81206	16.8813	3.55e-08	2.7e-05
chr4	109684293	+	cg24255896	CpG_Island	-3.71346	-0.386136	-16.8455	3.62e-08	2.7e-05
chr21	30462656	-	cg24761958	None	3.77922	2.0263	16.8678	3.58e-08	2.7e-05
chr22	25156026	-	cg24872692	North_Shelf	-3.96175	-2.05591	-16.8765	3.56e-08	2.7e-05
chr20	9819820	+	cg25143824	CpG_Island	2.99057	1.91176	16.924	3.47e-08	2.7e-05
chr3	161138842	+	cg25232786	None	3.40846	-1.62997	17.0227	3.3e-08	2.7e-05
chr13	65911268	-	cg25780735	None	3.66267	0.807242	16.8471	3.61e-08	2.7e-05
chr10	125367374	+	cg26120477	None	-3.42181	-2.02439	-16.9475	3.43e-08	2.7e-05
chr22	37584227	+	cg26143719	None	3.75462	0.689487	16.9206	3.48e-08	2.7e-05
chr5	178017853	+	cg26996818	South_Shore	4.62817	1.99192	17.0643	3.31e-08	2.7e-05
chr10	78897816	-	cg27426045	None	4.26101	3.17657	16.988	3.36e-08	2.7e-05
chr8	10988117	-	cg02475374	None	-3.769	-2.0258	-16.8235	3.66e-08	2.71e-05
chr7	151078646	-	cg06201680	CpG_Island	3.38477	3.08825	16.8119	3.68e-08	2.71e-05
chr11	60282953	-	cg07841234	CpG_Island	-2.96803	2.26193	-16.8011	3.7e-08	2.71e-05
chr14	48613475	-	cg09829094	None	-4.1066	-2.1396	-16.8076	3.69e-08	2.71e-05
chr20	10410150	-	cg11418620	None	2.94919	2.14605	16.8092	3.69e-08	2.71e-05
chr12	44949198	+	cg12378939	None	-4.70754	-3.10907	-16.8874	3.67e-08	2.71e-05
chr9	14314970	+	cg12484370	CpG_Island	-4.90143	-4.12888	-16.9053	3.71e-08	2.71e-05
chr10	112588051	-	cg12580156	None	3.34258	2.81648	16.8247	3.66e-08	2.71e-05
chr18	9969105	+	cg16084822	None	3.98193	3.97565	16.8084	3.69e-08	2.71e-05
chr2	70370459	+	cg16213087	South_Shore	4.48254	1.4826	16.8397	3.69e-08	2.71e-05
chr5	74908142	-	cg19683494	South_Shore	4.2282	-1.64712	16.8085	3.69e-08	2.71e-05
chr3	51716108	+	cg26069719	None	3.72501	-2.93309	16.8075	3.69e-08	2.71e-05
chr2	197163194	-	cg26309396	None	3.7216	0.090096	16.8109	3.68e-08	2.71e-05
chr12	62866511	+	cg11706308	None	2.90705	2.36689	16.7854	3.73e-08	2.72e-05
chr5	76440171	+	cg14707716	None	3.72571	0.658241	16.7938	3.72e-08	2.72e-05
chr21	45065540	-	cg16942004	None	6.78009	-1.44814	17.0351	3.73e-08	2.72e-05
chr2	231074522	+	cg19961045	None	5.12119	0.739393	16.9333	3.73e-08	2.72e-05
chr7	144474743	-	cg25105147	None	4.64997	3.11423	16.8552	3.72e-08	2.72e-05
chr6	36803083	+	cg00042244	North_Shelf	3.33051	2.49225	16.683	3.94e-08	2.73e-05
chr19	54386907	+	cg00288280	South_Shore	3.37003	0.294874	16.6957	3.91e-08	2.73e-05
chr3	107298423	-	cg00381033	None	4.512	-1.33138	16.7232	3.94e-08	2.73e-05
chr15	88266173	-	cg00512459	None	-4.76124	-0.885733	-16.7309	4.03e-08	2.73e-05
chr3	133394743	+	cg00828377	South_Shore	3.79022	0.895757	16.7087	3.89e-08	2.73e-05
chr9	518305	+	cg00957579	None	5.59092	2.89093	16.9513	3.85e-08	2.73e-05
chr1	40904200	+	cg01594316	None	-3.51032	-3.25699	-16.7354	3.83e-08	2.73e-05
chr10	85986738	+	cg01614169	None	-4.00264	-2.02916	-16.6651	3.98e-08	2.73e-05
chr2	75093188	-	cg01831058	None	4.36297	2.32222	16.7036	3.92e-08	2.73e-05
chr1	17342722	+	cg01968256	None	3.7013	-4.93487	16.6706	3.97e-08	2.73e-05
chr3	69459638	+	cg02247668	None	3.86563	-2.50895	16.6803	3.95e-08	2.73e-05
chr1	46999348	+	cg02958895	South_Shore	3.3608	0.221356	16.7112	3.88e-08	2.73e-05
chr3	194208259	-	cg03053875	CpG_Island	-4.06643	-4.53898	-16.671	3.97e-08	2.73e-05
chr8	6663068	+	cg03535101	North_Shore	3.78763	1.87925	16.6629	3.98e-08	2.73e-05
chr17	67729035	+	cg03580872	None	-3.58811	-3.17165	-16.7618	3.78e-08	2.73e-05
chr6	29342679	+	cg03608577	None	4.23685	0.521578	16.6388	4.03e-08	2.73e-05
chr1	33721234	+	cg03767970	North_Shore	3.31222	2.74081	16.6709	3.97e-08	2.73e-05
chr5	20108891	-	cg04197371	None	-4.71822	-1.66967	-16.8	3.86e-08	2.73e-05
chr15	44085506	+	cg04655365	South_Shore	3.27334	-1.15058	16.7427	3.82e-08	2.73e-05
chr6	110841946	-	cg04700474	None	3.00946	1.18699	16.6959	3.91e-08	2.73e-05
chr12	14392531	+	cg05368966	None	3.48757	1.95228	16.7219	3.86e-08	2.73e-05
chr1	35395663	+	cg05860313	CpG_Island	3.68924	2.77169	16.7582	3.79e-08	2.73e-05
chr1	7268191	+	cg06129585	None	3.03277	1.57275	16.7719	3.76e-08	2.73e-05
chr12	96883057	+	cg06492796	North_Shore	-4.59109	-0.619942	-16.8199	3.77e-08	2.73e-05
chr1	33929605	+	cg06729540	None	3.5804	1.89757	16.7085	3.89e-08	2.73e-05
chr5	55574642	+	cg06961539	None	3.62293	2.47624	16.7721	3.76e-08	2.73e-05
chr19	33894605	+	cg07380501	South_Shore	3.97901	-2.255	16.6517	4.01e-08	2.73e-05
chr11	67442075	+	cg07891457	None	3.13903	2.03151	16.7504	3.8e-08	2.73e-05
chr6	10478785	-	cg07901405	None	4.51979	3.11663	16.7909	3.8e-08	2.73e-05
chr2	69304277	-	cg07990790	None	3.5636	3.4147	16.6376	4.04e-08	2.73e-05
chr9	107839149	-	cg08032575	None	4.19292	2.3862	16.7544	3.79e-08	2.73e-05
chr12	63025730	-	cg08244085	CpG_Island	2.92269	4.12589	16.7489	3.81e-08	2.73e-05
chr14	51387478	-	cg08293102	None	3.16772	-0.710583	16.6476	4.02e-08	2.73e-05
chr4	166794471	-	cg08570521	North_Shore	-4.31175	-2.78561	-16.6632	3.99e-08	2.73e-05
chr1	185623916	+	cg08604429	None	3.64409	-0.599088	16.6447	4.02e-08	2.73e-05
chr15	65660722	+	cg09070662	None	3.33886	2.5099	16.743	3.82e-08	2.73e-05
chr13	45306878	-	cg09253641	None	3.82186	-2.71839	16.6693	3.97e-08	2.73e-05
chr17	79361742	-	cg09648727	South_Shore	3.48159	-0.75084	16.6695	3.97e-08	2.73e-05
chr19	54876646	+	cg10042327	None	2.90848	3.56206	16.6615	3.99e-08	2.73e-05
chr15	101991560	-	cg10453419	None	3.39239	2.46757	16.6568	4e-08	2.73e-05
chr20	61447036	+	cg11296498	North_Shore	3.44812	2.74599	16.6583	3.99e-08	2.73e-05
chr6	32815030	-	cg12499157	South_Shelf	3.62784	2.76357	16.7153	3.87e-08	2.73e-05
chr16	15901331	+	cg12795233	None	-4.07929	-0.775022	-16.6512	4.01e-08	2.73e-05
chr18	25692228	-	cg12953325	None	2.84678	-1.15255	16.6315	4.05e-08	2.73e-05
chr3	39063247	+	cg13400731	None	3.38427	2.69919	16.7487	3.81e-08	2.73e-05
chr2	191217711	+	cg13421372	None	4.1407	3.40294	16.6527	4e-08	2.73e-05
chr1	204332758	+	cg13571568	None	3.48496	2.30251	16.6949	3.92e-08	2.73e-05
chr3	51743318	-	cg13685294	South_Shore	3.60393	1.81166	16.7219	3.86e-08	2.73e-05
chr8	37639384	-	cg13723336	None	3.51283	3.06303	16.684	3.94e-08	2.73e-05
chr1	33549557	-	cg14037114	South_Shelf	3.18285	2.15926	16.6915	3.92e-08	2.73e-05
chr14	103241118	-	cg14314514	None	3.97018	1.38061	16.6949	3.92e-08	2.73e-05
chr13	113627937	-	cg14484703	None	3.40268	1.49815	16.7415	3.82e-08	2.73e-05
chr2	191278648	+	cg15025248	None	3.92161	2.25377	16.6656	3.98e-08	2.73e-05
chr18	47257313	-	cg15077976	None	5.019	-1.93142	16.8082	3.96e-08	2.73e-05
chr7	29376979	+	cg16957338	None	3.60224	3.04057	16.6407	4.03e-08	2.73e-05
chr2	60782623	-	cg16988637	CpG_Island	-3.12929	-2.51715	-16.6852	3.94e-08	2.73e-05
chr18	57126160	+	cg19246225	None	6.01436	0.218142	16.9197	3.96e-08	2.73e-05
chr15	68238225	+	cg19722326	None	4.70186	1.11456	16.8326	3.78e-08	2.73e-05
chr7	100224437	+	cg19767562	CpG_Island	3.10901	4.31419	16.7024	3.9e-08	2.73e-05
chr10	124480442	+	cg20350374	None	-4.9187	-1.84162	-16.7894	3.96e-08	2.73e-05
chr6	32817977	+	cg20357228	North_Shelf	3.58171	1.9147	16.6428	4.03e-08	2.73e-05
chr8	30707701	-	cg20939319	None	5.29485	-2.23379	16.8378	3.99e-08	2.73e-05
chr1	28471395	-	cg21069962	None	3.85406	2.40339	16.7085	3.89e-08	2.73e-05
chr19	35531859	-	cg21484586	CpG_Island	3.27577	-0.90707	16.6778	3.95e-08	2.73e-05
chr6	166076620	-	cg21847094	CpG_Island	4.49272	1.85938	16.7873	3.8e-08	2.73e-05
chr20	3766560	-	cg22595230	CpG_Island	3.57238	4.42514	16.6461	4.02e-08	2.73e-05
chr9	103477296	-	cg23068312	None	-3.44667	0.764693	-16.6465	4.02e-08	2.73e-05
chr10	75533350	-	cg23231163	South_Shore	3.40516	1.52105	16.6447	4.02e-08	2.73e-05
chr10	116062993	-	cg23260221	None	3.36424	-0.876115	16.6512	4.01e-08	2.73e-05
chr7	4065931	+	cg24418393	None	3.0245	1.79676	16.6742	3.96e-08	2.73e-05
chr5	132113755	+	cg25212993	South_Shore	3.32636	-2.20151	16.6868	3.93e-08	2.73e-05
chr5	138204881	+	cg25793399	None	3.63162	-0.263971	16.6501	4.01e-08	2.73e-05
chr8	13295112	-	cg26125690	None	-3.06667	-3.74645	-16.6857	3.94e-08	2.73e-05
chr4	186104967	-	cg26284881	None	3.1429	-0.758323	16.709	3.89e-08	2.73e-05
chr9	26975925	+	cg26433232	None	-4.5997	-3.89414	-16.8256	3.76e-08	2.73e-05
[truncated: 216,301+ more rows]

## Sheet: Table S7
Table S7. Association between overall survival and molecular and clinicopathological variables in CIMP-positive CRCs. A comparison of the overall survival of IDH-mutant and IDH-wildtype CIMP-positive CRCs. Mixed-effects Cox model used: Overall Survival (months) as the outcome variable; IDH mutation, sex, tumour stage, age of diagnosis and tumour location (relative to proximal colon) as fixed effe…
[truncated: 8 more rows]

[truncated: 2 more sheets: Table S8, Table S9]
